# Supplementary material for: Relative robustness of NOEC and ECx against large uncertainties in data
Source: PLoS One. 2018 Nov 28;13(11):e0206901. doi: 10.1371/journal.pone.0206901 (PMC6261558; doi:10.1371/journal.pone.0206901)
Supplement: S1 File — (XLSX) [file pone.0206901.s003.xlsx]

## Sheet: Caption
Explanations on the file composition of “S1_File” S1_Files as a whole present the set of “continuous response data” which were generated and used for the present analyses. Work sheet captions Caption: This sheet. SF2RS2: spacing factor = 2; response slope = 2 SF2RS3: spacing factor = 2; response slope = 3 SF3RS2: spacing factor = 3; response slope = 2 SF3RS3: spacing factor = 3; response slope = 3

## Sheet: SF2RS2
Dataset number	alpha	Success of fit	c	x0	beta	EC10	EC5	95th percentile of EC10	95th percentile of EC5
1	0.01	TRUE	1.0047	100.036	1.92258	31.0325	21.3409	33.5483	23.6307	0	0
2	0.01	TRUE	0.995594	99.4153	2.05016	33.1702	23.3487
3	0.01	TRUE	0.999429	98.9946	1.98065	31.7816	22.0974
4	0.01	TRUE	1.00616	99.9697	1.91039	30.7812	21.1176
5	0.01	TRUE	1.00132	99.3702	1.94019	31.1553	21.4983
6	0.01	TRUE	1.00217	98.5223	2.02474	32.4224	22.722
7	0.01	TRUE	0.997055	100.828	2.01838	33.0649	23.1463
8	0.01	TRUE	0.999969	99.7942	2.00382	32.462	22.6654
9	0.01	TRUE	0.994239	100.739	1.98537	32.4289	22.5669
10	0.01	TRUE	0.996593	99.0949	2.0023	32.2071	22.4814
11	0.01	TRUE	0.998776	99.6129	2.01262	32.5626	22.7715
12	0.01	TRUE	1.00003	100.114	1.99198	32.3493	22.5386
13	0.01	TRUE	1.00371	99.8193	2.03224	32.9843	23.1461
14	0.01	TRUE	1.00415	98.6859	1.99169	31.8827	22.2124
15	0.01	TRUE	1.0064	100.717	1.96616	32.065	22.2348
16	0.01	TRUE	0.99487	100.489	2.03368	33.2314	23.3254
17	0.01	TRUE	0.995616	100.489	2.01326	32.8606	22.9825
18	0.01	TRUE	0.999765	100.298	1.99129	32.3962	22.5685
19	0.01	TRUE	1.00303	99.8289	2.01368	32.6523	22.8385
20	0.01	TRUE	1.00159	101.314	1.94302	31.8184	21.9677
21	0.01	TRUE	0.99411	100.259	2.06899	33.7874	23.8593
22	0.01	TRUE	0.998786	101.267	1.96636	32.2438	22.3595
23	0.01	TRUE	1.00365	100.396	1.96332	31.91	22.1156
24	0.01	TRUE	0.998486	100.023	2.04573	33.2938	23.418
25	0.01	TRUE	0.995622	100.444	1.97528	32.1477	22.3298
26	0.01	TRUE	0.99725	100.237	2.01105	32.738	22.8877
27	0.01	TRUE	0.997357	99.7646	2.04891	33.2645	23.4101
28	0.01	TRUE	0.999613	100.283	1.95047	31.6343	21.8716
29	0.01	TRUE	0.997387	99.8484	2.03324	33.0117	23.1694
30	0.01	TRUE	1.001	99.981	2.03062	33.0084	23.1565
31	0.01	TRUE	1.00098	100.385	1.98416	32.2929	22.4673
32	0.01	TRUE	1.00611	99.4557	1.99183	32.1339	22.3879
33	0.01	TRUE	1.00009	100.425	1.99388	32.4847	22.6407
34	0.01	TRUE	0.999121	100.597	2.00262	32.7011	22.8275
35	0.01	TRUE	1.00279	100.465	1.97827	32.2097	22.3852
36	0.01	TRUE	1.00193	98.732	2.04178	32.7942	23.0509
37	0.01	TRUE	0.999695	99.2474	2.06414	33.3613	23.5392
38	0.01	TRUE	0.996857	101.077	2.00249	32.8548	22.9343
39	0.01	TRUE	1.00201	100.404	2.01295	32.8272	22.9578
40	0.01	TRUE	0.994976	99.8722	2.03863	33.1164	23.2646
41	0.01	TRUE	0.998737	100.494	2.03796	33.3105	23.3983
42	0.01	TRUE	0.993033	101.155	2.08958	34.4569	24.4157
43	0.01	TRUE	1.00052	100.55	1.98221	32.3099	22.4711
44	0.01	TRUE	0.996864	100.415	2.05982	33.6765	23.7442
45	0.01	TRUE	0.999224	101.015	2.02384	33.2264	23.2818
46	0.01	TRUE	1.00773	100.015	1.90932	30.7749	21.1088
47	0.01	TRUE	1.00209	99.3348	1.95189	31.3614	21.6887
48	0.01	TRUE	0.99704	99.9156	1.95386	31.5815	21.849
49	0.01	TRUE	0.998049	101.081	1.98725	32.574	22.6756
50	0.01	TRUE	1.0043	100.957	2.02052	33.1466	23.2123
51	0.01	TRUE	0.99793	99.9734	2.02692	32.9392	23.0929
52	0.01	TRUE	1.00236	99.3771	1.98832	32.0446	22.3115
53	0.01	TRUE	0.996447	100.851	2.03381	33.3535	23.4116
54	0.01	TRUE	1.00048	100.33	2.03012	33.1147	23.229
55	0.01	TRUE	0.99948	99.3098	2.0186	32.5711	22.8016
56	0.01	TRUE	1.00437	98.7401	1.97558	31.6077	21.9559
57	0.01	TRUE	1.0009	99.7043	1.99386	32.2513	22.4779
58	0.01	TRUE	1.00382	100.128	2.05413	33.4791	23.5822
59	0.01	TRUE	1.00278	99.5775	2.01128	32.5267	22.7409
60	0.01	TRUE	0.996971	98.689	2.03555	32.6694	22.9383
61	0.01	TRUE	0.995383	100.466	2.04606	33.4473	23.5273
62	0.01	TRUE	1.00089	99.6772	2.05418	33.329	23.4767
63	0.01	TRUE	1.00019	100.552	1.99576	32.5605	22.7013
64	0.01	TRUE	1.0002	100.676	1.98382	32.38	22.5265
65	0.01	TRUE	0.99546	100.464	2.04241	33.3808	23.4657
66	0.01	TRUE	0.992095	99.2505	2.06909	33.4495	23.6211
67	0.01	TRUE	1.00144	100.667	1.98269	32.3565	22.5054
68	0.01	TRUE	1.00195	99.8778	2.02273	32.8321	23.0009
69	0.01	TRUE	1.00269	99.3179	2.00492	32.3269	22.5756
70	0.01	TRUE	0.999938	101.505	1.99901	32.9296	22.9721
71	0.01	TRUE	1.00094	99.2141	2.00969	32.3794	22.6315
72	0.01	TRUE	0.997863	99.3185	2.04138	32.9819	23.1812
73	0.01	TRUE	0.99781	101.035	1.98942	32.5995	22.7023
74	0.01	TRUE	1.00132	99.8291	2.01092	32.6025	22.7925
75	0.01	TRUE	0.998017	99.6631	2.03012	32.8946	23.0747
76	0.01	TRUE	0.998466	100.434	2.02919	33.1323	23.2376
77	0.01	TRUE	1.00092	99.9124	1.9532	31.5683	21.8372
78	0.01	TRUE	0.993161	100.994	2.02765	33.2888	23.3411
79	0.01	TRUE	0.997199	100.647	2.00782	32.8129	22.9269
80	0.01	TRUE	1.00231	99.3515	2.03593	32.8956	23.0987
81	0.01	TRUE	0.996423	100.109	2.04025	33.2242	23.3469
82	0.01	TRUE	0.990057	100.582	2.06456	33.8173	23.8626
83	0.01	TRUE	0.999662	100.015	2.05774	33.5053	23.6152
84	0.01	TRUE	0.998188	101.085	1.92873	31.4752	21.6712
85	0.01	TRUE	0.998939	100.525	2.02057	33.0054	23.1136
86	0.01	TRUE	1.00033	99.9316	2.02518	32.8941	23.0543
87	0.01	TRUE	1.0005	100.597	1.9342	31.4266	21.6606
88	0.01	TRUE	1.00025	100.567	2.01686	32.9519	23.0611
89	0.01	TRUE	0.999679	100.909	1.99246	32.6153	22.7259
90	0.01	TRUE	0.996926	99.3513	2.02203	32.6465	22.8682
91	0.01	TRUE	0.999817	98.799	2.01932	32.4166	22.6962
92	0.01	TRUE	0.996306	99.7328	1.99859	32.3469	22.5639
93	0.01	TRUE	1.00351	99.6433	1.98082	31.9931	22.2451
94	0.01	TRUE	0.995808	101.254	1.9979	32.8276	22.8964
95	0.01	TRUE	0.994819	100.722	2.01274	32.9275	23.0271
96	0.01	TRUE	1.00622	98.7591	1.91208	30.4401	20.8905
97	0.01	TRUE	1.0027	99.4301	1.9399	31.1686	21.5063
98	0.01	TRUE	0.998353	99.9958	1.98724	32.2242	22.4321
99	0.01	TRUE	0.998844	98.8614	2.02707	32.5756	22.8387
100	0.01	TRUE	0.998727	99.6844	2.01803	32.6838	22.8781
101	0.01	TRUE	1.0014	99.4004	2.03397	32.8767	23.0776
102	0.01	TRUE	0.996247	100.905	2.04518	33.5773	23.6151
103	0.01	TRUE	0.997814	101.236	1.9568	32.0543	22.1884
104	0.01	TRUE	0.998449	100.15	1.99512	32.4187	22.5998
105	0.01	TRUE	1.00043	99.0559	2.02101	32.5311	22.7832
106	0.01	TRUE	1.00312	99.7234	1.97939	31.9924	22.2388
107	0.01	TRUE	0.997072	99.6811	2.02689	32.8424	23.025
108	0.01	TRUE	0.998338	100.82	2.02856	33.248	23.3162
109	0.01	TRUE	1.00469	100.077	1.9794	32.1061	22.3178
110	0.01	TRUE	0.994017	99.8707	2.07349	33.7362	23.8411
111	0.01	TRUE	0.998351	101.103	2.00713	32.9487	23.0189
112	0.01	TRUE	1.00514	101.036	1.9515	31.8913	22.0536
113	0.01	TRUE	0.998061	100.553	2.03764	33.3242	23.4066
114	0.01	TRUE	0.999091	99.3061	2.06822	33.4529	23.6201
115	0.01	TRUE	1.00047	100.453	2.00043	32.6143	22.758
116	0.01	TRUE	1.00187	100.047	2.01207	32.6945	22.8614
117	0.01	TRUE	1.00036	100.223	1.97514	32.0743	22.2782
118	0.01	TRUE	1.00105	101.183	1.9613	32.122	22.2541
119	0.01	TRUE	0.998385	100.508	2.02451	33.0718	23.1762
120	0.01	TRUE	1.00234	99.6464	1.97421	31.8726	22.1343
121	0.01	TRUE	1.00548	99.6265	2.01519	32.6135	22.8175
122	0.01	TRUE	0.997835	100.11	2.06521	33.6702	23.7614
123	0.01	TRUE	1.00313	99.7515	1.93964	31.2645	21.5714
124	0.01	TRUE	0.997834	100.186	2.05919	33.5887	23.6798
125	0.01	TRUE	1.00181	98.5663	2.02074	32.3655	22.6662
126	0.01	TRUE	0.996712	100.839	2.01141	32.941	23.0311
127	0.01	TRUE	1.00118	100.038	1.98055	32.115	22.3287
128	0.01	TRUE	1.00131	98.5527	1.95817	31.2297	21.6232
129	0.01	TRUE	1.00037	100.266	1.97746	32.1309	22.3271
130	0.01	TRUE	0.998586	102.433	1.9754	32.7864	22.774
131	0.01	TRUE	0.995021	100.613	2.05861	33.7214	23.7709
132	0.01	TRUE	0.996048	100.359	1.99877	32.5531	22.7085
133	0.01	TRUE	1.0017	98.965	1.97206	31.6152	21.9469
134	0.01	TRUE	1.00108	100.46	2.04312	33.3921	23.4765
135	0.01	TRUE	1.00508	100.642	1.97994	32.2974	22.453
136	0.01	TRUE	0.998643	98.8911	2.03973	32.8107	23.0543
137	0.01	TRUE	0.995302	101.23	2.04064	33.6031	23.6147
138	0.01	TRUE	1.00464	99.0032	2.00514	32.2286	22.5078
139	0.01	TRUE	0.99691	100.417	2.00765	32.7346	22.8715
140	0.01	TRUE	0.995877	100.853	1.98942	32.5409	22.6615
141	0.01	TRUE	0.999146	99.232	2.0165	32.5078	22.7488
142	0.01	TRUE	0.99964	99.7436	2.11219	34.37	24.444
143	0.01	TRUE	1.0055	100.093	2.0017	32.5205	22.6976
144	0.01	TRUE	1.00558	99.8618	2.02802	32.9223	23.0856
145	0.01	TRUE	0.999147	99.4468	2.0521	33.2152	23.3882
146	0.01	TRUE	0.998262	100.458	2.0227	33.0223	23.1341
147	0.01	TRUE	1.0002	99.6409	1.97898	31.9585	22.2135
148	0.01	TRUE	1.00602	99.4335	1.96881	31.7052	21.9961
149	0.01	TRUE	0.999245	99.766	2.06551	33.5599	23.6848
150	0.01	TRUE	0.99694	100.482	2.0126	32.8463	22.9698
151	0.01	TRUE	0.9954	99.7282	2.01355	32.617	22.8133
152	0.01	TRUE	1.00067	99.6623	1.99257	32.2142	22.4469
153	0.01	TRUE	0.999474	99.2634	1.98335	31.9173	22.2027
154	0.01	TRUE	1.00027	99.2245	2.0179	32.5307	22.7704
155	0.01	TRUE	1.00291	100.441	2.00045	32.6105	22.7554
156	0.01	TRUE	0.997316	99.7056	2.0451	33.1768	23.3331
157	0.01	TRUE	0.997459	98.2092	2.05367	32.8293	23.1227
158	0.01	TRUE	0.995122	100.934	1.99172	32.6096	22.7189
159	0.01	TRUE	0.998555	99.0361	1.99356	32.0298	22.3224
160	0.01	TRUE	1.00071	99.7749	2.03372	32.9961	23.1604
161	0.01	TRUE	1.00238	100.553	2.00383	32.709	22.838
162	0.01	TRUE	0.999639	100.006	2.00481	32.5489	22.7302
163	0.01	TRUE	1.00221	100.031	1.93706	31.3037	21.5878
164	0.01	TRUE	0.992908	99.9323	2.04181	33.1934	23.3315
165	0.01	TRUE	1.00159	100.73	2.01778	33.0221	23.1139
166	0.01	TRUE	0.996881	100.598	2.03926	33.3686	23.4444
167	0.01	TRUE	1.00211	99.4165	2.03302	32.865	23.0655
168	0.01	TRUE	0.997693	100.171	2.03932	33.2277	23.3456
169	0.01	TRUE	1.00004	100.759	2.02631	33.1871	23.2643
170	0.01	TRUE	0.997565	100.503	2.03072	33.1824	23.2789
171	0.01	TRUE	0.999381	100.352	1.99494	32.4808	22.6423
172	0.01	TRUE	1.00357	101.01	1.99734	32.7381	22.8316
173	0.01	TRUE	1.00714	98.1178	1.95768	31.083	21.5197
174	0.01	TRUE	1.00009	99.8658	1.98532	32.1471	22.3706
175	0.01	TRUE	1.00011	99.8801	2.00052	32.4298	22.6296
176	0.01	TRUE	1.00349	100.203	1.97937	32.1461	22.3455
177	0.01	TRUE	0.995513	99.8603	2.05969	33.4883	23.611
178	0.01	TRUE	0.990785	100.555	2.0347	33.272	23.358
179	0.01	TRUE	1.00007	98.8021	2.04734	32.9158	23.1585
180	0.01	TRUE	0.995649	100.269	2.04737	33.4052	23.5029
181	0.01	TRUE	1.00508	98.7648	1.99333	31.9379	22.2574
182	0.01	TRUE	0.996483	99.5309	1.99873	32.284	22.5206
183	0.01	TRUE	0.998235	100	2.00213	32.4982	22.6839
184	0.01	TRUE	0.999745	99.4668	1.99482	32.1921	22.4406
185	0.01	TRUE	1.00017	99.2915	1.9772	31.8138	22.1057
186	0.01	TRUE	0.998979	99.4049	2.07473	33.6007	23.7504
187	0.01	TRUE	0.996583	100.025	2.02706	32.9586	23.1072
188	0.01	TRUE	0.998469	98.7525	2.05916	33.1075	23.3405
189	0.01	TRUE	0.999107	100.261	1.99954	32.5354	22.6992
190	0.01	TRUE	0.995913	100.705	2.0361	33.3466	23.416
191	0.01	TRUE	0.999655	100.101	2.01745	32.8099	22.9641
192	0.01	TRUE	1.00841	98.9585	1.97602	31.6855	22.0118
193	0.01	TRUE	1.00651	99.262	1.97544	31.7722	22.0696
194	0.01	TRUE	0.997705	100.662	1.97146	32.1465	22.3132
195	0.01	TRUE	1.00051	100.079	1.98478	32.206	22.4094
196	0.01	TRUE	1.00592	100.931	1.95956	32.0093	22.1688
197	0.01	TRUE	1.00305	100.086	2.06114	33.5897	23.6883
198	0.01	TRUE	1.00099	100.288	2.00791	32.6974	22.8465
199	0.01	TRUE	1	99.7254	1.95994	31.6342	21.9106
200	0.01	TRUE	0.999226	98.7532	2.05309	33.0009	23.2413
201	0.01	TRUE	0.996442	100.577	1.98736	32.4138	22.5646
202	0.01	TRUE	1.001	100.379	2.0262	33.0599	23.1747
203	0.01	TRUE	0.997705	99.6268	2.01778	32.6603	22.8606
204	0.01	TRUE	0.99977	99.9562	1.97522	31.9904	22.2203
205	0.01	TRUE	1.00074	99.8044	1.97727	31.9795	22.2212
206	0.01	TRUE	1.00271	100.534	2.0104	32.823	22.9445
207	0.01	TRUE	0.995422	101.282	1.9932	32.7494	22.8224
208	0.01	TRUE	0.999264	99.1697	2.01253	32.416	22.6686
209	0.01	TRUE	1.00395	100.166	1.90542	30.747	21.0734
210	0.01	TRUE	1.0032	99.3837	2.02415	32.6952	22.9108
211	0.01	TRUE	0.996827	99.5104	2.04839	33.1705	23.3419
212	0.01	TRUE	1.00598	99.8076	2.01798	32.7233	22.9056
213	0.01	TRUE	1.00484	99.9386	1.92796	31.1038	21.4123
214	0.01	TRUE	0.999511	100.796	2.01471	32.9876	23.0772
215	0.01	TRUE	1.00227	99.7372	1.9621	31.6779	21.9497
216	0.01	TRUE	1.00111	99.9001	1.98321	32.1194	22.3427
217	0.01	TRUE	0.994831	99.9226	2.0554	33.4329	23.5547
218	0.01	TRUE	0.999532	99.2941	2.06463	33.3855	23.5582
219	0.01	TRUE	1.00051	99.9662	1.97066	31.9092	22.1452
220	0.01	TRUE	0.99894	101.01	2.03122	33.3591	23.4049
221	0.01	TRUE	0.999182	100.391	1.992	32.4392	22.6013
222	0.01	TRUE	0.988159	99.9652	2.11106	34.4267	24.4799
223	0.01	TRUE	1.00144	100.992	2.00892	32.9456	23.0241
224	0.01	TRUE	0.99673	99.849	2.02841	32.9251	23.0891
225	0.01	TRUE	1.00135	98.8416	1.98394	31.7925	22.1183
226	0.01	TRUE	0.996579	100.941	2.03681	33.438	23.4831
227	0.01	TRUE	1.00068	99.193	1.9673	31.6007	21.9175
228	0.01	TRUE	1.00527	99.987	1.92822	31.1237	21.4271
229	0.01	TRUE	1.00283	98.7884	1.98224	31.7443	22.0778
230	0.01	TRUE	1.00361	100.254	1.95013	31.6186	21.8594
231	0.01	TRUE	1.00244	99.6224	1.97495	31.8786	22.1416
232	0.01	TRUE	0.997915	100.261	2.04772	33.4087	23.5068
233	0.01	TRUE	0.998157	100.28	2.02984	33.0931	23.2128
234	0.01	TRUE	0.995101	99.8532	2.00238	32.4551	22.6548
235	0.01	TRUE	0.999558	99.8198	1.99157	32.2469	22.4656
236	0.01	TRUE	0.997316	100.985	2.00609	32.8913	22.9746
237	0.01	TRUE	1.00698	99.8934	1.95292	31.557	21.8283
238	0.01	TRUE	0.998341	100.321	2.0502	33.4729	23.5619
239	0.01	TRUE	1.00843	99.8206	1.94435	31.3741	21.6665
240	0.01	TRUE	0.99565	101.083	2.0625	33.9489	23.9472
241	0.01	TRUE	1.00159	99.2815	2.02651	32.7039	22.9264
242	0.01	TRUE	0.9943	99.3277	2.01347	32.4847	22.7204
243	0.01	TRUE	1.00525	99.5996	1.95058	31.4207	21.7244
244	0.01	TRUE	0.99713	101.232	2.03903	33.5746	23.5882
245	0.01	TRUE	1.00064	100.848	1.99528	32.6475	22.76
246	0.01	TRUE	1.002	100.411	2.00261	32.6406	22.7852
247	0.01	TRUE	0.99227	99.9467	2.04434	33.2434	23.3769
248	0.01	TRUE	1.00115	98.9264	1.98763	31.8866	22.1987
249	0.01	TRUE	0.999694	99.5873	1.97269	31.8256	22.0955
250	0.01	TRUE	1.00153	99.2972	1.94628	31.2455	21.5856
251	0.01	TRUE	1.00341	99.9336	2.0013	32.4615	22.6548
252	0.01	TRUE	1.00095	99.659	2.02423	32.7871	22.9755
253	0.01	TRUE	0.999003	99.7083	2.03063	32.9186	23.0935
254	0.01	TRUE	1.00561	99.7969	1.9432	31.3453	21.6419
255	0.01	TRUE	0.996296	101.069	1.9724	32.2938	22.4194
256	0.01	TRUE	0.998473	99.3605	2.03767	32.9295	23.1295
257	0.01	TRUE	0.999276	100.533	1.98836	32.418	22.5716
258	0.01	TRUE	0.998198	100.642	2.00091	32.6846	22.809
259	0.01	TRUE	1.00369	98.8351	2.01809	32.4064	22.6842
260	0.01	TRUE	1.00265	100.154	2.02303	32.9282	23.0696
261	0.01	TRUE	1.00323	99.7143	2.01084	32.5635	22.7648
262	0.01	TRUE	1.0047	99.3388	1.98952	32.0541	22.323
263	0.01	TRUE	0.999636	100.02	1.97219	31.9547	22.1831
264	0.01	TRUE	1.00327	100.185	1.95433	31.6755	21.916
265	0.01	TRUE	0.996608	100.486	1.95414	31.7671	21.9786
266	0.01	TRUE	0.995897	100.225	2.03382	33.1468	23.2665
267	0.01	TRUE	0.998813	99.2009	1.97615	31.7656	22.068
268	0.01	TRUE	0.997965	101.741	1.95569	32.1934	22.2801
269	0.01	TRUE	1.00002	100.543	2.0163	32.9338	23.046
270	0.01	TRUE	1.00107	100.423	1.97472	32.1304	22.3155
271	0.01	TRUE	1.00598	99.9448	1.99794	32.4038	22.601
272	0.01	TRUE	1.00177	99.3579	2.01137	32.4567	22.6924
273	0.01	TRUE	1.0049	99.6722	1.94281	31.2989	21.6082
274	0.01	TRUE	0.993849	99.9452	2.02688	32.9292	23.0858
275	0.01	TRUE	1.00185	100.563	1.96278	31.9528	22.143
276	0.01	TRUE	0.999909	100.938	2.01052	32.9572	23.0388
277	0.01	TRUE	1.00488	99.9207	1.95752	31.6512	21.9124
278	0.01	TRUE	0.999221	98.9583	2.01711	32.4292	22.6962
279	0.01	TRUE	1.00351	99.2948	2.05685	33.2484	23.4305
280	0.01	TRUE	0.998331	100.237	2.04911	33.4257	23.5244
281	0.01	TRUE	0.999902	99.2691	2.03572	32.8645	23.076
282	0.01	TRUE	0.997897	100.655	2.00304	32.7276	22.8478
283	0.01	TRUE	0.999894	100.156	2.00889	32.672	22.8328
284	0.01	TRUE	1.00142	99.0565	1.99492	32.061	22.3496
285	0.01	TRUE	0.995562	98.7151	2.06277	33.1582	23.3905
286	0.01	TRUE	1.00255	99.4587	1.99199	32.1379	22.3914
287	0.01	TRUE	0.995652	100.121	1.96124	31.7838	22.0195
288	0.01	TRUE	0.999445	100.713	1.98434	32.4017	22.5437
289	0.01	TRUE	0.995688	100.299	2.01528	32.8355	22.9731
290	0.01	TRUE	1.00288	99.1477	1.98971	31.996	22.2832
291	0.01	TRUE	1.00477	100.033	1.97959	32.0954	22.3112
292	0.01	TRUE	1.00227	100.465	1.98629	32.3579	22.5212
293	0.01	TRUE	1.00232	100.707	1.99386	32.5756	22.704
294	0.01	TRUE	1.00113	101.022	1.97505	32.3282	22.4542
295	0.01	TRUE	1.00186	100.074	1.95448	31.6432	21.8943
296	0.01	TRUE	1.00052	99.018	2.06503	33.2999	23.4994
297	0.01	TRUE	0.999443	100.101	2.02426	32.9331	23.0779
298	0.01	TRUE	1.00728	100.015	1.95713	31.6737	21.9263
299	0.01	TRUE	0.999132	100.456	2.02114	32.9932	23.1074
300	0.01	TRUE	0.99793	100.393	1.99298	32.458	22.6184
301	0.01	TRUE	0.995807	100.349	2.03159	33.1475	23.258
302	0.01	TRUE	1.00406	99.9233	2.02109	32.8174	22.984
303	0.01	TRUE	1.00037	99.9132	1.96718	31.8279	22.0745
304	0.01	TRUE	0.988053	100.968	2.03443	33.4037	23.4494
305	0.01	TRUE	0.999637	99.4472	2.00667	32.4008	22.6343
306	0.01	TRUE	1.00188	99.3862	1.98212	31.9343	22.2095
307	0.01	TRUE	0.997297	100.416	2.03846	33.2937	23.3885
308	0.01	TRUE	1.00618	99.4206	1.97445	31.8047	22.0882
309	0.01	TRUE	1.00236	98.7929	1.99552	31.9865	22.3001
310	0.01	TRUE	1.00087	98.4732	2.0028	32.0141	22.3486
311	0.01	TRUE	0.994779	101.637	2.04707	33.8552	23.8183
312	0.01	TRUE	0.994385	100.861	2.01554	33.024	23.106
313	0.01	TRUE	0.999955	100.674	2.03549	33.3254	23.3987
314	0.01	TRUE	1.0019	100.161	1.97676	32.0844	22.2919
315	0.01	TRUE	1.00102	99.6617	2.01357	32.5958	22.7985
316	0.01	TRUE	0.994102	100.683	1.98371	32.3806	22.5265
317	0.01	TRUE	1.00711	99.4887	1.95008	31.3764	21.6916
318	0.01	TRUE	1.00407	99.8541	1.96833	31.8305	22.081
319	0.01	TRUE	0.9997	99.7367	2.00683	32.498	22.7028
320	0.01	TRUE	0.998272	99.7065	1.98236	32.0416	22.2851
321	0.01	TRUE	0.997139	100.784	2.00239	32.7579	22.8662
322	0.01	TRUE	0.996297	99.6221	2.04258	33.104	23.2718
323	0.01	TRUE	0.995195	100.083	2.02278	32.9005	23.0491
324	0.01	TRUE	0.99441	100.749	1.96044	31.9683	22.144
325	0.01	TRUE	0.994022	99.5702	2.06382	33.464	23.6104
326	0.01	TRUE	0.999515	101.307	1.99759	32.8389	22.9029
327	0.01	TRUE	1.00457	98.6555	1.95948	31.2863	21.6677
328	0.01	TRUE	1.00268	98.8797	2.029	32.6159	22.8747
329	0.01	TRUE	1.00184	99.8694	2.0041	32.4916	22.6872
330	0.01	TRUE	0.992338	100.975	2.03182	33.3584	23.407
331	0.01	TRUE	0.9954	100.35	1.98206	32.2428	22.4238
332	0.01	TRUE	1.00906	99.1063	1.92226	30.7381	21.1372
333	0.01	TRUE	0.99771	100.783	2.03483	33.3496	23.413
334	0.01	TRUE	0.999254	99.9175	2.03035	32.9826	23.1373
335	0.01	TRUE	1.00424	99.9676	1.99369	32.3335	22.5346
336	0.01	TRUE	0.999843	99.958	2.00575	32.5505	22.7351
337	0.01	TRUE	0.999244	100.341	2.01033	32.7588	22.8993
338	0.01	TRUE	1.00088	101.46	1.98517	32.6577	22.7253
339	0.01	TRUE	1.00493	99.3222	1.97341	31.7542	22.0489
340	0.01	TRUE	1.00039	99.51	1.9099	30.6305	21.0122
341	0.01	TRUE	1.00192	100.48	2.0031	32.6718	22.809
342	0.01	TRUE	0.997797	99.813	2.04158	33.1496	23.2998
343	0.01	TRUE	0.99761	100.884	2.01141	32.9558	23.0415
344	0.01	TRUE	1.00117	99.4029	2.01966	32.6208	22.8406
345	0.01	TRUE	1.00458	99.7934	1.95244	31.5165	21.7982
346	0.01	TRUE	1.00093	100.008	2.02918	32.9913	23.1387
347	0.01	TRUE	0.998791	100.437	2.06235	33.7293	23.7916
348	0.01	TRUE	1.00194	100.621	1.89028	30.5961	20.9066
349	0.01	TRUE	1.00299	100.169	1.92394	31.0995	21.3927
350	0.01	TRUE	1.00388	100.035	2.02043	32.8422	22.9987
351	0.01	TRUE	0.999831	100.934	2.00127	32.786	22.8812
352	0.01	TRUE	1.00053	99.5301	2.05601	33.3124	23.4723
353	0.01	TRUE	1.00463	100.854	1.99071	32.5649	22.6836
354	0.01	TRUE	1.00002	100.509	2.01894	32.9708	23.0828
355	0.01	TRUE	0.997726	100.095	1.98875	32.2839	22.4798
356	0.01	TRUE	1.00722	98.9761	1.97216	31.6206	21.951
357	0.01	TRUE	1.00102	100.314	2.0195	32.9171	23.0474
358	0.01	TRUE	0.994614	102.495	2.0379	33.9728	23.8633
359	0.01	TRUE	0.998671	101.32	2.02096	33.2737	23.3031
360	0.01	TRUE	1	99.5084	1.97901	31.9165	22.1844
361	0.01	TRUE	0.999832	100.824	2.03616	33.3873	23.4449
362	0.01	TRUE	1.00028	99.7629	2.01697	32.6904	22.8785
363	0.01	TRUE	0.998224	100.772	1.99232	32.5681	22.6925
364	0.01	TRUE	1.00389	98.715	2.01553	32.3212	22.6143
365	0.01	TRUE	1.00144	100.225	2.03611	33.1882	23.3049
366	0.01	TRUE	0.999581	99.6644	2.0059	32.4576	22.6708
367	0.01	TRUE	0.997298	101.31	2.02557	33.3551	23.3791
368	0.01	TRUE	1.00377	99.0749	1.9838	31.8649	22.168
369	0.01	TRUE	0.997393	100.816	2.04703	33.5812	23.6254
370	0.01	TRUE	1.00473	99.6361	1.98045	31.9839	22.2372
371	0.01	TRUE	0.998171	99.8733	1.98503	32.1441	22.3673
372	0.01	TRUE	1.00116	99.584	2.03501	32.956	23.1374
373	0.01	TRUE	1.00201	99.661	2.03213	32.9299	23.1075
374	0.01	TRUE	1.00029	98.514	2.03898	32.6723	22.954
375	0.01	TRUE	1.00229	100.158	2.00176	32.5426	22.7133
376	0.01	TRUE	1.00448	99.4517	2.02054	32.6527	22.8664
377	0.01	TRUE	0.998555	99.4812	2.02037	32.6593	22.8704
378	0.01	TRUE	0.996108	99.7788	2.04725	33.2397	23.386
379	0.01	TRUE	0.996788	99.6036	2.05975	33.4032	23.5512
380	0.01	TRUE	0.994156	99.4723	2.08864	33.8673	23.9942
381	0.01	TRUE	1.01111	99.4973	1.99856	32.27	22.5102
382	0.01	TRUE	1.00155	99.1532	2.03374	32.7908	23.0164
383	0.01	TRUE	1.00335	101.021	1.97821	32.3867	22.508
384	0.01	TRUE	0.998723	100.33	1.97669	32.1373	22.3284
385	0.01	TRUE	1.00016	99.168	2.07104	33.4558	23.6333
386	0.01	TRUE	1.00208	99.3791	2.01985	32.6164	22.8383
387	0.01	TRUE	1.00225	99.729	1.9727	31.8712	22.1273
388	0.01	TRUE	0.996753	100.687	2.05367	33.6574	23.706
389	0.01	TRUE	0.999208	100.719	1.99762	32.6491	22.7707
390	0.01	TRUE	0.994843	100.911	2.02373	33.19	23.2558
391	0.01	TRUE	1.01086	99.349	1.93838	31.1148	21.463
392	0.01	TRUE	1.00495	100.491	2.01043	32.8096	22.9352
393	0.01	TRUE	1.0027	97.9775	2.01218	32.0202	22.3904
394	0.01	TRUE	1.00182	100.08	1.96213	31.7874	22.0257
395	0.01	TRUE	1.00029	99.6047	1.98212	32.0046	22.2584
396	0.01	TRUE	0.994931	99.2317	2.04969	33.1005	23.2978
397	0.01	TRUE	1.00114	100.252	1.99769	32.4988	22.6662
398	0.01	TRUE	1.00042	99.6308	2.03487	32.969	23.146
399	0.01	TRUE	1.00001	99.8547	2.0137	32.6612	22.8448
400	0.01	TRUE	0.990038	100.723	2.11035	34.6751	24.6537
401	0.01	TRUE	0.999997	98.7293	1.98611	31.7956	22.1292
402	0.01	TRUE	0.997142	99.2806	2.02437	32.6653	22.8908
403	0.01	TRUE	0.9931	100.1	2.04813	33.3622	23.4758
404	0.01	TRUE	1.00165	100.071	2.04047	33.2152	23.3415
405	0.01	TRUE	1.00299	99.9551	1.98169	32.1091	22.3293
406	0.01	TRUE	0.997247	101.075	1.99824	32.7757	22.8615
407	0.01	TRUE	0.998833	100.294	1.96178	31.849	22.0669
408	0.01	TRUE	0.996802	100.883	2.00824	32.8975	22.9877
409	0.01	TRUE	0.998663	101.056	1.95076	31.8837	22.0452
410	0.01	TRUE	1.00085	100.259	2.01628	32.8402	22.9804
411	0.01	TRUE	1.00027	100.326	2.0196	32.9227	23.0517
412	0.01	TRUE	0.999078	99.6987	1.9925	32.2247	22.4539
413	0.01	TRUE	0.993949	100.335	2.07933	33.9964	24.0485
414	0.01	TRUE	0.999751	100.3	1.9641	31.894	22.1077
415	0.01	TRUE	0.997743	101.045	1.99693	32.7418	22.8325
416	0.01	TRUE	0.99826	99.9783	2.02622	32.9282	23.0825
417	0.01	TRUE	1.00267	98.8117	1.99655	32.0113	22.3215
418	0.01	TRUE	0.998267	99.7755	2.02781	32.8901	23.0622
419	0.01	TRUE	0.999268	100.324	1.99334	32.4425	22.6091
420	0.01	TRUE	1.00194	99.2291	2.01596	32.4972	22.7392
421	0.01	TRUE	1.00862	98.95	2.01558	32.399	22.669
422	0.01	TRUE	1.00346	99.0214	1.97792	31.7405	22.0577
423	0.01	TRUE	0.995513	99.3883	2.03928	32.9675	23.1626
424	0.01	TRUE	1.00311	99.748	1.93859	31.2438	21.5528
425	0.01	TRUE	0.998814	100.185	1.96792	31.9282	22.1471
426	0.01	TRUE	0.999535	100.724	1.98608	32.4376	22.5759
427	0.01	TRUE	1.00554	100.111	1.96392	31.8304	22.0628
428	0.01	TRUE	0.993269	100.801	2.04756	33.5855	23.6306
429	0.01	TRUE	0.994112	100.896	2.04244	33.5249	23.5671
430	0.01	TRUE	1.00125	100.393	1.99006	32.404	22.5689
431	0.01	TRUE	1.00206	100.216	1.94651	31.539	21.7893
432	0.01	TRUE	0.996438	100.585	2.03008	33.198	23.2873
433	0.01	TRUE	0.999951	99.1401	2.01721	32.4905	22.7395
434	0.01	TRUE	0.995037	100.457	2.05704	33.6411	23.708
435	0.01	TRUE	1.00279	100.462	1.95531	31.7814	21.9934
436	0.01	TRUE	0.998524	99.5897	2.02447	32.7687	22.9636
437	0.01	TRUE	0.997916	100.055	2.03876	33.1793	23.3093
438	0.01	TRUE	0.994839	101.828	1.99588	32.976	22.9915
439	0.01	TRUE	1.00155	99.2347	1.9866	31.9674	22.2507
440	0.01	TRUE	0.999893	99.8774	1.99891	32.3996	22.6019
441	0.01	TRUE	0.999074	100.337	2.01506	32.8437	22.978
442	0.01	TRUE	1.00404	99.672	1.99855	32.3265	22.5495
443	0.01	TRUE	0.999253	99.8752	1.97691	31.9955	22.2307
444	0.01	TRUE	1.00047	99.414	2.03862	32.9644	23.1578
445	0.01	TRUE	1.00654	99.595	1.92355	30.914	21.2635
446	0.01	TRUE	0.998813	99.1785	2.00874	32.3506	22.6075
447	0.01	TRUE	1.0014	99.4562	1.9643	31.6293	21.9251
448	0.01	TRUE	0.999233	100.769	2.01289	32.9455	23.0403
449	0.01	TRUE	1.00285	99.7947	1.97205	31.8801	22.1307
450	0.01	TRUE	1.00029	99.1846	2.01043	32.3831	22.6371
451	0.01	TRUE	0.998048	100.877	2.00632	32.8603	22.9538
452	0.01	TRUE	1.00239	99.155	1.97952	31.8124	22.1142
453	0.01	TRUE	0.999681	98.3131	1.97991	31.5494	21.9329
454	0.01	TRUE	0.996981	101.179	1.96807	32.248	22.3696
455	0.01	TRUE	1.0013	98.4267	2.0185	32.2799	22.5973
456	0.01	TRUE	0.998335	99.5772	1.99576	32.2449	22.4812
457	0.01	TRUE	0.995056	99.9908	2.01483	32.7263	22.8949
458	0.01	TRUE	1.0028	100.013	1.98835	32.2503	22.4548
459	0.01	TRUE	1.00224	98.6953	1.98267	31.7222	22.0642
460	0.01	TRUE	1.00186	100.185	1.95869	31.7567	21.9902
461	0.01	TRUE	0.999042	99.7581	1.97806	31.9792	22.2242
462	0.01	TRUE	1.00429	100.568	1.98157	32.3038	22.4642
463	0.01	TRUE	0.996586	99.9558	2.05076	33.3613	23.4857
464	0.01	TRUE	1.00715	99.6207	2.00158	32.3649	22.5885
465	0.01	TRUE	1.00652	100.805	1.92742	31.3632	21.5887
466	0.01	TRUE	1.00088	100.182	1.97306	32.0225	22.2337
467	0.01	TRUE	0.999032	99.9882	2.04644	33.2948	23.4215
468	0.01	TRUE	1.00173	99.4291	2.0309	32.8312	23.0333
469	0.01	TRUE	1.00221	99.1555	1.98293	31.8749	22.1715
470	0.01	TRUE	1.00757	99.9827	1.95392	31.6038	21.8647
471	0.01	TRUE	1.00432	99.7708	1.99841	32.3559	22.5694
472	0.01	TRUE	1.00119	99.4999	1.9936	32.1805	22.4276
473	0.01	TRUE	0.998546	99.9584	2.02753	32.9453	23.0998
474	0.01	TRUE	0.991249	100.148	1.98392	32.2123	22.4102
475	0.01	TRUE	1.00219	100.09	1.98998	32.3052	22.4997
476	0.01	TRUE	1.00289	100.33	1.96698	31.9571	22.1634
477	0.01	TRUE	0.998284	100.616	1.97996	32.2896	22.4477
478	0.01	TRUE	1.00174	99.2376	2.01266	32.4407	22.6864
479	0.01	TRUE	0.999222	99.6825	2.02359	32.7835	22.9704
480	0.01	TRUE	0.997877	100.299	2.02702	33.0485	23.17
481	0.01	TRUE	0.994321	101.327	2.00058	32.9008	22.9585
482	0.01	TRUE	0.998462	99.0251	2.05418	33.1111	23.3232
483	0.01	TRUE	0.998878	100.804	2.02549	33.1871	23.261
484	0.01	TRUE	1.00313	99.1799	2.02291	32.6059	22.8433
485	0.01	TRUE	0.999084	99.5148	1.9857	32.0411	22.2983
486	0.01	TRUE	0.997151	98.9231	2.00019	32.1132	22.4073
487	0.01	TRUE	1.00582	99.623	1.98871	32.131	22.3732
488	0.01	TRUE	1.00016	100.408	2.02206	32.9942	23.1118
489	0.01	TRUE	0.994203	99.4657	1.99498	32.1947	22.4431
490	0.01	TRUE	1.00111	100.068	1.98189	32.149	22.3579
491	0.01	TRUE	0.993842	101.313	2.01929	33.2407	23.2731
492	0.01	TRUE	0.999794	100.295	2.02837	33.0714	23.1916
493	0.01	TRUE	0.998459	99.5687	1.99783	32.2798	22.514
494	0.01	TRUE	1.00045	100.248	1.97636	32.1048	22.3044
495	0.01	TRUE	1.00333	100.543	1.96295	31.9499	22.1417
496	0.01	TRUE	0.994155	100.695	2.05566	33.6958	23.741
497	0.01	TRUE	1.00151	100.325	1.99897	32.5459	22.7042
498	0.01	TRUE	0.997075	99.1337	2.05658	33.1897	23.3881
499	0.01	TRUE	0.998533	100.123	2.00982	32.6784	22.841
500	0.01	TRUE	0.999509	100.386	2.01269	32.8164	22.9492
501	0.01	TRUE	1.00605	99.6768	1.96024	31.6243	21.9049
502	0.01	TRUE	1.00238	99.1946	2.00804	32.3433	22.5996
503	0.01	TRUE	1.00015	99.5922	1.96529	31.6909	21.9718
504	0.01	TRUE	0.999618	99.7419	2.03787	33.0596	23.2216
505	0.01	TRUE	1.00093	101.327	2.03141	33.4672	23.4816
506	0.01	TRUE	1.00575	98.7078	2.03009	32.5786	22.8529
507	0.01	TRUE	1.00184	99.607	2.03541	32.9709	23.1495
508	0.01	TRUE	1.00096	99.7585	2.06203	33.4956	23.6255
509	0.01	TRUE	0.999117	99.1093	2.02208	32.5679	22.8133
510	0.01	TRUE	1.00131	100.702	1.97363	32.1996	22.359
511	0.01	TRUE	0.995957	98.153	1.98347	31.5624	21.9563
512	0.01	TRUE	1.00628	98.3212	1.89215	29.9318	20.4605
513	0.01	TRUE	0.997805	99.3904	1.96443	31.6108	21.9128
514	0.01	TRUE	0.998638	99.8183	1.99406	32.292	22.5072
515	0.01	TRUE	0.993366	99.8743	2.05036	33.3269	23.4599
516	0.01	TRUE	1.00309	99.3434	2.00112	32.2664	22.518
517	0.01	TRUE	0.995056	101.35	1.99108	32.7321	22.8016
518	0.01	TRUE	1.00037	98.9943	1.9911	31.9716	22.2719
519	0.01	TRUE	0.997553	100.745	2.00201	32.7382	22.8509
520	0.01	TRUE	1.00393	98.7223	1.91985	30.5741	21.0145
521	0.01	TRUE	0.998764	98.9241	2.0109	32.3065	22.5854
522	0.01	TRUE	0.995803	99.2719	2.01187	32.4376	22.681
523	0.01	TRUE	0.998066	100.713	1.98362	32.3885	22.5315
524	0.01	TRUE	0.997672	100.995	2.00585	32.8898	22.9725
525	0.01	TRUE	0.9969	100.422	2.00223	32.6371	22.7812
526	0.01	TRUE	0.997387	100.105	2.01067	32.6878	22.8511
527	0.01	TRUE	0.998614	99.7954	2.06117	33.4929	23.6202
528	0.01	TRUE	0.996899	98.936	2.06644	33.297	23.5029
529	0.01	TRUE	0.995435	99.436	1.99084	32.1095	22.3669
530	0.01	TRUE	1.00429	99.0585	2.02607	32.6226	22.8676
531	0.01	TRUE	0.999743	99.6589	2.02251	32.7562	22.9469
532	0.01	TRUE	0.995496	100.524	2.07405	33.9669	24.0064
533	0.01	TRUE	1.00768	99.4583	1.94018	31.1828	21.5173
534	0.01	TRUE	1.00064	100.075	1.9263	31.1148	21.413
535	0.01	TRUE	1.00027	100.612	1.99977	32.6537	22.7827
536	0.01	TRUE	1.01052	98.9928	1.9306	30.8586	21.2544
537	0.01	TRUE	0.999147	101.259	1.98885	32.6614	22.7431
538	0.01	TRUE	0.994067	100.959	1.99788	32.7314	22.8291
539	0.01	TRUE	1.00167	99.1468	1.94311	31.1395	21.4994
540	0.01	TRUE	1.00296	99.5245	1.95514	31.4817	21.7853
541	0.01	TRUE	1.0023	100.276	1.96343	31.8737	22.0908
542	0.01	TRUE	0.999551	100.057	2.00141	32.5035	22.6846
543	0.01	TRUE	0.998839	100.003	2.05859	33.5166	23.6265
544	0.01	TRUE	1.0041	99.0406	1.95721	31.3667	21.7141
545	0.01	TRUE	1.00184	99.7746	1.97757	31.9754	22.2195
546	0.01	TRUE	0.9997	100.231	1.9763	32.0981	22.2995
547	0.01	TRUE	0.996101	100.318	2.02339	32.9887	23.1134
548	0.01	TRUE	0.998611	99.8333	1.98265	32.0876	22.3183
549	0.01	TRUE	0.998746	99.2968	1.97015	31.6862	21.9884
550	0.01	TRUE	0.999899	101.792	1.96048	32.3002	22.3741
551	0.01	TRUE	1.00495	99.7347	1.97323	31.8828	22.1375
552	0.01	TRUE	0.998208	99.7664	2.00715	32.5135	22.7149
553	0.01	TRUE	0.998815	99.4386	1.987	32.0404	22.3032
554	0.01	TRUE	0.997742	99.4587	2.00282	32.3348	22.5726
555	0.01	TRUE	1.00179	99.9508	2.00652	32.5621	22.7463
556	0.01	TRUE	0.999693	100.358	2.02843	33.0932	23.2071
557	0.01	TRUE	1.00173	99.7664	2.02735	32.8788	23.0524
558	0.01	TRUE	1.00033	100.6	2.01897	33.0009	23.1039
559	0.01	TRUE	0.996504	100.76	1.97022	32.1545	22.3136
560	0.01	TRUE	0.99691	98.784	1.98331	31.7624	22.0948
561	0.01	TRUE	1.00187	101.211	1.93829	31.6961	21.8636
562	0.01	TRUE	0.99667	99.3611	2.01673	32.5543	22.7822
563	0.01	TRUE	0.997667	100.007	2.02077	32.8391	22.998
564	0.01	TRUE	0.998768	100.735	1.97951	32.3194	22.4665
565	0.01	TRUE	1.00699	99.3664	1.98475	31.976	22.2492
566	0.01	TRUE	0.999732	98.9731	2.01941	32.4752	22.7376
567	0.01	TRUE	0.995069	100.595	1.98722	32.4168	22.5661
568	0.01	TRUE	0.996516	100.43	2.01836	32.9342	23.0547
569	0.01	TRUE	0.996193	99.4602	2.06158	33.3876	23.5475
570	0.01	TRUE	0.996467	99.8199	2.06312	33.5356	23.6581
571	0.01	TRUE	0.99644	99.7428	1.99505	32.2856	22.5067
572	0.01	TRUE	0.997312	99.9236	2.01558	32.7178	22.892
573	0.01	TRUE	1.00152	100.406	1.97536	32.1367	22.3225
574	0.01	TRUE	1.00051	98.6494	1.9384	30.8961	21.3122
575	0.01	TRUE	0.996359	98.7635	2.05919	33.1118	23.3436
576	0.01	TRUE	1.0026	100.258	1.99489	32.4494	22.6203
577	0.01	TRUE	1.00068	101.698	1.99592	32.9346	22.9627
578	0.01	TRUE	0.994585	101.565	1.91989	31.4551	21.6202
579	0.01	TRUE	1.00711	99.0488	2.00719	32.2804	22.5523
580	0.01	TRUE	0.99601	99.9218	2.03926	33.1442	23.2867
581	0.01	TRUE	1.00765	99.0185	1.9825	31.8231	22.1337
582	0.01	TRUE	1.00003	99.4476	2.03383	32.8898	23.0862
583	0.01	TRUE	1.00871	100.036	1.9312	31.195	21.4886
584	0.01	TRUE	0.997293	101.164	1.99723	32.7857	22.8644
585	0.01	TRUE	1.00325	99.9948	1.94627	31.4649	21.7372
586	0.01	TRUE	1.00174	99.5773	2.03918	33.0284	23.205
587	0.01	TRUE	0.998392	100.928	1.96511	32.1125	22.2633
588	0.01	TRUE	1.00382	99.452	1.97697	31.861	22.1376
589	0.01	TRUE	1.00013	100.849	1.98632	32.4822	22.6079
590	0.01	TRUE	1.00173	100.207	2.03254	33.1177	23.241
591	0.01	TRUE	0.996044	99.3431	2.03544	32.884	23.0886
592	0.01	TRUE	0.999174	99.122	2.04123	32.9139	23.1328
593	0.01	TRUE	1.00338	100.042	1.98479	32.1942	22.4012
594	0.01	TRUE	0.995623	99.4249	2.01992	32.6328	22.8501
595	0.01	TRUE	1.00033	99.0208	2.01454	32.4036	22.668
596	0.01	TRUE	0.997089	102.19	1.9366	31.9707	22.0458
597	0.01	TRUE	0.996719	99.9442	1.98174	32.1066	22.3278
598	0.01	TRUE	0.997467	101.809	1.94033	31.9224	22.0282
599	0.01	TRUE	0.999868	99.5978	2.04662	33.168	23.333
600	0.01	TRUE	0.994504	101.306	1.99014	32.7003	22.7755
601	0.01	TRUE	0.995165	100.389	1.99966	32.5793	22.7303
602	0.01	TRUE	0.998773	99.3436	2.03676	32.9078	23.1107
603	0.01	TRUE	1.00008	99.6883	2.00724	32.4896	22.6986
604	0.01	TRUE	0.997383	100.128	1.98034	32.1397	22.3451
605	0.01	TRUE	0.999285	99.6155	2.0089	32.496	22.7098
606	0.01	TRUE	0.99601	100.796	2.01198	32.9377	23.0311
607	0.01	TRUE	0.997234	99.8448	2.06773	33.6257	23.7401
608	0.01	TRUE	1.00102	99.5412	2.02378	32.7404	22.9409
609	0.01	TRUE	0.995361	99.1641	2.04316	32.9621	23.1744
610	0.01	TRUE	0.997269	99.5123	2.02504	32.7535	22.9552
611	0.01	TRUE	0.999304	100.086	1.93979	31.3722	21.6464
612	0.01	TRUE	1.00057	100.059	1.97943	32.1008	22.3143
613	0.01	TRUE	0.996647	99.7678	1.98529	32.115	22.3481
614	0.01	TRUE	0.996581	99.8142	2.03608	33.0515	23.2088
615	0.01	TRUE	1.00265	98.8428	1.93877	30.9636	21.3603
616	0.01	TRUE	1.00392	98.7841	2.02903	32.585	22.8531
617	0.01	TRUE	1.00541	100.526	1.97845	32.2325	22.4018
618	0.01	TRUE	1.00033	101.097	2.01896	33.1639	23.218
619	0.01	TRUE	1.00421	99.9901	1.93549	31.2614	21.5521
620	0.01	TRUE	0.993905	100.646	1.9976	32.625	22.7538
621	0.01	TRUE	0.997202	100.283	2.03776	33.2369	23.3457
622	0.01	TRUE	1.00006	100.686	2.02404	33.1215	23.209
623	0.01	TRUE	1.00734	99.6841	2.00055	32.3667	22.5857
624	0.01	TRUE	1.00689	99.8047	2.02849	32.912	23.0803
625	0.01	TRUE	1.00247	100.055	1.95488	31.6444	21.8968
626	0.01	TRUE	1.00101	101.158	1.97772	32.4216	22.5302
627	0.01	TRUE	1.00162	99.9381	1.98384	32.1432	22.3618
628	0.01	TRUE	1.00048	100.231	1.99333	32.412	22.5878
629	0.01	TRUE	0.99632	101.652	2.02265	33.4137	23.4081
630	0.01	TRUE	0.999371	100.467	2.02429	33.054	23.1628
631	0.01	TRUE	1.00538	99.2966	2.06163	33.3335	23.5096
632	0.01	TRUE	0.999643	99.77	1.95269	31.5138	21.7974
633	0.01	TRUE	0.999511	99.8594	1.98395	32.1199	22.3461
634	0.01	TRUE	1.0052	99.2368	1.98329	31.9077	22.1958
635	0.01	TRUE	1.00046	100.639	2.01485	32.9388	23.0436
636	0.01	TRUE	1.00338	99.1012	1.99773	32.1265	22.4067
637	0.01	TRUE	1.00201	99.4545	2.01804	32.6086	22.8255
638	0.01	TRUE	1.00064	99.8238	1.98826	32.1875	22.4107
639	0.01	TRUE	0.999347	100.006	1.96172	31.7561	22.0023
640	0.01	TRUE	0.993288	99.9894	2.01773	32.7784	22.9432
641	0.01	TRUE	1.00218	100.693	1.9517	31.7864	21.9819
642	0.01	TRUE	1.00084	100.518	1.99921	32.6128	22.7519
643	0.01	TRUE	0.996188	102.323	1.95524	32.3686	22.3994
644	0.01	TRUE	1.00331	99.178	2.00567	32.2949	22.5563
645	0.01	TRUE	1.00104	101.66	1.98191	32.661	22.714
646	0.01	TRUE	1.0025	100.391	1.96246	31.8925	22.0999
647	0.01	TRUE	0.998992	98.3098	2.01099	32.1075	22.4467
648	0.01	TRUE	0.997692	99.7707	2.01373	32.6343	22.8261
649	0.01	TRUE	1.00305	98.0945	1.98551	31.5804	21.977
650	0.01	TRUE	0.998187	99.2524	1.99815	32.1831	22.4479
651	0.01	TRUE	0.997033	99.9382	1.97996	32.072	22.2964
652	0.01	TRUE	0.997481	99.7157	2.00499	32.4577	22.6672
653	0.01	TRUE	0.993869	99.9868	2.03954	33.1708	23.3065
654	0.01	TRUE	0.997557	100.135	2.02536	32.9643	23.1043
655	0.01	TRUE	1.00668	100.467	1.98358	32.3085	22.4758
656	0.01	TRUE	1.00557	98.9315	1.92957	30.8203	21.2237
657	0.01	TRUE	1.00031	99.468	1.99587	32.2115	22.4584
658	0.01	TRUE	0.996563	98.8204	2.07989	33.4931	23.6947
659	0.01	TRUE	1.001	100.462	2.02235	33.0172	23.1291
660	0.01	TRUE	0.999806	99.5934	2.03637	32.9835	23.1622
661	0.01	TRUE	0.994746	100.274	2.02851	33.0671	23.1892
662	0.01	TRUE	0.997592	100.425	1.99128	32.4371	22.5969
663	0.01	TRUE	1.0011	99.8025	1.96148	31.6873	21.9537
664	0.01	TRUE	0.998062	99.8363	1.9835	32.1043	22.3334
665	0.01	TRUE	0.998393	100.968	2.01309	33.0139	23.089
666	0.01	TRUE	1.00031	100.447	2.01384	32.8574	22.9826
667	0.01	TRUE	1.0074	100.788	1.93956	31.5879	21.7942
668	0.01	TRUE	0.994924	100.974	2.01905	33.1253	23.1913
669	0.01	TRUE	1.00366	98.9264	1.96319	31.4405	21.7896
670	0.01	TRUE	1.00663	98.0429	1.98495	31.5538	21.9562
671	0.01	TRUE	0.998242	100.559	2.07037	33.9131	23.9537
672	0.01	TRUE	0.997594	101.149	2.00797	32.9792	23.0437
673	0.01	TRUE	0.997789	99.7082	2.03312	32.9632	23.1349
674	0.01	TRUE	0.998129	99.916	1.98973	32.2442	22.4562
675	0.01	TRUE	0.997071	101.119	2.00872	32.9831	23.0495
676	0.01	TRUE	1.00094	99.8844	2.00859	32.5781	22.766
677	0.01	TRUE	1.00528	99.1877	1.9448	31.1837	21.5369
678	0.01	TRUE	0.999697	99.3578	2.00271	32.3001	22.5479
679	0.01	TRUE	1.0021	100.26	1.99221	32.4008	22.5754
680	0.01	TRUE	0.996471	100.762	1.99505	32.6156	22.7368
681	0.01	TRUE	0.994304	100.839	2.01765	33.0556	23.1368
682	0.01	TRUE	0.993063	100.135	2.01026	32.6903	22.8511
683	0.01	TRUE	1.00106	100.214	2.04685	33.3773	23.4812
684	0.01	TRUE	0.995968	100.624	1.99251	32.524	22.6625
685	0.01	TRUE	1.00153	100.049	1.94618	31.4801	21.7472
686	0.01	TRUE	0.998807	101.126	1.99253	32.6866	22.7759
687	0.01	TRUE	0.999239	101.166	1.94929	31.8906	22.0438
688	0.01	TRUE	0.997664	100.486	1.98261	32.2967	22.4636
689	0.01	TRUE	0.998348	99.9476	1.97976	32.0712	22.295
690	0.01	TRUE	1.00358	99.3138	1.9618	31.5379	21.8514
691	0.01	TRUE	0.993947	100.748	2.00465	32.7873	22.896
692	0.01	TRUE	1.00042	100.31	1.94625	31.5636	21.8053
693	0.01	TRUE	0.996234	100.611	2.02357	33.0883	23.1839
694	0.01	TRUE	1.00385	99.2702	1.93654	31.0559	21.4148
695	0.01	TRUE	1.00742	100.308	1.99165	32.4059	22.5767
696	0.01	TRUE	1.00368	100.266	1.97673	32.1173	22.3147
697	0.01	TRUE	0.998181	100.286	2.01704	32.8632	22.9997
698	0.01	TRUE	0.998776	100.614	1.99398	32.5479	22.6852
699	0.01	TRUE	0.99744	101.056	1.9898	32.6132	22.7135
700	0.01	TRUE	0.999948	99.5095	1.95616	31.4957	21.7992
701	0.01	TRUE	0.999683	100.289	1.97847	32.1569	22.3493
702	0.01	TRUE	0.999087	100.022	2.01398	32.7208	22.8876
703	0.01	TRUE	1.00058	99.349	2.02775	32.7484	22.9626
704	0.01	TRUE	1.00407	100.028	1.99596	32.3945	22.5864
705	0.01	TRUE	0.997837	101.177	1.99517	32.7521	22.8324
706	0.01	TRUE	0.997688	100.109	2.05465	33.4818	23.5861
707	0.01	TRUE	1.00245	100.316	2.0006	32.5727	22.7296
708	0.01	TRUE	0.998361	99.3124	2.00703	32.3635	22.6097
709	0.01	TRUE	0.999458	99.0409	2.03285	32.7378	22.9756
710	0.01	TRUE	0.993513	100.54	2.02936	33.1701	23.2648
711	0.01	TRUE	0.996811	99.9668	1.97871	32.058	22.2816
712	0.01	TRUE	0.999223	100.466	1.96947	32.0466	22.2357
713	0.01	TRUE	0.99548	101.009	2.02311	33.211	23.268
714	0.01	TRUE	1.00322	99.6693	1.97595	31.9118	22.1687
715	0.01	TRUE	0.994332	101.34	1.96746	32.2876	22.3945
716	0.01	TRUE	1.0075	98.7941	2.00093	32.0847	22.3904
717	0.01	TRUE	0.99895	99.222	2.01459	32.4703	22.7149
718	0.01	TRUE	0.996783	100.071	2.00635	32.598	22.7707
719	0.01	TRUE	0.999692	100.506	2.00043	32.6313	22.7698
720	0.01	TRUE	1.00409	100.036	1.97919	32.0891	22.3051
721	0.01	TRUE	1.00355	100.36	1.95581	31.7584	21.9795
722	0.01	TRUE	0.998662	99.7381	1.98877	32.1692	22.4
723	0.01	TRUE	1.00476	99.0182	1.9917	31.9903	22.2874
724	0.01	TRUE	0.992204	100.217	2.06994	33.7904	23.8653
725	0.01	TRUE	0.999785	99.7425	1.98777	32.1524	22.3843
726	0.01	TRUE	1.00479	100.36	2.01137	32.7839	22.9211
727	0.01	TRUE	1.0036	101.35	1.95316	32.0217	22.1507
728	0.01	TRUE	0.996062	100.962	2.03918	33.4877	23.5277
729	0.01	TRUE	0.999691	99.7036	2.04548	33.1829	23.3389
730	0.01	TRUE	0.997262	100.067	2.05115	33.4055	23.5184
731	0.01	TRUE	0.995926	99.808	1.98025	32.0354	22.2721
732	0.01	TRUE	1.00119	99.927	1.96469	31.7863	22.0354
733	0.01	TRUE	1.00195	99.3975	1.99778	32.2234	22.4744
734	0.01	TRUE	1.00197	99.3228	1.97979	31.8713	22.1562
735	0.01	TRUE	1.00041	101.138	1.95954	32.0746	22.2139
736	0.01	TRUE	1.00124	99.5869	1.98831	32.112	22.3583
737	0.01	TRUE	1.00539	99.6737	1.98143	32.014	22.2621
738	0.01	TRUE	1.00241	100.296	2.00224	32.5963	22.7528
739	0.01	TRUE	1.00283	99.9018	1.98226	32.1025	22.3271
740	0.01	TRUE	0.999553	100.305	1.95617	31.7476	21.9735
741	0.01	TRUE	1.00486	99.4479	1.96742	31.6842	21.9758
742	0.01	TRUE	1.00072	99.5776	1.97568	31.8775	22.1438
743	0.01	TRUE	0.996505	100.487	1.94417	31.5801	21.808
744	0.01	TRUE	1.00213	100.154	1.98904	32.3084	22.4981
745	0.01	TRUE	1.00048	100.713	2.02065	33.069	23.1585
746	0.01	TRUE	0.999141	100.284	2.02845	33.0694	23.1905
747	0.01	TRUE	0.998786	100.455	2.03988	33.3321	23.4213
748	0.01	TRUE	0.995738	101.909	1.99734	33.0292	23.0346
749	0.01	TRUE	1.00322	99.5911	1.98108	31.9811	22.2378
750	0.01	TRUE	1.0028	99.815	2.03068	32.9548	23.1191
751	0.01	TRUE	0.993044	100.505	2.04021	33.3546	23.4384
752	0.01	TRUE	1.00403	100.093	1.93917	31.3628	21.6373
753	0.01	TRUE	1.00358	99.8188	1.96621	31.78	22.0374
754	0.01	TRUE	0.999286	99.9199	1.98798	32.2135	22.4277
755	0.01	TRUE	0.99942	99.7403	1.994	32.2656	22.4885
756	0.01	TRUE	0.992526	100.315	2.066	33.7533	23.8232
757	0.01	TRUE	1.0021	99.0567	2.02601	32.6208	22.8661
758	0.01	TRUE	1.00133	101.066	2.00644	32.9238	22.9987
759	0.01	TRUE	0.998048	99.3703	2.03659	32.9135	23.1139
760	0.01	TRUE	1.00533	99.376	2.00933	32.4257	22.6624
761	0.01	TRUE	0.994335	99.5998	2.03353	32.9348	23.1166
762	0.01	TRUE	1.00072	100.025	1.98675	32.2248	22.4305
763	0.01	TRUE	1.00528	99.7323	1.95762	31.5933	21.8727
764	0.01	TRUE	1.00062	100.703	2.03305	33.2908	23.3645
765	0.01	TRUE	1.00728	99.6743	1.9676	31.7597	22.029
766	0.01	TRUE	0.999989	99.8599	2.01331	32.6559	22.8395
767	0.01	TRUE	0.998914	100.176	2.03618	33.1731	23.2946
768	0.01	TRUE	1.00314	100.416	1.94598	31.5918	21.8236
769	0.01	TRUE	1.0002	100.375	2.00781	32.7239	22.8647
770	0.01	TRUE	1.00653	100.017	1.97361	31.9801	22.2066
771	0.01	TRUE	1.00508	101.696	1.94802	32.0336	22.1374
772	0.01	TRUE	0.999318	99.4436	2.00217	32.318	22.5583
773	0.01	TRUE	0.997917	101.453	2.03984	33.6625	23.6532
774	0.01	TRUE	1.00635	98.7238	1.95634	31.2503	21.63
775	0.01	TRUE	0.998764	98.7254	2.02686	32.527	22.8038
776	0.01	TRUE	0.999434	99.9353	2.04126	33.1845	23.3231
777	0.01	TRUE	1.0024	98.4072	1.98939	31.7512	22.1115
778	0.01	TRUE	0.99808	99.6869	1.99609	32.2864	22.5116
779	0.01	TRUE	0.996997	99.8282	2.09708	34.1361	24.2182
780	0.01	TRUE	1.00211	100.083	2.01776	32.8095	22.965
781	0.01	TRUE	0.991353	99.929	2.08325	33.928	24.0157
782	0.01	TRUE	1.00043	99.7313	2.01764	32.6921	22.8823
783	0.01	TRUE	0.999981	100.27	1.98351	32.2438	22.4304
784	0.01	TRUE	0.996007	101.168	2.0112	33.0447	23.1027
785	0.01	TRUE	0.998804	101.221	1.98279	32.5363	22.6309
786	0.01	TRUE	0.999665	99.8415	1.98663	32.1634	22.3873
787	0.01	TRUE	0.996023	99.5356	2.06166	33.4143	23.5667
788	0.01	TRUE	0.998779	99.2712	1.93464	31.0208	21.3827
789	0.01	TRUE	1.00564	99.1337	1.99898	32.1595	22.4347
790	0.01	TRUE	0.998784	100.739	1.99335	32.5765	22.7025
791	0.01	TRUE	0.997407	100.526	2.02636	33.1111	23.2112
792	0.01	TRUE	1.00111	99.0701	1.96629	31.5431	21.8734
793	0.01	TRUE	1.00161	101.011	1.9687	32.206	22.3431
794	0.01	TRUE	1.00891	98.9189	1.99751	32.0633	22.3617
795	0.01	TRUE	0.999811	99.4421	2.00061	32.2892	22.5318
796	0.01	TRUE	0.995235	99.79	2.03027	32.9391	23.1064
797	0.01	TRUE	0.999267	99.7023	1.99595	32.2888	22.5126
798	0.01	TRUE	1.0043	99.2489	1.99835	32.1855	22.4503
799	0.01	TRUE	0.991857	99.7793	2.01708	32.6977	22.884
800	0.01	TRUE	1.00205	101.005	1.90444	30.9859	21.2331
801	0.01	TRUE	1.00475	99.8427	1.98357	32.1075	22.3359
802	0.01	TRUE	1.00365	100.757	1.9775	32.2891	22.4372
803	0.01	TRUE	1.00039	101.405	1.91146	31.244	21.4397
804	0.01	TRUE	0.998063	99.2937	1.9835	31.9297	22.2119
805	0.01	TRUE	0.996807	100.805	2.04159	33.4793	23.5316
806	0.01	TRUE	1.00834	100.941	1.95642	31.9537	22.1172
807	0.01	TRUE	0.997093	100.214	2.05364	33.4989	23.5942
808	0.01	TRUE	1.00413	100.229	1.97085	31.9967	22.2068
809	0.01	TRUE	1.00387	99.8416	1.98684	32.1673	22.3909
810	0.01	TRUE	1.00684	99.3362	1.97711	31.8266	22.1142
811	0.01	TRUE	1.00572	99.1929	1.98542	31.9324	22.2216
812	0.01	TRUE	0.99918	100.468	2.01139	32.8194	22.946
813	0.01	TRUE	0.999657	98.773	2.05077	32.9666	23.2079
814	0.01	TRUE	0.999942	99.6785	2.01498	32.6267	22.8258
815	0.01	TRUE	0.99951	100.332	2.01275	32.8003	22.9382
816	0.01	TRUE	0.997381	101.105	1.97228	32.3033	22.4254
817	0.01	TRUE	1.00513	98.1899	2.01465	32.1337	22.4796
818	0.01	TRUE	0.999167	100.236	1.9956	32.4553	22.6272
819	0.01	TRUE	0.996132	100.741	1.9953	32.6132	22.7362
820	0.01	TRUE	1.00352	100.084	1.9314	31.2138	21.5024
821	0.01	TRUE	0.998111	101.559	1.9951	32.8744	22.9174
822	0.01	TRUE	1.00044	100.349	1.97924	32.1905	22.3758
823	0.01	TRUE	0.997027	101.304	2.00568	32.9874	23.04
824	0.01	TRUE	1.00215	100.712	1.95607	31.8746	22.061
825	0.01	TRUE	0.99598	100.695	2.00913	32.8524	22.9598
826	0.01	TRUE	0.995472	100.922	1.99277	32.625	22.734
827	0.01	TRUE	1.00494	98.256	2.03147	32.454	22.771
828	0.01	TRUE	1.00009	99.3424	1.9968	32.1877	22.4455
829	0.01	TRUE	0.993736	101.313	1.95993	32.1376	22.2591
830	0.01	TRUE	0.994911	99.8078	2.04988	33.2961	23.4363
831	0.01	TRUE	1.00077	99.0337	2.03234	32.7263	22.9655
832	0.01	TRUE	1.00557	101.682	1.9318	31.7197	21.8526
833	0.01	TRUE	1.00059	99.3836	2.02985	32.7975	23.0054
834	0.01	TRUE	0.998192	99.9015	2.02885	32.9503	23.1085
835	0.01	TRUE	1.0024	99.2503	1.98097	31.8696	22.1598
836	0.01	TRUE	1.00044	99.9554	2.03665	33.1085	23.2511
837	0.01	TRUE	1.00049	100.392	1.96715	31.9801	22.18
838	0.01	TRUE	1.0033	98.8908	1.99428	31.9959	22.3017
839	0.01	TRUE	0.997722	99.8925	1.99288	32.2944	22.504
840	0.01	TRUE	0.9969	99.6089	2.01432	32.592	22.7989
841	0.01	TRUE	1.00308	99.6782	1.96407	31.6957	21.9702
842	0.01	TRUE	0.999382	99.3921	2.03199	32.8386	23.0428
843	0.01	TRUE	0.996895	100.87	2.00909	32.9086	22.9989
844	0.01	TRUE	1.0019	100.873	2.04384	33.5425	23.5852
845	0.01	TRUE	1.00134	99.3367	1.9869	32.0056	22.2786
846	0.01	TRUE	1.00457	99.4999	1.98141	31.9578	22.2229
847	0.01	TRUE	0.993382	101.519	2.10069	34.7784	24.6884
848	0.01	TRUE	0.997869	100.457	1.95392	31.7537	21.9684
849	0.01	TRUE	1.00213	100.377	2.02528	33.0423	23.1586
850	0.01	TRUE	1.00023	99.7436	2.02991	32.9173	23.0897
851	0.01	TRUE	0.999845	100.083	1.97333	31.996	22.2165
852	0.01	TRUE	1.00015	101.5	2.01421	33.2087	23.2298
853	0.01	TRUE	1.00423	100.023	1.95269	31.5936	21.8526
854	0.01	TRUE	0.998628	100.374	1.99697	32.5251	22.6815
855	0.01	TRUE	1.0011	100.273	1.99748	32.5019	22.6674
856	0.01	TRUE	1.00507	98.9266	1.98973	31.925	22.2339
857	0.01	TRUE	1.00463	99.7835	1.97082	31.854	22.1076
858	0.01	TRUE	1.00102	100.878	1.94434	31.7062	21.8958
859	0.01	TRUE	0.995931	99.8985	2.05079	33.3427	23.4727
860	0.01	TRUE	1.00043	99.1231	1.95442	31.3413	21.6852
861	0.01	TRUE	0.999082	100.083	1.9456	31.48	21.7448
862	0.01	TRUE	0.996883	99.9602	2.00104	32.4653	22.6565
863	0.01	TRUE	0.99875	100.157	2.02069	32.8871	23.0312
864	0.01	TRUE	0.999152	99.8067	1.93754	31.2425	21.5476
865	0.01	TRUE	0.997858	98.5606	2.01599	32.2788	22.5865
866	0.01	TRUE	0.997428	100.332	2.04486	33.3811	23.4759
867	0.01	TRUE	1.00318	101.115	1.96047	32.0849	22.2249
868	0.01	TRUE	1.00345	98.9145	2.03132	32.6687	22.921
869	0.01	TRUE	0.9985	99.717	2.03219	32.9495	23.1215
870	0.01	TRUE	0.999417	100.898	2.01892	33.0978	23.1716
871	0.01	TRUE	1.00024	99.567	2.01804	32.6454	22.8513
872	0.01	TRUE	1.00029	99.8241	1.98829	32.1883	22.4114
873	0.01	TRUE	0.998619	99.4399	2.06992	33.5279	23.6797
874	0.01	TRUE	1.00079	99.3507	1.97769	31.8418	22.1272
875	0.01	TRUE	1.00697	98.1351	1.9964	31.7894	22.1662
876	0.01	TRUE	0.99924	100.117	1.9872	32.2627	22.4588
877	0.01	TRUE	1.00129	100.756	2.01458	32.9723	23.066
878	0.01	TRUE	1.00115	99.9838	1.92596	31.0802	21.3878
879	0.01	TRUE	0.996929	100.427	1.97634	32.1618	22.344
880	0.01	TRUE	0.992647	102.042	2.05281	34.095	24.0106
881	0.01	TRUE	0.995236	100.099	2.06989	33.7496	23.8362
882	0.01	TRUE	0.998361	101.203	1.98729	32.614	22.7037
883	0.01	TRUE	0.994004	101.049	2.03845	33.5031	23.5356
884	0.01	TRUE	1.00148	99.6704	2.01201	32.5704	22.7744
885	0.01	TRUE	1.00397	100.119	1.97949	32.1211	22.3287
886	0.01	TRUE	0.994748	98.9806	2.08586	33.6514	23.8302
887	0.01	TRUE	0.999177	99.184	1.93568	31.013	21.3816
888	0.01	TRUE	1.00296	99.074	2.04063	32.8873	23.1117
889	0.01	TRUE	1.00063	100.441	2.05718	33.6381	23.7065
890	0.01	TRUE	1.00146	100.232	1.99622	32.4652	22.6367
891	0.01	TRUE	1.00058	100.158	2.00566	32.6137	22.7789
892	0.01	TRUE	1.00157	101.203	1.97523	32.3896	22.4976
893	0.01	TRUE	1.00236	99.9774	1.96893	31.8809	22.1185
894	0.01	TRUE	1.00014	99.5007	2.06988	33.5477	23.6936
895	0.01	TRUE	0.999705	99.6067	2.06901	33.5681	23.7046
896	0.01	TRUE	0.996578	100.344	2.05518	33.5698	23.6503
897	0.01	TRUE	1.00202	99.1635	2.01648	32.4851	22.7328
898	0.01	TRUE	1.00339	101.223	1.9489	31.901	22.0494
899	0.01	TRUE	1.0068	99.5614	1.95866	31.5584	21.8528
900	0.01	TRUE	0.995505	101.174	2.05645	33.8705	23.8673
901	0.01	TRUE	0.996497	100.557	1.96818	32.0518	22.2339
902	0.01	TRUE	0.997715	99.8249	2.03415	33.0203	23.1791
903	0.01	TRUE	0.995208	99.4643	2.00545	32.3843	22.6178
904	0.01	TRUE	1.00424	100.444	2.03437	33.229	23.3265
905	0.01	TRUE	1.00051	100.55	2.0158	32.9268	23.0391
906	0.01	TRUE	1.00311	101.199	2.00502	32.941	23.0049
907	0.01	TRUE	1.00049	98.2911	2.05534	32.8859	23.1691
908	0.01	TRUE	0.99639	99.9983	2.00037	32.4655	22.6538
909	0.01	TRUE	1.00293	100.265	2.05085	33.4659	23.5597
910	0.01	TRUE	0.99883	99.4624	2.01249	32.5109	22.7348
911	0.01	TRUE	0.99874	100.207	1.9953	32.4402	22.6155
912	0.01	TRUE	0.998687	99.8767	2.00356	32.4841	22.6798
913	0.01	TRUE	1.00094	100.047	2.06024	33.5607	23.6643
914	0.01	TRUE	1.00154	99.9885	1.99037	32.2793	22.4833
915	0.01	TRUE	1.0007	100.841	1.99814	32.6981	22.807
916	0.01	TRUE	1.00591	99.2684	1.95907	31.4731	21.7954
917	0.01	TRUE	1.00082	100.573	1.97617	32.2052	22.3734
918	0.01	TRUE	0.998554	100.58	2.05895	33.7164	23.7688
919	0.01	TRUE	0.99967	100.523	2.03913	33.3413	23.4247
920	0.01	TRUE	1.00456	99.4893	1.90695	30.5683	20.9574
921	0.01	TRUE	1.00133	101.188	1.93076	31.5458	21.7284
922	0.01	TRUE	1.00168	99.9206	1.93305	31.194	21.4956
923	0.01	TRUE	1.00044	99.2374	2.02529	32.6674	22.8959
924	0.01	TRUE	0.998036	99.2457	2.01524	32.4898	22.7311
925	0.01	TRUE	0.997361	101.179	2.01116	33.0477	23.1047
926	0.01	TRUE	1.00085	100.199	1.98628	32.2721	22.4615
927	0.01	TRUE	1.00395	98.3124	2.04052	32.6326	22.9323
928	0.01	TRUE	0.99217	99.2345	2.02981	32.7475	22.9702
929	0.01	TRUE	1.00416	100.158	1.98377	32.2128	22.41
930	0.01	TRUE	0.996113	100.005	1.98902	32.2599	22.4642
931	0.01	TRUE	0.991883	101.418	2.05271	33.8843	23.8618
932	0.01	TRUE	0.999415	98.9844	2.02908	32.6519	22.9002
933	0.01	TRUE	0.999605	98.7662	1.99786	32.0201	22.333
934	0.01	TRUE	0.993628	100.632	2.05481	33.6596	23.712
935	0.01	TRUE	1.00084	101.28	1.91517	31.2764	21.4775
936	0.01	TRUE	0.998662	100.174	1.9916	32.3618	22.5457
937	0.01	TRUE	0.995614	100.573	2.00939	32.8174	22.9365
938	0.01	TRUE	0.992085	101.327	2.0124	33.1187	23.1594
939	0.01	TRUE	1.00272	100.025	1.97619	32.0303	22.252
940	0.01	TRUE	1.0004	100.078	1.97762	32.0737	22.288
941	0.01	TRUE	1.00327	99.2776	2.00448	32.306	22.5592
942	0.01	TRUE	1.00618	100.487	1.96677	32.003	22.1943
943	0.01	TRUE	1.00119	100.264	1.95208	31.6584	21.8949
944	0.01	TRUE	1.00012	99.4307	1.99316	32.1502	22.4047
945	0.01	TRUE	0.994046	101.03	2.02985	33.3409	23.3866
946	0.01	TRUE	1.00161	100.668	2.04179	33.4375	23.503
947	0.01	TRUE	1.00644	98.8187	1.94679	31.1044	21.4902
948	0.01	TRUE	0.998156	100.226	1.95935	31.7818	22.0104
949	0.01	TRUE	0.992523	100.071	2.01095	32.6821	22.8482
950	0.01	TRUE	1.00213	99.2979	1.93438	31.0243	21.3841
951	0.01	TRUE	1.00336	99.4267	1.98399	31.9815	22.2499
952	0.01	TRUE	1.0049	98.6294	2.00372	32.0814	22.3993
953	0.01	TRUE	0.998312	99.8304	1.96351	31.7336	21.9941
954	0.01	TRUE	0.999448	100.394	2.01715	32.9004	23.0262
955	0.01	TRUE	0.998975	99.4326	2.05005	33.174	23.351
956	0.01	TRUE	1.00512	99.6634	1.92859	31.03	21.3642
957	0.01	TRUE	1.00011	99.1773	1.94488	31.1819	21.536
958	0.01	TRUE	0.998681	99.7947	2.01574	32.6786	22.8652
959	0.01	TRUE	0.998008	100.571	1.97241	32.1349	22.3091
960	0.01	TRUE	1.00591	98.3246	1.98118	31.5762	21.9567
961	0.01	TRUE	0.998836	100.726	2.01321	32.9373	23.0359
962	0.01	TRUE	1.00254	99.5046	1.96136	31.5904	21.886
963	0.01	TRUE	1.00247	98.9917	2.04452	32.929	23.1565
964	0.01	TRUE	0.99935	99.9323	2.03649	33.098	23.2431
965	0.01	TRUE	1.00684	99.4185	2.01759	32.5887	22.8098
966	0.01	TRUE	1.00305	99.9654	1.9623	31.7541	22.0033
967	0.01	TRUE	0.997274	101.337	1.97687	32.4631	22.5555
968	0.01	TRUE	0.998474	100.483	2.0317	33.1937	23.2909
969	0.01	TRUE	1.0013	100.104	1.95837	31.7251	21.967
970	0.01	TRUE	1.00044	98.6889	2.01209	32.251	22.5514
971	0.01	TRUE	1.00166	99.9204	1.98749	32.2045	22.4194
972	0.01	TRUE	0.999658	98.3301	2.03778	32.5901	22.8916
973	0.01	TRUE	1.00209	99.6952	2.04359	33.1465	23.3057
974	0.01	TRUE	0.992925	100.385	2.06698	33.7942	23.8561
975	0.01	TRUE	1.00118	100.367	1.97594	32.135	22.3237
976	0.01	TRUE	0.996532	100.088	2.01407	32.7443	22.9044
977	0.01	TRUE	1.00322	100.351	1.96372	31.903	22.1124
978	0.01	TRUE	0.999455	99.913	1.96255	31.7421	21.996
979	0.01	TRUE	0.998696	100.735	1.98478	32.4168	22.556
980	0.01	TRUE	1.00148	99.5981	2.06107	33.4248	23.5718
981	0.01	TRUE	1.00694	98.8388	1.9882	31.8688	22.1886
982	0.01	TRUE	1.00457	98.5571	1.97308	31.5036	21.8735
983	0.01	TRUE	0.998767	100.155	1.97406	32.0325	22.2448
984	0.01	TRUE	1.0029	98.6967	1.96413	31.3847	21.7548
985	0.01	TRUE	0.995258	100.999	2.01308	33.0241	23.0961
986	0.01	TRUE	1.00013	101.342	2.00729	33.0294	23.076
987	0.01	TRUE	0.999254	100.373	2.03369	33.1932	23.2986
988	0.01	TRUE	0.996749	101.289	2.05473	33.878	23.8657
989	0.01	TRUE	0.997622	99.4208	1.98569	32.0107	22.2772
990	0.01	TRUE	0.998897	99.8832	2.04385	33.2135	23.3539
991	0.01	TRUE	0.999005	99.079	1.96636	31.5472	21.8765
992	0.01	TRUE	0.996603	100.165	2.03532	33.154	23.2777
993	0.01	TRUE	0.999884	100.956	1.93739	31.5994	21.7931
994	0.01	TRUE	1.00602	100.206	1.90331	30.7189	21.0454
995	0.01	TRUE	1.00212	100.143	1.9335	31.2717	21.551
996	0.01	TRUE	1.00195	100.974	1.97556	32.3224	22.4523
997	0.01	TRUE	1.00688	98.8724	1.97189	31.5826	21.9235
998	0.01	TRUE	1.00027	99.6295	1.99389	32.2276	22.4616
999	0.01	TRUE	1.00156	98.7078	2.02861	32.5523	22.8285
1000	0.01	TRUE	0.998375	100.418	1.98455	32.3107	22.4813
		0
1001	0.02	TRUE	0.997131	99.6742	1.95357	31.4999	21.7914	34.9968	24.952	0	0
1002	0.02	TRUE	0.979623	102.535	2.15505	36.0886	25.8409
1003	0.02	TRUE	0.997851	98.9768	2.05314	33.0765	23.2947
1004	0.02	TRUE	1.00872	97.0975	1.94217	30.4788	21.0395
1005	0.02	TRUE	1.00041	98.1496	1.99257	31.7253	22.1062
1006	0.02	TRUE	0.996374	99.2826	1.95232	31.3528	21.6845
1007	0.02	TRUE	0.98783	101.481	1.99717	32.8876	22.9351
1008	0.02	TRUE	0.991947	101.556	2.01898	33.3148	23.3237
1009	0.02	TRUE	0.993026	102.651	2.05665	34.3686	24.2191
1010	0.02	TRUE	1.00694	98.9258	1.97555	31.6666	21.9967
1011	0.02	TRUE	0.993177	101.074	2.12946	35.1304	25.054
1012	0.02	TRUE	0.991907	100.598	2.03311	33.2573	23.3412
1013	0.02	TRUE	0.993562	100.946	1.98282	32.4487	22.5702
1014	0.02	TRUE	0.997153	101.073	2.09033	34.4423	24.4083
1015	0.02	TRUE	1.00826	97.592	1.94314	30.6516	21.1627
1016	0.02	TRUE	1.00648	99.4337	2.04865	33.1494	23.3281
1017	0.02	TRUE	1.00037	98.4193	1.97343	31.466	21.8488
1018	0.02	TRUE	0.996355	102.05	1.86956	30.6236	20.8373
1019	0.02	TRUE	1.00363	99.509	2.02722	32.7916	22.9907
1020	0.02	TRUE	1.00339	100.537	1.9101	30.9503	21.2324
1021	0.02	TRUE	0.991125	103.056	2.17364	36.5974	26.2802
1022	0.02	TRUE	0.994666	102.255	1.90429	31.3663	21.4931
1023	0.02	TRUE	0.994639	99.764	2.00664	32.5034	22.7058
1024	0.02	TRUE	1.00285	99.9683	2.06589	33.6347	23.7391
1025	0.02	TRUE	0.981826	100.627	2.04788	33.5335	23.5952
1026	0.02	TRUE	0.993346	101.683	2.05215	33.9629	23.9148
1027	0.02	TRUE	0.990118	98.1908	2.15104	34.4923	24.6825
1028	0.02	TRUE	0.990129	100.676	2.04765	33.5458	23.603
1029	0.02	TRUE	0.99812	101.256	2.09685	34.62	24.5605
1030	0.02	TRUE	1.00907	100.321	1.96991	32.0087	22.2112
1031	0.02	TRUE	0.996943	100.143	1.97353	32.0187	22.233
1032	0.02	TRUE	1.0118	101.351	1.89324	30.8755	21.1101
1033	0.02	TRUE	1.00163	99.7133	1.93071	31.0853	21.411
1034	0.02	TRUE	0.994294	103.874	1.97104	33.164	23.0177
1035	0.02	TRUE	1.00339	101.494	2.0259	33.4217	23.4271
1036	0.02	TRUE	1.00189	98.662	2.07394	33.3357	23.5599
1037	0.02	TRUE	1.0077	100.199	1.90951	30.8351	21.1509
1038	0.02	TRUE	1.00302	100.64	1.89231	30.6409	20.9459
1039	0.02	TRUE	0.994239	101.142	1.96655	32.2075	22.3352
1040	0.02	TRUE	0.999897	98.2155	1.99835	31.8505	22.2166
1041	0.02	TRUE	0.999964	98.748	2.04955	32.9368	23.1821
1042	0.02	TRUE	0.996195	99.833	1.97476	31.9424	22.1851
1043	0.02	TRUE	1.00209	96.6751	1.93278	30.1758	20.7928
1044	0.02	TRUE	0.996766	101.311	2.04301	33.6731	23.6736
1045	0.02	TRUE	0.996355	98.771	1.93386	30.8501	21.2619
1046	0.02	TRUE	0.997591	98.3871	2.07604	33.2794	23.5283
1047	0.02	TRUE	1.00466	100.208	1.91904	31.0191	21.317
1048	0.02	TRUE	1.00423	99.0822	2.00571	32.2645	22.5352
1049	0.02	TRUE	1.00007	100.508	2.01421	32.8842	23.0028
1050	0.02	TRUE	0.986803	101.036	2.11273	34.8248	24.7697
1051	0.02	TRUE	0.996583	102.654	1.86144	30.6438	20.8161
1052	0.02	TRUE	1.00156	97.4664	2.05617	32.6244	22.9881
1053	0.02	TRUE	0.990693	99.7068	2.14178	34.8668	24.9144
1054	0.02	TRUE	1.00158	99.8401	1.85917	29.7596	20.2059
1055	0.02	TRUE	1.00142	100.815	2.02279	33.1413	23.2178
1056	0.02	TRUE	0.995256	95.7506	2.09533	32.7124	23.2014
1057	0.02	TRUE	1.00306	98.9629	2.00219	32.1622	22.4496
1058	0.02	TRUE	1.00336	100.055	1.90823	30.7663	21.0984
1059	0.02	TRUE	0.993154	98.891	1.99473	32.0041	22.3092
1060	0.02	TRUE	0.995011	102.616	1.96772	32.6994	22.6813
1061	0.02	TRUE	0.999303	99.7012	2.04072	33.0971	23.2595
1062	0.02	TRUE	0.996317	98.844	2.07183	33.3604	23.569
1063	0.02	TRUE	1.00013	98.9553	2.02739	32.6122	22.8656
1064	0.02	TRUE	1.00029	98.6277	2.02843	32.5227	22.807
1065	0.02	TRUE	0.996672	101.969	1.88154	30.8348	21.0326
1066	0.02	TRUE	0.995407	98.9977	1.9886	31.9273	22.231
1067	0.02	TRUE	0.998021	98.2258	1.92476	30.5114	20.9915
1068	0.02	TRUE	1.0068	99.8778	2.04508	33.2338	23.3731
1069	0.02	TRUE	0.996063	100.119	2.0043	32.5765	22.7474
1070	0.02	TRUE	0.995715	101.412	1.99004	32.7328	22.7978
1071	0.02	TRUE	1.00324	101.767	2.02219	33.4433	23.427
1072	0.02	TRUE	0.998695	98.1898	1.9101	30.2277	20.7367
1073	0.02	TRUE	1.00288	101.376	1.88299	30.6835	20.9355
1074	0.02	TRUE	1.01525	99.1924	1.81233	28.656	19.2629
1075	0.02	TRUE	1.01217	98.2172	1.92714	30.5528	21.0297
1076	0.02	TRUE	0.997236	102.143	1.97898	32.7609	22.7713
1077	0.02	TRUE	0.99754	100.333	2.05635	33.5872	23.6672
1078	0.02	TRUE	0.99968	98.4097	2.0623	33.0476	23.3106
1079	0.02	TRUE	1.00785	98.9403	1.91704	30.5891	21.0133
1080	0.02	TRUE	0.998019	101.525	1.88648	30.797	21.0278
1081	0.02	TRUE	1.00406	99.6698	2.15198	35.0279	25.0695
1082	0.02	TRUE	0.996732	99.6828	2.01525	32.6331	22.8314
1083	0.02	TRUE	0.995633	100.907	2.07573	34.1262	24.1258
1084	0.02	TRUE	0.992449	101.192	1.92778	31.4904	21.6777
1085	0.02	TRUE	0.996321	99.3816	1.96112	31.5469	21.8549
1086	0.02	TRUE	0.997221	102.542	1.95233	32.3822	22.3965
1087	0.02	TRUE	1.0038	101.112	1.96642	32.1956	22.3264
1088	0.02	TRUE	0.9961	98.7046	2.07388	33.3491	23.5691
1089	0.02	TRUE	1.0101	97.3483	2.06816	32.7923	23.1534
1090	0.02	TRUE	1.0019	98.7403	1.98602	31.7976	22.1302
1091	0.02	TRUE	1.00571	100.618	1.94773	31.6885	21.8977
1092	0.02	TRUE	0.994565	101.214	1.99274	32.7189	22.7993
1093	0.02	TRUE	0.99819	98.773	2.06533	33.2227	23.4461
1094	0.02	TRUE	0.988096	102.112	1.96325	32.4542	22.4924
1095	0.02	TRUE	1.00405	100.043	1.8973	30.5543	20.9076
1096	0.02	TRUE	1.00772	100.134	1.90988	30.8221	21.1435
1097	0.02	TRUE	0.999137	99.0329	2.015	32.4157	22.6783
1098	0.02	TRUE	1.00114	98.1958	2.0649	33.021	23.3021
1099	0.02	TRUE	1.00184	99.9112	1.98517	32.159	22.3783
1100	0.02	TRUE	0.99595	100.457	1.88577	30.4592	20.7942
1101	0.02	TRUE	1.00635	99.043	1.95535	31.3332	21.6834
1102	0.02	TRUE	1.00345	97.8338	2.01111	31.9542	22.34
1103	0.02	TRUE	1.0069	96.9609	1.98236	31.1592	21.6714
1104	0.02	TRUE	1.00329	95.4862	1.94055	29.9439	20.6639
1105	0.02	TRUE	1.00399	99.9087	2.07879	33.8425	23.9375
1106	0.02	TRUE	0.999376	100.113	2.04699	33.3464	23.46
1107	0.02	TRUE	1.00148	100.045	2.04556	33.2981	23.4203
1108	0.02	TRUE	1.00647	101.55	1.95005	32.026	22.1407
1109	0.02	TRUE	0.998149	98.9201	2.00976	32.2846	22.5655
1110	0.02	TRUE	0.997677	98.5385	2.07775	33.3604	23.5924
1111	0.02	TRUE	1.00484	98.1171	1.99283	31.7194	22.1031
1112	0.02	TRUE	0.99374	100.749	1.99385	32.5893	22.7135
1113	0.02	TRUE	1.01642	103.247	1.84346	30.4594	20.6129
1114	0.02	TRUE	1.00355	99.9943	2.0863	34.0039	24.0816
1115	0.02	TRUE	1.00121	102.209	1.91532	31.5663	21.6773
1116	0.02	TRUE	1.00978	100.972	2.00981	32.9554	23.0346
1117	0.02	TRUE	0.998903	100.166	2.05108	33.4372	23.5404
1118	0.02	TRUE	0.993149	99.0696	1.98135	31.8185	22.1258
1119	0.02	TRUE	0.995345	100.531	1.98429	32.3422	22.5022
1120	0.02	TRUE	1.00342	98.8046	1.99916	32.0561	22.3634
1121	0.02	TRUE	0.997492	100.613	1.94792	31.6906	21.9
1122	0.02	TRUE	0.996856	104.916	1.9681	33.4396	23.1963
1123	0.02	TRUE	0.994861	99.2008	2.18733	35.4573	25.5143
1124	0.02	TRUE	0.994322	101.446	1.9566	32.117	22.231
1125	0.02	TRUE	0.991441	103.294	2.0292	34.0759	23.8995
1126	0.02	TRUE	0.995248	98.9512	1.97006	31.5743	21.9104
1127	0.02	TRUE	1.0055	100.05	1.90971	30.7931	21.123
1128	0.02	TRUE	0.99592	101.687	1.98587	32.7436	22.788
1129	0.02	TRUE	1.0045	99.2308	2.09456	33.888	24.0322
1130	0.02	TRUE	1.00206	100.583	2.0454	33.4743	23.5435
1131	0.02	TRUE	0.999573	98.128	2.0651	33.0017	23.2892
1132	0.02	TRUE	1.00853	98.7845	1.9572	31.2854	21.6579
1133	0.02	TRUE	1.00732	98.6573	2.10871	33.936	24.1218
1134	0.02	TRUE	1.00167	99.8902	1.99586	32.3481	22.5536
1135	0.02	TRUE	0.995301	100.562	2.09106	34.281	24.297
1136	0.02	TRUE	0.999592	100.449	1.91181	30.9559	21.2434
1137	0.02	TRUE	1.00766	99.53	1.90345	30.5145	20.9059
1138	0.02	TRUE	0.995551	98.5767	1.99509	31.9087	22.2441
1139	0.02	TRUE	0.990721	100.28	1.99393	32.4389	22.609
1140	0.02	TRUE	0.998818	98.8263	2.09552	33.7664	23.9498
1141	0.02	TRUE	0.991717	97.9216	2.03206	32.354	22.7031
1142	0.02	TRUE	0.998385	99.553	2.05471	33.2969	23.4562
1143	0.02	TRUE	1.00168	99.8465	2.11226	34.4066	24.4704
1144	0.02	TRUE	1.01242	101.189	1.95936	32.0876	22.2222
1145	0.02	TRUE	1.00454	98.9252	2.06677	33.2991	23.5057
1146	0.02	TRUE	0.995269	100.365	2.02031	32.9484	23.0726
1147	0.02	TRUE	0.99561	100.909	2.10218	34.5958	24.5647
1148	0.02	TRUE	1.00582	99.2903	1.97649	31.8004	22.0935
1149	0.02	TRUE	1.00602	101.989	1.97082	32.558	22.5962
1150	0.02	TRUE	0.990816	100.864	2.05581	33.7551	23.7834
1151	0.02	TRUE	0.987111	99.6116	2.07707	33.7116	23.8381
1152	0.02	TRUE	1.01122	98.154	1.90821	30.1816	20.6974
1153	0.02	TRUE	1.00345	99.3896	1.99715	32.2093	22.4621
1154	0.02	TRUE	0.996341	100.438	2.02358	33.0317	23.1443
1155	0.02	TRUE	1.01132	99.9317	2.00435	32.5164	22.7056
1156	0.02	TRUE	0.998586	99.645	2.11978	34.4672	24.5431
1157	0.02	TRUE	1.00476	101.474	1.96924	32.3638	22.4548
1158	0.02	TRUE	0.996703	98.3692	2.0012	31.9515	22.2986
1159	0.02	TRUE	1.00404	100.769	2.0145	32.9748	23.0674
1160	0.02	TRUE	0.995443	101.791	1.99203	32.8922	22.9171
1161	0.02	TRUE	1.00714	98.5354	1.93672	30.8294	21.2593
1162	0.02	TRUE	1.00165	100.811	2.01057	32.9166	23.0106
1163	0.02	TRUE	1.0045	100.132	1.91665	30.9501	21.2596
1164	0.02	TRUE	0.997292	102.316	2.04998	34.1346	24.0268
1165	0.02	TRUE	0.997954	99.2146	2.1289	34.4748	24.5843
1166	0.02	TRUE	0.995701	99.0395	1.99649	32.0841	22.3721
1167	0.02	TRUE	1.00513	99.8333	1.98235	32.0822	22.3133
1168	0.02	TRUE	1.00433	101.424	2.01882	33.2686	23.2907
1169	0.02	TRUE	0.997927	99.9066	1.99982	32.4257	22.6239
1170	0.02	TRUE	0.999463	99.04	2.03429	32.7632	22.9992
1171	0.02	TRUE	1.00225	98.4594	2.10306	33.7709	23.9824
1172	0.02	TRUE	1.0063	100.253	1.95906	31.7852	22.0115
1173	0.02	TRUE	1.0063	99.7047	1.96616	31.7427	22.0113
1174	0.02	TRUE	0.995065	100.427	2.03678	33.267	23.3629
1175	0.02	TRUE	0.993453	101.153	2.01576	33.1236	23.1767
1176	0.02	TRUE	1.01055	98.8372	1.95465	31.2552	21.6266
1177	0.02	TRUE	1.00616	101.017	1.96092	32.0622	22.2111
1178	0.02	TRUE	0.997314	100.336	1.91769	31.0326	21.3207
1179	0.02	TRUE	1.00407	99.545	2.03039	32.8604	23.0517
1180	0.02	TRUE	0.990197	98.5461	2.12639	34.1999	24.3785
1181	0.02	TRUE	1.01198	100.702	1.92908	31.3627	21.5953
1182	0.02	TRUE	1.00321	99.9656	2.08377	33.9496	24.0331
1183	0.02	TRUE	0.996623	101.321	2.02952	33.4308	23.4483
1184	0.02	TRUE	0.999849	102.187	1.9937	33.0512	23.0348
1185	0.02	TRUE	1.00376	98.2939	1.99519	31.8191	22.1821
1186	0.02	TRUE	0.992151	101.968	2.0802	34.5655	24.4546
1187	0.02	TRUE	0.997931	99.2784	2.02048	32.5947	22.8256
1188	0.02	TRUE	1.00174	98.3948	2.13889	34.3591	24.5405
1189	0.02	TRUE	0.996239	98.6337	1.95932	31.2765	21.6603
1190	0.02	TRUE	0.982166	101.367	2.15177	35.6209	25.493
1191	0.02	TRUE	1.00253	102.734	1.98967	33.1525	23.0885
1192	0.02	TRUE	0.995667	102.422	1.97981	32.8663	22.848
1193	0.02	TRUE	1.00267	96.9141	2.08342	32.9073	23.2939
1194	0.02	TRUE	0.989997	101.065	2.08098	34.2732	24.251
1195	0.02	TRUE	0.992469	99.7911	2.02631	32.8681	23.0407
1196	0.02	TRUE	0.992828	101.043	1.98346	32.4916	22.6026
1197	0.02	TRUE	1.00287	100.393	2.11718	34.6805	24.6847
1198	0.02	TRUE	1.01686	98.3771	1.88004	29.7203	20.2662
1199	0.02	TRUE	1.00171	100.216	2.02577	32.9984	23.1299
1200	0.02	TRUE	0.994647	101.737	1.92163	31.542	21.6873
1201	0.02	TRUE	1.00844	100.147	1.9926	32.3713	22.5565
1202	0.02	TRUE	0.997611	98.9205	2.03389	32.7165	22.9648
1203	0.02	TRUE	0.996553	100.823	1.95999	31.9832	22.1525
1204	0.02	TRUE	0.993242	101.508	2.08627	34.5182	24.4457
1205	0.02	TRUE	1.00459	101.6	1.95102	32.0603	22.1684
1206	0.02	TRUE	0.99561	99.3445	2.05655	33.2598	23.4374
1207	0.02	TRUE	1.0043	101.354	1.95853	32.1242	22.2441
1208	0.02	TRUE	1.00035	99.9805	2.07072	33.7243	23.8217
1209	0.02	TRUE	0.99794	100.937	1.9227	31.3143	21.5352
1210	0.02	TRUE	0.987354	100.886	2.11159	34.753	24.7141
1211	0.02	TRUE	0.992556	100.641	2.06379	33.8234	23.8638
1212	0.02	TRUE	1.00392	100.089	1.96606	31.8633	22.0945
1213	0.02	TRUE	1.00898	99.6415	2.00301	32.3976	22.6172
1214	0.02	TRUE	0.99461	101.048	2.03733	33.4827	23.5167
1215	0.02	TRUE	0.998705	103.023	1.97596	32.9861	22.9151
1216	0.02	TRUE	1.00239	102.158	1.95626	32.336	22.3812
1217	0.02	TRUE	0.996742	99.844	2.01219	32.6303	22.8171
1218	0.02	TRUE	1.00039	99.6553	1.90538	30.5895	20.9653
1219	0.02	TRUE	1.00689	99.316	1.98828	32.0242	22.2971
1220	0.02	TRUE	1.00028	98.0134	1.92675	30.4822	20.9795
1221	0.02	TRUE	0.997423	101.526	2.01958	33.3159	23.3269
1222	0.02	TRUE	1.00092	102.652	2.0203	33.699	23.5982
1223	0.02	TRUE	0.99788	100.813	2.11162	34.7285	24.6967
1224	0.02	TRUE	1.00001	100.942	2.04817	33.6438	23.6741
1225	0.02	TRUE	1.00235	100.381	2.02677	33.0708	23.1846
1226	0.02	TRUE	0.992338	100.591	2.05519	33.6526	23.7087
1227	0.02	TRUE	1.00121	98.4091	1.91929	30.4667	20.9384
1228	0.02	TRUE	1.00834	99.9403	2.00902	32.6042	22.7859
1229	0.02	TRUE	0.994835	99.3749	2.09968	34.0263	24.1505
1230	0.02	TRUE	0.995704	100.982	2.06648	33.9863	23.9896
1231	0.02	TRUE	1.00323	99.3763	2.07247	33.5513	23.7065
1232	0.02	TRUE	1.00413	97.2791	1.98444	31.2987	21.7767
1233	0.02	TRUE	0.995635	102.851	1.94783	32.3936	22.3854
1234	0.02	TRUE	0.98921	101.755	2.04031	33.7714	23.7317
1235	0.02	TRUE	1.00147	100.337	2.00048	32.5774	22.7324
1236	0.02	TRUE	1.01096	99.5433	1.99557	32.2305	22.4704
1237	0.02	TRUE	1.00204	101.023	1.88913	30.6959	20.97
1238	0.02	TRUE	1.00561	98.5245	1.89906	30.1239	20.6203
1239	0.02	TRUE	1.00807	102.787	1.92831	31.997	22.0287
1240	0.02	TRUE	0.996809	98.5457	2.02491	32.433	22.7301
1241	0.02	TRUE	0.994725	100.028	2.00473	32.5548	22.7339
1242	0.02	TRUE	0.999618	100.871	1.8949	30.7611	21.039
1243	0.02	TRUE	0.993978	98.2823	2.03061	32.4475	22.7629
1244	0.02	TRUE	1.00772	100.539	1.90193	30.7947	21.0915
1245	0.02	TRUE	0.99539	99.4406	2.1052	34.1446	24.2563
1246	0.02	TRUE	0.999446	97.8801	1.94202	30.7216	21.2065
1247	0.02	TRUE	0.999657	100.028	1.96919	31.9019	22.1341
1248	0.02	TRUE	0.999211	101.075	1.9615	32.0914	22.2337
1249	0.02	TRUE	1.00316	100.327	1.95029	31.6448	21.8781
1250	0.02	TRUE	1.00073	99.9294	1.97325	31.9453	22.1809
1251	0.02	TRUE	0.982017	101.06	1.98599	32.5442	22.6497
1252	0.02	TRUE	0.991734	99.5419	2.08859	33.8901	24.0101
1253	0.02	TRUE	1.00558	99.3718	2.01295	32.4897	22.7218
1254	0.02	TRUE	1.00381	97.9263	1.94871	30.8586	21.3281
1255	0.02	TRUE	1.00315	98.0362	1.95851	31.0722	21.5155
1256	0.02	TRUE	1.00505	100.963	1.96651	32.1498	22.295
1257	0.02	TRUE	1.00463	102.487	1.92071	31.7569	21.8311
1258	0.02	TRUE	1.00011	99.7987	2.07878	33.8052	23.9111
1259	0.02	TRUE	1.00133	99.7718	2.02438	32.827	23.0041
1260	0.02	TRUE	0.99029	99.8726	2.09669	34.1445	24.2226
1261	0.02	TRUE	0.996525	98.5589	2.03046	32.536	22.8245
1262	0.02	TRUE	1.01587	98.8141	1.87431	29.7432	20.258
1263	0.02	TRUE	0.992609	101.004	1.94236	31.7085	21.8891
1264	0.02	TRUE	0.99252	100.052	2.02866	32.9965	23.1402
1265	0.02	TRUE	1.01268	100.539	1.88969	30.5595	20.8792
1266	0.02	TRUE	1.00267	99.6063	1.98457	32.05	22.3
1267	0.02	TRUE	1.01272	98.1159	1.87393	29.5259	20.1085
1268	0.02	TRUE	1.00698	101.048	1.86054	30.1467	20.4746
1269	0.02	TRUE	0.994405	99.2183	2.08859	33.78	23.9321
1270	0.02	TRUE	1.00172	98.6501	1.92271	30.6051	21.0475
1271	0.02	TRUE	0.998805	99.8028	2.08052	33.8371	23.9406
1272	0.02	TRUE	1.00085	101.03	1.99692	32.7366	22.8288
1273	0.02	TRUE	0.987489	97.9703	2.10492	33.635	23.8932
1274	0.02	TRUE	0.993443	99.8035	2.15101	35.0583	25.0874
1275	0.02	TRUE	0.996911	100.059	2.10659	34.3813	24.43
1276	0.02	TRUE	1.00708	101.135	1.9216	31.3549	21.5585
1277	0.02	TRUE	0.994095	99.7058	2.05315	33.3204	23.4665
1278	0.02	TRUE	1.00426	100.538	1.98547	32.3663	22.5237
1279	0.02	TRUE	1.00076	97.8974	2.06292	32.8863	23.1992
1280	0.02	TRUE	1.00028	98.9352	2.1284	34.3692	24.507
1281	0.02	TRUE	0.998646	99.2777	2.09071	33.8371	23.981
1282	0.02	TRUE	0.995995	101.312	1.9715	32.3544	22.4577
1283	0.02	TRUE	1.00308	99.8628	1.98376	32.1174	22.3436
1284	0.02	TRUE	1.00319	100.469	2.03103	33.1771	23.2765
1285	0.02	TRUE	1.0053	97.6873	2.03806	32.382	22.7465
1286	0.02	TRUE	0.993759	98.7991	2.06493	33.2245	23.4458
1287	0.02	TRUE	0.991946	101.107	2.1881	36.1515	26.0168
1288	0.02	TRUE	0.987429	102.022	2.20437	36.7568	26.5168
1289	0.02	TRUE	0.989199	102.169	2.18265	36.4374	26.2011
1290	0.02	TRUE	0.989567	97.7763	2.18177	34.8565	25.061
1291	0.02	TRUE	0.994926	102.071	2.02838	33.6574	23.6025
1292	0.02	TRUE	1.00415	104.004	2.047	34.6423	24.3718
1293	0.02	TRUE	0.996893	98.2007	2.03897	32.5682	22.8809
1294	0.02	TRUE	0.993104	99.2531	1.99611	32.1464	22.414
1295	0.02	TRUE	1.00979	97.9221	1.96592	31.1708	21.6137
1296	0.02	TRUE	0.987174	100.044	2.06021	33.5589	23.6629
1297	0.02	TRUE	1.00754	98.9671	1.97065	31.5902	21.9238
1298	0.02	TRUE	1.00245	98.1341	1.92767	30.5368	21.0208
1299	0.02	TRUE	0.997578	99.1097	2.09424	33.8412	23.9977
1300	0.02	TRUE	1.00322	100.482	2.01351	32.8628	22.985
1301	0.02	TRUE	1.0049	98.5962	1.96163	31.3069	21.6907
1302	0.02	TRUE	0.999302	98.5067	2.03054	32.5203	22.8138
1303	0.02	TRUE	1.00732	97.8888	1.9639	31.1236	21.5729
1304	0.02	TRUE	0.999193	100.526	2.03844	33.3299	23.4139
1305	0.02	TRUE	1.00647	99.6443	1.97588	31.9026	22.162
1306	0.02	TRUE	0.990176	103.033	1.93695	32.2411	22.2338
1307	0.02	TRUE	0.993671	100.986	2.09886	34.5636	24.5286
1308	0.02	TRUE	0.994011	101.06	2.02008	33.1723	23.2285
1309	0.02	TRUE	1.00333	98.9961	1.97552	31.6885	22.0118
1310	0.02	TRUE	0.995722	98.882	1.9815	31.7609	22.0864
1311	0.02	TRUE	1.00842	99.9307	1.94537	31.4278	21.7078
1312	0.02	TRUE	1.00044	99.2642	1.97103	31.692	21.996
1313	0.02	TRUE	0.994245	98.7267	1.96043	31.3264	21.6994
1314	0.02	TRUE	1.0004	101.205	2.01384	33.1054	23.156
1315	0.02	TRUE	1.00309	100.995	1.89007	30.7057	20.9806
1316	0.02	TRUE	0.997168	102.283	2.05536	34.2218	24.1104
1317	0.02	TRUE	0.996119	103.144	2.0517	34.4428	24.2509
1318	0.02	TRUE	0.999891	100.877	1.89245	30.7155	20.9974
1319	0.02	TRUE	0.998209	102.97	2.05072	34.3666	24.1932
1320	0.02	TRUE	1.00815	97.6587	1.91016	30.0653	20.6256
1321	0.02	TRUE	1.01403	101.403	1.86881	30.4149	20.6921
1322	0.02	TRUE	1.01656	98.6641	1.91111	30.3927	20.854
1323	0.02	TRUE	0.998311	99.0669	2.06103	33.2458	23.4454
1324	0.02	TRUE	1.00723	99.0677	1.90089	30.3245	20.7652
1325	0.02	TRUE	0.990813	99.4269	2.0688	33.5038	23.6583
1326	0.02	TRUE	0.989722	98.7289	2.1115	34.0086	24.1843
1327	0.02	TRUE	0.995966	100.44	2.03016	33.1516	23.2551
1328	0.02	TRUE	1.00695	97.2994	1.90227	29.8087	20.4175
1329	0.02	TRUE	1.00458	100.181	1.85129	29.7078	20.1375
1330	0.02	TRUE	1.01689	98.8622	1.79373	28.1953	18.8753
1331	0.02	TRUE	1.01668	97.3058	1.99718	31.5346	21.9917
1332	0.02	TRUE	1.00773	97.7959	2.00259	31.7902	22.1915
1333	0.02	TRUE	1.00968	99.07	1.95332	31.3042	21.655
1334	0.02	TRUE	1	100.224	1.92061	31.0535	21.3472
1335	0.02	TRUE	0.993444	100.464	1.92405	31.1931	21.4575
1336	0.02	TRUE	0.997054	99.6477	2.03743	33.0205	23.1925
1337	0.02	TRUE	0.995482	98.3247	2.02141	32.298	22.6216
1338	0.02	TRUE	1.00559	98.821	1.92598	30.719	21.1393
1339	0.02	TRUE	1.00624	97.4627	1.9958	31.5609	22.0046
1340	0.02	TRUE	1.00287	97.3111	1.94327	30.5659	21.104
1341	0.02	TRUE	0.997692	98.2585	2.09273	33.5245	23.7673
1342	0.02	TRUE	0.999272	100.471	1.92525	31.2183	21.4799
1343	0.02	TRUE	0.993045	101.337	1.96091	32.1638	22.2814
1344	0.02	TRUE	0.998232	100.023	1.94918	31.5281	21.7928
1345	0.02	TRUE	0.989267	100.528	2.03827	33.3274	23.4114
1346	0.02	TRUE	0.994445	100.605	2.11036	34.6346	24.625
1347	0.02	TRUE	0.996103	99.0943	1.99671	32.1057	22.388
1348	0.02	TRUE	0.997239	100.763	2.02477	33.1602	23.2392
1349	0.02	TRUE	1.00135	99.8133	2.00136	32.4234	22.6285
1350	0.02	TRUE	0.997392	102.002	1.94001	31.977	22.0646
1351	0.02	TRUE	0.999368	99.9365	1.96104	31.7215	21.9755
1352	0.02	TRUE	1.00219	100.83	1.90157	30.8769	21.1463
1353	0.02	TRUE	1.00117	97.9451	2.0357	32.4258	22.7679
1354	0.02	TRUE	1.01752	98.1476	1.93097	30.6019	21.0791
1355	0.02	TRUE	1.00594	98.7609	1.96034	31.3356	21.7054
1356	0.02	TRUE	1.00097	99.3436	2.0232	32.6649	22.8858
1357	0.02	TRUE	0.998493	100.007	1.98406	32.1693	22.3809
1358	0.02	TRUE	0.990161	100.05	2.14604	35.0599	25.0691
1359	0.02	TRUE	1.00384	98.7038	2.03248	32.6198	22.8913
1360	0.02	TRUE	0.993347	102.023	2.02542	33.587	23.5409
1361	0.02	TRUE	1.00012	100.174	2.08952	34.1215	24.1778
1362	0.02	TRUE	1.00958	97.5033	2.02932	32.1676	22.5615
1363	0.02	TRUE	0.988629	102.001	2.01591	33.404	23.3735
1364	0.02	TRUE	1.0032	98.7617	1.94235	31.0045	21.4031
1365	0.02	TRUE	0.988071	101.516	2.02132	33.345	23.3545
1366	0.02	TRUE	0.994676	101.114	2.095	34.5389	24.4956
1367	0.02	TRUE	0.987912	99.8881	2.06963	33.6738	23.7816
1368	0.02	TRUE	0.992526	98.0198	2.02628	32.2843	22.6314
1369	0.02	TRUE	0.996454	100.611	2.04252	33.4314	23.5018
1370	0.02	TRUE	0.99586	99.8622	2.00996	32.5957	22.7838
1371	0.02	TRUE	1.00431	99.3364	1.93904	31.1233	21.4715
1372	0.02	TRUE	0.999894	98.424	2.04806	32.8025	23.0816
1373	0.02	TRUE	1.00539	99.812	2.03501	33.0315	23.1905
1374	0.02	TRUE	1.00148	99.263	2.07808	33.6115	23.7713
1375	0.02	TRUE	1.00011	101.779	2.03263	33.6387	23.6069
1376	0.02	TRUE	0.997174	98.9353	1.98024	31.7551	22.0773
1377	0.02	TRUE	1.00217	100.405	2.14565	35.1774	25.1516
1378	0.02	TRUE	1.00085	97.8205	1.96339	31.0926	21.5493
1379	0.02	TRUE	1.00558	99.1959	2.08996	33.7961	23.9489
1380	0.02	TRUE	1.00299	101.481	2.10436	34.8303	24.74
1381	0.02	TRUE	0.989577	99.9813	1.97247	31.9476	22.1793
1382	0.02	TRUE	1.00434	100.269	1.92696	31.1878	21.466
1383	0.02	TRUE	0.989904	101.375	1.99553	32.8229	22.8833
1384	0.02	TRUE	1.00618	100.051	1.96513	31.8341	22.0704
1385	0.02	TRUE	0.99774	99.6708	2.01505	32.6254	22.8252
1386	0.02	TRUE	1.00279	101.154	1.9609	32.1056	22.2411
1387	0.02	TRUE	1.00637	100.416	1.9818	32.2591	22.4341
1388	0.02	TRUE	0.992777	100.418	2.05842	33.6524	23.7216
1389	0.02	TRUE	0.999125	99.382	1.9638	31.5965	21.9002
1390	0.02	TRUE	1.00973	99.5162	2.01389	32.5539	22.7705
1391	0.02	TRUE	0.989661	101.48	2.016	33.2351	23.2557
1392	0.02	TRUE	1.00513	102.491	1.88979	31.1551	21.2866
1393	0.02	TRUE	1.00806	95.9094	2.02855	31.6285	22.1804
1394	0.02	TRUE	0.992837	99.5884	2.0359	32.9734	23.1532
1395	0.02	TRUE	0.997151	98.3117	2.05226	32.8388	23.1238
1396	0.02	TRUE	0.996847	101.9	1.94868	32.1104	22.1933
1397	0.02	TRUE	1.00324	99.2573	2.01083	32.4141	22.6604
1398	0.02	TRUE	0.994773	97.1903	2.11682	33.5682	23.8916
1399	0.02	TRUE	0.986287	99.7065	2.03229	32.9477	23.1206
1400	0.02	TRUE	1.00527	99.7356	1.88522	30.23	20.6354
1401	0.02	TRUE	1.01169	100.842	1.86544	30.181	20.5187
1402	0.02	TRUE	0.990918	99.9449	2.00331	32.5017	22.6911
1403	0.02	TRUE	1.00595	99.6809	1.96414	31.6978	21.9718
1404	0.02	TRUE	1.00444	97.8381	1.97732	31.3502	21.7841
1405	0.02	TRUE	1.01314	99.994	2.00518	32.5519	22.7338
1406	0.02	TRUE	0.993882	103.365	1.98357	33.2403	23.1239
1407	0.02	TRUE	0.997588	100.836	2.0244	33.1776	23.2498
1408	0.02	TRUE	0.995125	98.9553	2.00847	32.273	22.5523
1409	0.02	TRUE	0.988182	102.146	2.11436	35.2364	25.069
1410	0.02	TRUE	1.00505	98.3723	2.06993	33.168	23.4256
1411	0.02	TRUE	1.00328	98.1549	2.14156	34.3203	24.5231
1412	0.02	TRUE	1.01631	97.6936	1.90371	29.9563	20.5245
1413	0.02	TRUE	0.988668	101.82	2.08727	34.642	24.5375
1414	0.02	TRUE	0.997358	99.6022	1.97993	31.9636	22.221
1415	0.02	TRUE	0.999801	99.2233	2.06261	33.3262	23.5083
1416	0.02	TRUE	1.00164	100.216	1.95644	31.7244	21.9586
1417	0.02	TRUE	1.00082	102.043	1.98222	32.7898	22.8049
1418	0.02	TRUE	0.998582	100.257	1.99858	32.5168	22.6824
1419	0.02	TRUE	1.00802	99.7721	1.97368	31.903	22.1533
1420	0.02	TRUE	1.00076	99.5328	2.1084	34.2318	24.3309
1421	0.02	TRUE	1.00402	98.2334	2.01067	32.0768	22.4239
1422	0.02	TRUE	1.01684	98.4067	1.97454	31.4821	21.8645
1423	0.02	TRUE	0.994724	101.007	2.06126	33.9013	23.9085
1424	0.02	TRUE	1.01172	97.4165	2.02938	32.14	22.5424
1425	0.02	TRUE	0.997215	99.2636	2.14272	34.7278	24.8187
1426	0.02	TRUE	0.99598	101.808	1.91116	31.362	21.5193
1427	0.02	TRUE	1.01257	98.4179	2.02905	32.4646	22.7687
1428	0.02	TRUE	0.99164	101.61	2.08833	34.5895	24.5046
1429	0.02	TRUE	0.996928	101.596	1.99622	32.9072	22.9449
1430	0.02	TRUE	0.992138	100.924	2.13403	35.1579	25.0918
1431	0.02	TRUE	0.993447	102.852	2.00667	33.5101	23.4092
1432	0.02	TRUE	0.997917	101.575	1.98916	32.7692	22.8195
1433	0.02	TRUE	1.01228	98.2605	2.00237	31.9372	22.2933
1434	0.02	TRUE	0.993469	101.889	2.1774	36.2474	26.0437
1435	0.02	TRUE	0.99557	99.8248	1.97088	31.8683	22.1177
1436	0.02	TRUE	1.00937	101.086	1.78325	28.6176	19.1129
1437	0.02	TRUE	0.999952	100.146	2.06361	33.6538	23.7435
1438	0.02	TRUE	1.0008	97.3402	2.06771	32.7819	23.1443
1439	0.02	TRUE	0.990256	99.2635	2.17602	35.2905	25.3509
1440	0.02	TRUE	1.00275	101.56	1.973	32.4621	22.5387
1441	0.02	TRUE	0.990779	103.096	2.10119	35.3276	25.0803
1442	0.02	TRUE	0.987439	101.034	2.05109	33.7271	23.7445
1443	0.02	TRUE	1.01603	97.4624	1.99398	31.5284	21.9746
1444	0.02	TRUE	0.986517	100.729	2.15849	35.5118	25.4415
1445	0.02	TRUE	1.01227	99.6657	1.97806	31.9496	22.2036
1446	0.02	TRUE	0.992862	100.457	2.04232	33.3767	23.4625
1447	0.02	TRUE	1.00811	99.8802	2.00811	32.5681	22.757
1448	0.02	TRUE	0.999685	100.275	2.01475	32.8179	22.9587
1449	0.02	TRUE	0.994405	100.849	2.04424	33.5416	23.5862
1450	0.02	TRUE	1.00042	98.9719	2.01632	32.4195	22.6863
1451	0.02	TRUE	1.002	99.8887	2.04806	33.2906	23.4251
1452	0.02	TRUE	1.00462	99.8876	1.92148	30.9658	21.2905
1453	0.02	TRUE	0.993845	100.28	2.04804	33.4207	23.5165
1454	0.02	TRUE	0.987546	100.686	2.11733	34.7844	24.7593
1455	0.02	TRUE	0.991048	101.075	1.95609	31.9899	22.1409
1456	0.02	TRUE	1.01018	100.323	1.91517	30.9808	21.2746
1457	0.02	TRUE	0.986684	101.69	2.12732	35.3071	25.1715
1458	0.02	TRUE	0.99735	100.445	1.99321	32.4791	22.6341
1459	0.02	TRUE	1.00404	98.8085	2.02593	32.5377	22.8076
1460	0.02	TRUE	0.996728	101.274	1.93914	31.7322	21.892
1461	0.02	TRUE	1.01215	101.409	1.88929	30.8164	21.053
1462	0.02	TRUE	0.990783	100.787	2.01338	32.9603	23.0527
1463	0.02	TRUE	0.996937	100.767	1.94355	31.6564	21.8581
1464	0.02	TRUE	1.00698	99.9559	2.00572	32.5492	22.7341
1465	0.02	TRUE	1.00835	98.4775	1.9497	31.0505	21.4648
1466	0.02	TRUE	0.981418	101.678	2.13563	35.4487	25.3057
1467	0.02	TRUE	0.993025	102.71	2.01872	33.6888	23.5845
1468	0.02	TRUE	1.01615	99.4591	2.02831	32.7947	22.9973
1469	0.02	TRUE	1.00836	98.4098	1.91341	30.3572	20.8391
1470	0.02	TRUE	0.999095	100.958	1.94971	31.8329	22.0057
1471	0.02	TRUE	0.989199	100.562	2.05682	33.6721	23.729
1472	0.02	TRUE	0.988912	99.4721	2.19251	35.6408	25.6663
1473	0.02	TRUE	1.0045	100.352	1.95811	31.7989	22.017
1474	0.02	TRUE	0.991597	98.9243	2.14005	34.5638	24.6912
1475	0.02	TRUE	0.996844	100.485	2.03765	33.3018	23.3909
1476	0.02	TRUE	0.987046	99.6115	2.14392	34.87	24.9251
1477	0.02	TRUE	1.00889	99.9769	2.03658	33.1142	23.2548
1478	0.02	TRUE	1.00104	99.9278	2.17436	35.4985	25.4939
1479	0.02	TRUE	1.00349	101.329	1.95774	32.1016	22.2251
1480	0.02	TRUE	0.993983	101.251	2.08056	34.329	24.2887
1481	0.02	TRUE	1.00925	98.0157	1.97304	31.3297	21.7526
1482	0.02	TRUE	0.993858	100.298	2.09454	34.2521	24.2903
1483	0.02	TRUE	0.996889	100.277	1.97127	32.0198	22.2245
1484	0.02	TRUE	0.988976	101.531	1.96025	32.2127	22.3125
1485	0.02	TRUE	0.987782	101.025	2.09785	34.5588	24.5211
1486	0.02	TRUE	1.00441	99.7368	1.9541	31.5295	21.8141
1487	0.02	TRUE	0.999174	99.8195	1.96238	31.7092	21.9726
1488	0.02	TRUE	0.998307	98.7778	2.14382	34.5765	24.7149
1489	0.02	TRUE	1.0056	101.744	1.87853	30.7077	20.933
1490	0.02	TRUE	1.00266	102.833	2.06597	34.5998	24.4206
1491	0.02	TRUE	0.99808	97.6067	1.91065	30.0584	20.6228
1492	0.02	TRUE	1.00028	98.4304	2.04356	32.7253	23.0095
1493	0.02	TRUE	1.01089	97.9868	1.94205	30.7556	21.2301
1494	0.02	TRUE	1.00179	99.6903	1.9853	32.0903	22.331
1495	0.02	TRUE	0.997049	100.458	2.07648	33.9878	24.031
1496	0.02	TRUE	0.997009	101.871	1.98436	32.7746	22.8033
1497	0.02	TRUE	0.994629	99.0762	2.16454	35.0311	25.1205
1498	0.02	TRUE	0.993407	102.417	1.95524	32.3985	22.4201
1499	0.02	TRUE	1.00354	98.4086	1.93791	30.8117	21.252
1500	0.02	TRUE	1.00554	99.0446	1.91882	30.6545	21.0655
1501	0.02	TRUE	1.00395	98.274	2.03604	32.5407	22.85
1502	0.02	TRUE	1.00673	101.152	1.8919	30.7887	21.0451
1503	0.02	TRUE	1.00719	97.844	1.84201	28.8376	19.5094
1504	0.02	TRUE	0.992632	100.423	2.1502	35.2621	25.2301
1505	0.02	TRUE	1.00615	100.58	2.01871	32.9898	23.0951
1506	0.02	TRUE	1.01051	97.8997	1.90748	30.0897	20.6313
1507	0.02	TRUE	0.996643	103.235	2.00547	33.6123	23.4755
1508	0.02	TRUE	1.00074	100.237	1.97543	32.0841	22.2863
1509	0.02	TRUE	1.00658	98.9691	1.89825	30.2444	20.6994
1510	0.02	TRUE	0.99316	99.122	2.12265	34.3356	24.4607
1511	0.02	TRUE	0.988438	100.839	2.18845	36.0618	25.9537
1512	0.02	TRUE	0.993564	99.8802	2.10355	34.2667	24.3365
1513	0.02	TRUE	1.01142	101.014	1.93497	31.5715	21.7637
1514	0.02	TRUE	0.986454	99.2789	2.11527	34.263	24.3801
1515	0.02	TRUE	0.991903	98.9498	2.02765	32.6151	22.8687
1516	0.02	TRUE	1.00772	98.7363	1.90134	30.2314	20.7033
1517	0.02	TRUE	0.990505	100.175	1.96418	31.8556	22.0814
1518	0.02	TRUE	1.01479	98.0928	1.85665	29.1909	19.8094
1519	0.02	TRUE	1.00606	100.397	1.84576	29.6637	20.0842
1520	0.02	TRUE	0.999573	99.4308	1.99689	32.218	22.4671
1521	0.02	TRUE	1.00632	97.4143	2.04081	32.3395	22.7274
1522	0.02	TRUE	1.00158	100.218	1.98459	32.2472	22.4373
1523	0.02	TRUE	0.997019	98.6125	1.99859	31.9835	22.3104
1524	0.02	TRUE	0.99345	101.482	2.03839	33.6458	23.6356
1525	0.02	TRUE	1.00401	99.1302	1.97957	31.8055	22.1096
1526	0.02	TRUE	1.00703	97.8179	1.88787	29.6985	20.2835
1527	0.02	TRUE	1.00101	100.088	2.00651	32.6068	22.7775
1528	0.02	TRUE	0.99207	101.592	1.97774	32.561	22.6272
1529	0.02	TRUE	1.01074	98.2648	1.96975	31.3497	21.7533
1530	0.02	TRUE	0.99175	100.794	2.0819	34.1978	24.2013
1531	0.02	TRUE	0.997064	100.145	2.06292	33.6412	23.7318
1532	0.02	TRUE	0.996027	100.048	2.06953	33.7261	23.8182
1533	0.02	TRUE	0.989034	101.273	2.118	34.999	24.9146
1534	0.02	TRUE	1.00151	98.7219	2.01737	32.3563	22.6462
1535	0.02	TRUE	1.01056	99.4684	1.944	31.257	21.5842
1536	0.02	TRUE	0.994075	97.6275	2.09093	33.2785	23.5859
1537	0.02	TRUE	0.992955	102.447	2.08915	34.8893	24.7203
1538	0.02	TRUE	1.00091	98.1899	1.93201	30.6343	21.1056
1539	0.02	TRUE	1.01542	100.699	1.95852	31.9164	22.1001
1540	0.02	TRUE	1.00361	98.701	2.00842	32.1891	22.4934
1541	0.02	TRUE	0.992965	100.513	2.03335	33.2336	23.3255
1542	0.02	TRUE	0.996973	97.9525	2.14723	34.3448	24.5624
1543	0.02	TRUE	0.995181	100.069	1.89051	30.4324	20.7958
1544	0.02	TRUE	0.998661	98.9623	2.06225	33.2322	23.4406
1545	0.02	TRUE	1.00114	100.186	1.91338	30.9046	21.2147
1546	0.02	TRUE	1.00083	98.5366	1.92633	30.6371	21.0843
1547	0.02	TRUE	1.01166	99.2839	1.912	30.6004	21.0003
1548	0.02	TRUE	0.994468	101.512	1.95326	32.0748	22.1879
1549	0.02	TRUE	1.00433	96.9284	2.0328	32.0386	22.4847
1550	0.02	TRUE	0.995225	102.412	2.04414	34.0597	23.9502
1551	0.02	TRUE	1.00499	99.471	1.86461	29.7546	20.2254
1552	0.02	TRUE	0.993221	99.7469	2.00105	32.3962	22.6083
1553	0.02	TRUE	0.999804	99.9396	1.98452	32.1562	22.3736
1554	0.02	TRUE	0.987728	100.387	1.87679	30.2647	20.6237
1555	0.02	TRUE	0.982445	100.673	2.16365	35.5805	25.5109
1556	0.02	TRUE	1.01065	101.147	2.00688	32.9585	23.0247
1557	0.02	TRUE	1.0019	102.324	2.08793	34.8255	24.6701
1558	0.02	TRUE	1.01188	98.648	1.90875	30.3435	20.8106
1559	0.02	TRUE	1.0063	99.7116	1.9786	31.9742	22.2229
1560	0.02	TRUE	1.00412	99.0767	1.9691	31.5967	21.922
1561	0.02	TRUE	0.998538	100.331	2.1202	34.7119	24.719
1562	0.02	TRUE	1.00597	99.4561	1.95928	31.5365	21.8402
1563	0.02	TRUE	1.01046	98.2555	1.93165	30.6483	21.1138
1564	0.02	TRUE	1.00605	100.899	2.09497	34.4651	24.4432
1565	0.02	TRUE	0.994613	99.4272	2.07992	33.6992	23.8406
1566	0.02	TRUE	0.999769	101.248	1.97614	32.4209	22.5231
1567	0.02	TRUE	0.989954	103.473	2.08366	35.1386	24.8743
1568	0.02	TRUE	1.00731	99.7174	2.03932	33.0774	23.24
1569	0.02	TRUE	0.995171	97.9538	2.00927	31.9605	22.3371
1570	0.02	TRUE	1.01289	96.6091	1.93826	30.2546	20.8691
1571	0.02	TRUE	1.00294	100.651	1.96621	32.0449	22.2211
1572	0.02	TRUE	0.995517	98.9744	1.97117	31.602	21.9341
1573	0.02	TRUE	1.00783	96.2171	1.94249	30.2081	20.8539
1574	0.02	TRUE	0.990295	96.9932	2.08218	32.9129	23.2931
1575	0.02	TRUE	0.991997	101.172	1.9666	32.2181	22.3428
1576	0.02	TRUE	1.00117	99.155	2.06105	33.2758	23.4666
1577	0.02	TRUE	0.996907	98.529	2.14528	34.514	24.6759
1578	0.02	TRUE	0.999147	102.456	2.03572	33.9195	23.8168
1579	0.02	TRUE	1.00562	100.441	2.00789	32.747	22.8811
1580	0.02	TRUE	1.00042	99.8159	2.02045	32.7705	22.9486
1581	0.02	TRUE	1.00397	99.2368	1.96105	31.4996	21.8219
1582	0.02	TRUE	0.988903	102.605	2.00646	33.4258	23.3494
1583	0.02	TRUE	0.992192	101.151	2.13895	35.3226	25.2289
1584	0.02	TRUE	0.987613	100.176	2.05165	33.4508	23.5523
1585	0.02	TRUE	1.00988	99.3785	2.00287	32.3096	22.5552
1586	0.02	TRUE	0.991675	100.015	2.05343	33.4285	23.5437
1587	0.02	TRUE	1.00034	101.098	1.9191	31.2956	21.5073
1588	0.02	TRUE	0.995511	100.797	2.07889	34.1454	24.1521
1589	0.02	TRUE	1.0078	96.9269	2.02536	31.9081	22.364
1590	0.02	TRUE	1.00154	100.088	1.94182	31.411	21.6816
1591	0.02	TRUE	0.983609	98.2281	2.13175	34.1803	24.3853
1592	0.02	TRUE	0.998732	99.5782	1.98711	32.0872	22.3362
1593	0.02	TRUE	0.993191	101.11	2.06816	34.0594	24.0481
1594	0.02	TRUE	0.992689	102.22	1.94022	32.0491	22.1152
1595	0.02	TRUE	1.01007	100.354	1.95138	31.6735	21.9025
1596	0.02	TRUE	1.00351	100.033	1.97244	31.9633	22.1901
1597	0.02	TRUE	0.989721	98.7642	2.01976	32.413	22.6955
1598	0.02	TRUE	1.00349	100.917	2.00893	32.9212	23.0071
1599	0.02	TRUE	0.989112	102.04	2.13295	35.5278	25.3514
1600	0.02	TRUE	0.997167	99.9761	2.01776	32.7746	22.9406
1601	0.02	TRUE	1.00384	99.5614	2.04897	33.1978	23.3634
1602	0.02	TRUE	1.00118	98.6405	1.99437	31.9164	22.2466
1603	0.02	TRUE	1.00408	97.6692	1.88403	29.5814	20.1878
1604	0.02	TRUE	1.00794	102.939	1.93727	32.2178	22.219
1605	0.02	TRUE	0.992418	100.572	1.90701	30.9019	21.1863
1606	0.02	TRUE	0.999929	101.972	1.9734	32.6014	22.6371
1607	0.02	TRUE	0.997451	100.732	2.12858	34.9967	24.9552
1608	0.02	TRUE	1.01524	97.5507	1.91773	30.1722	20.7297
1609	0.02	TRUE	1.00731	99.4424	1.9341	31.0642	21.4104
1610	0.02	TRUE	1.00468	100.691	1.96408	32.0178	22.1934
1611	0.02	TRUE	0.996815	102.942	1.87949	31.0884	21.1967
1612	0.02	TRUE	1.0008	98.7202	2.11768	34.1115	24.2816
1613	0.02	TRUE	1.0011	98.7324	2.10129	33.8341	24.0204
1614	0.02	TRUE	1.00387	100.953	1.99882	32.7469	22.8438
1615	0.02	TRUE	1.00212	97.4902	2.02143	32.0244	22.4301
1616	0.02	TRUE	0.986099	98.5383	2.12502	34.1738	24.3545
1617	0.02	TRUE	1.00443	99.969	1.97547	31.9991	22.2274
1618	0.02	TRUE	0.996649	101.304	2.04844	33.7694	23.7636
1619	0.02	TRUE	1.00585	100.314	1.935	31.3534	21.6135
1620	0.02	TRUE	1.00052	100.317	2.01379	32.8142	22.9522
1621	0.02	TRUE	1.00782	99.8374	1.96374	31.7401	21.9995
1622	0.02	TRUE	1.00393	100.74	2.14849	35.3438	25.2818
1623	0.02	TRUE	1.00284	102.253	1.97813	32.7801	22.781
1624	0.02	TRUE	1.00645	101.164	1.98765	32.6084	22.7013
1625	0.02	TRUE	1.00701	100.921	1.96838	32.1713	22.3177
1626	0.02	TRUE	0.995091	102.857	2.0081	33.5383	23.4349
1627	0.02	TRUE	0.997304	98.7934	2.09702	33.7812	23.9662
1628	0.02	TRUE	1.00439	98.7561	2.01636	32.3496	22.6375
1629	0.02	TRUE	0.998763	99.6562	2.10413	34.2	24.2914
1630	0.02	TRUE	1.00173	99.7067	2.04842	33.2365	23.3884
1631	0.02	TRUE	1.00711	99.3217	1.95888	31.4866	21.804
1632	0.02	TRUE	1.01069	98.5303	1.93547	30.8047	21.2372
1633	0.02	TRUE	0.996597	96.926	2.08492	32.9369	23.3206
1634	0.02	TRUE	0.996882	100.103	1.98728	32.2596	22.4569
1635	0.02	TRUE	0.999938	99.0313	1.94458	31.1304	21.4991
1636	0.02	TRUE	1.00365	97.3559	2.00778	31.7392	22.1765
1637	0.02	TRUE	0.997497	99.1757	1.95405	31.3511	21.6905
1638	0.02	TRUE	0.997221	98.9529	2.09191	33.7472	23.922
1639	0.02	TRUE	0.999607	99.1509	1.93641	31.0162	21.3869
1640	0.02	TRUE	1.00791	100.766	2.00059	32.7188	22.8315
1641	0.02	TRUE	0.986801	101.623	2.11504	35.0679	24.9519
1642	0.02	TRUE	0.999531	99.2367	1.96664	31.6026	21.9161
1643	0.02	TRUE	0.99788	100.019	1.96596	31.8392	22.0774
1644	0.02	TRUE	0.997794	99.5948	2.0716	33.6098	23.7443
1645	0.02	TRUE	0.994909	100.315	2.04563	33.3893	23.4847
1646	0.02	TRUE	1.0077	97.3135	1.98268	31.2784	21.7556
1647	0.02	TRUE	0.996556	100.482	2.03352	33.2266	23.3213
1648	0.02	TRUE	1.00527	101.156	2.0044	32.9157	22.9846
1649	0.02	TRUE	0.997176	97.1157	2.05181	32.4315	22.8352
1650	0.02	TRUE	0.995841	100.976	2.03557	33.4268	23.4702
1651	0.02	TRUE	0.995003	99.4948	2.00763	32.4338	22.6612
1652	0.02	TRUE	0.987807	103.742	1.99394	33.5588	23.3896
1653	0.02	TRUE	1.01458	97.8585	1.91183	30.1579	20.6959
1654	0.02	TRUE	1.00217	100.153	1.995	32.4175	22.5985
1655	0.02	TRUE	1.00233	101.087	1.94926	31.8649	22.026
1656	0.02	TRUE	1.00443	97.8265	1.88581	29.6623	20.2503
1657	0.02	TRUE	1.00144	99.3079	1.99413	32.128	22.3931
1658	0.02	TRUE	0.998505	98.6172	2.0307	32.5596	22.842
1659	0.02	TRUE	1.00635	102.074	1.85925	30.4273	20.6596
1660	0.02	TRUE	1.00063	99.4027	2.01285	32.498	22.7272
1661	0.02	TRUE	1.00359	97.7536	1.94729	30.7783	21.2669
1662	0.02	TRUE	1.00331	99.2639	2.07993	33.6441	23.8016
1663	0.02	TRUE	0.989058	99.114	2.11168	34.1443	24.2815
1664	0.02	TRUE	0.999538	97.2933	2.08139	33.0012	23.3525
1665	0.02	TRUE	1.00117	101.183	2.05221	33.7969	23.7982
1666	0.02	TRUE	1.00812	99.1229	1.92808	30.8522	21.2396
1667	0.02	TRUE	1.00368	100.597	1.93385	31.4201	21.6547
1668	0.02	TRUE	1.00803	98.1871	1.90262	30.0873	20.6098
1669	0.02	TRUE	1.00614	99.7168	1.95638	31.5655	21.8484
1670	0.02	TRUE	0.997034	99.3578	2.08275	33.7254	23.8703
1671	0.02	TRUE	1.00106	100.032	1.98111	32.1231	22.3367
1672	0.02	TRUE	1.0044	98.6052	2.00094	32.0234	22.3477
1673	0.02	TRUE	0.99882	98.8094	1.91377	30.4873	20.9299
1674	0.02	TRUE	1.00448	99.1275	1.96067	31.4579	21.7915
1675	0.02	TRUE	1.00707	100.598	1.94155	31.5659	21.7874
1676	0.02	TRUE	0.988689	102.589	2.08366	34.8387	24.662
1677	0.02	TRUE	0.998055	100.48	2.07422	33.955	23.9987
1678	0.02	TRUE	0.997831	98.7912	2.10986	34.0018	24.1731
1679	0.02	TRUE	0.999334	98.6759	1.96283	31.3543	21.7285
1680	0.02	TRUE	1.00514	98.9724	1.95181	31.2455	21.6083
1681	0.02	TRUE	0.99811	101.592	1.94177	31.8821	22.0065
1682	0.02	TRUE	0.998025	98.2117	2.05924	32.9277	23.214
1683	0.02	TRUE	1.00117	100.35	2.07865	33.9894	24.0408
1684	0.02	TRUE	1.00144	97.72	2.02301	32.1278	22.5087
1685	0.02	TRUE	0.995107	101.28	2.08116	34.3493	24.3055
1686	0.02	TRUE	0.99669	98.0634	2.03161	32.3928	22.7286
1687	0.02	TRUE	0.992371	100.876	2.06916	33.9987	24.0092
1688	0.02	TRUE	1.00972	99.5046	1.94914	31.3639	21.6792
1689	0.02	TRUE	0.997862	98.8686	2.1934	35.4392	25.5245
1690	0.02	TRUE	1.00287	99.1363	1.94082	31.0937	21.4584
1691	0.02	TRUE	0.976243	104.166	2.23071	37.9843	27.5081
1692	0.02	TRUE	1.00093	99.5591	1.98082	31.966	22.2263
1693	0.02	TRUE	1.00235	98.1041	2.02872	32.3551	22.6907
1694	0.02	TRUE	0.994553	98.0039	2.06931	33.0331	23.3279
1695	0.02	TRUE	1.00137	99.0816	1.95195	31.2827	21.6345
1696	0.02	TRUE	1.00728	101.261	1.90768	31.1267	21.3432
1697	0.02	TRUE	1.0008	99.5801	1.92463	30.9296	21.2787
1698	0.02	TRUE	1.0029	99.8899	1.99736	32.3753	22.5787
1699	0.02	TRUE	1.00452	97.3386	1.96594	30.9855	21.4853
1700	0.02	TRUE	1.00678	97.994	1.94449	30.8027	21.2724
1701	0.02	TRUE	1.00167	99.6088	1.98381	32.0367	22.2876
1702	0.02	TRUE	1.00803	98.2208	1.94758	30.9308	21.3735
1703	0.02	TRUE	0.989385	102.646	2.08579	34.8963	24.7115
1704	0.02	TRUE	1.00217	98.6442	1.98893	31.8194	22.1571
1705	0.02	TRUE	0.991538	100.106	2.11947	34.6213	24.6516
1706	0.02	TRUE	1.00506	100.113	1.96129	31.7823	22.0187
1707	0.02	TRUE	1.00619	96.6566	1.90894	29.7345	20.3937
1708	0.02	TRUE	0.99065	100.648	1.9841	32.3764	22.5251
1709	0.02	TRUE	1.01472	98.9192	1.95597	31.3055	21.6667
1710	0.02	TRUE	0.999003	99.3534	1.99439	32.1474	22.4077
1711	0.02	TRUE	0.993744	99.2755	1.92579	30.8568	21.2334
1712	0.02	TRUE	0.992651	101.193	2.04477	33.6658	23.6756
1713	0.02	TRUE	0.997273	98.751	1.90866	30.3736	20.8309
1714	0.02	TRUE	0.995206	104.175	2.0128	34.0574	23.8175
1715	0.02	TRUE	1.00311	101.351	2.05951	33.9848	23.9603
1716	0.02	TRUE	0.991318	101.057	2.05155	33.7429	23.7576
1717	0.02	TRUE	1.01673	98.9693	1.88838	30.0576	20.5308
1718	0.02	TRUE	1.00804	101.843	1.98943	32.8605	22.8841
1719	0.02	TRUE	1.00486	99.6969	1.97137	31.8364	22.0976
1720	0.02	TRUE	0.993136	100.046	1.94437	31.4456	21.7159
1721	0.02	TRUE	1.00372	101.753	1.96322	32.3395	22.4128
1722	0.02	TRUE	1.01033	99.7107	2.00424	32.4424	22.6535
1723	0.02	TRUE	0.992014	100.458	2.08696	34.1731	24.2041
1724	0.02	TRUE	1.00694	98.3882	1.98355	31.6395	22.0102
1725	0.02	TRUE	1.00312	101.305	1.8974	30.9418	21.1731
1726	0.02	TRUE	0.989493	99.6365	2.16432	35.2255	25.259
1727	0.02	TRUE	1.00355	98.7366	2.02476	32.4932	22.7717
1728	0.02	TRUE	1.00893	99.6388	1.91237	30.7168	21.0816
1729	0.02	TRUE	1.01071	99.3923	1.99311	32.1368	22.3951
1730	0.02	TRUE	0.996295	100.06	1.93988	31.3657	21.6423
1731	0.02	TRUE	1.00075	98.7945	1.99858	32.0424	22.3515
1732	0.02	TRUE	0.991492	99.8784	1.9144	30.8291	21.1672
1733	0.02	TRUE	1.00348	100.981	1.98416	32.4847	22.6007
1734	0.02	TRUE	1.00175	100.308	1.91679	31.007	21.2993
1735	0.02	TRUE	1.00659	98.965	1.93626	30.9553	21.3442
1736	0.02	TRUE	1.00562	97.3759	2.01984	31.9588	22.3778
1737	0.02	TRUE	0.996098	100.243	2.07797	33.9414	24.0042
1738	0.02	TRUE	1.00436	100.377	1.91307	30.9577	21.25
1739	0.02	TRUE	1.00009	99.96	2.06675	33.6471	23.7513
1740	0.02	TRUE	0.99225	99.1978	2.23389	36.2246	26.2458
1741	0.02	TRUE	0.987837	100.562	2.11272	34.6614	24.6534
1742	0.02	TRUE	0.99957	99.2671	1.91748	30.6983	21.0901
1743	0.02	TRUE	1.00265	100.888	1.95751	31.9574	22.1243
1744	0.02	TRUE	1.00124	98.6972	2.12053	34.1522	24.3217
1745	0.02	TRUE	1.00502	98.8622	1.92566	30.7258	21.1427
1746	0.02	TRUE	0.991159	102.236	1.97399	32.6966	22.7057
1747	0.02	TRUE	0.998743	97.917	1.9734	31.3047	21.7367
1748	0.02	TRUE	1.00781	99.4626	2.03559	32.9263	23.1189
1749	0.02	TRUE	0.994306	101.01	1.91111	31.1155	21.35
1750	0.02	TRUE	0.996303	98.3541	2.0332	32.5171	22.8221
1751	0.02	TRUE	1.0021	101.154	2.09726	34.5925	24.5427
1752	0.02	TRUE	1.00975	98.2077	1.88691	29.7986	20.3479
1753	0.02	TRUE	1.00681	99.9116	1.9263	31.064	21.3781
1754	0.02	TRUE	0.998094	99.5787	1.93787	31.1773	21.504
1755	0.02	TRUE	1.0048	100.823	2.07661	34.1135	24.1204
1756	0.02	TRUE	0.998261	102.229	2.07071	34.4827	24.3574
1757	0.02	TRUE	1.00455	98.7458	2.00285	32.1036	22.4113
1758	0.02	TRUE	1.0037	98.9701	2.00647	32.2418	22.5224
1759	0.02	TRUE	1.0055	98.8756	1.96296	31.4202	21.7746
1760	0.02	TRUE	1.01199	99.8307	1.93217	31.1494	21.4612
1761	0.02	TRUE	0.99399	101.117	1.94774	31.846	22.0065
1762	0.02	TRUE	0.995606	101.995	1.97502	32.6391	22.67
1763	0.02	TRUE	0.992776	98.388	1.88632	29.8422	20.3752
1764	0.02	TRUE	1.01702	98.9314	1.98153	31.7774	22.098
1765	0.02	TRUE	1.00345	99.2881	2.03645	32.8839	23.0926
1766	0.02	TRUE	0.99664	99.9421	2.12449	34.6515	24.693
1767	0.02	TRUE	1.0056	99.8381	1.96346	31.7351	21.9949
1768	0.02	TRUE	1.00367	98.8856	1.92179	30.661	21.0823
1769	0.02	TRUE	1.00064	98.5966	2.00404	32.0764	22.3971
1770	0.02	TRUE	0.992271	101.311	2.04051	33.6275	23.6314
1771	0.02	TRUE	1.01157	98.0879	1.95741	31.0686	21.5086
1772	0.02	TRUE	0.998611	100.745	1.98695	32.4604	22.5954
1773	0.02	TRUE	0.995031	100.223	1.99597	32.4577	22.6305
1774	0.02	TRUE	0.978474	102.382	2.15365	36.0101	25.7791
1775	0.02	TRUE	0.99691	98.0843	2.047	32.6707	22.9847
1776	0.02	TRUE	0.997351	99.5443	2.01672	32.6142	22.8241
1777	0.02	TRUE	1.00079	99.5543	2.02764	32.8141	23.0082
1778	0.02	TRUE	0.994434	102.181	2.15019	35.8791	25.6715
1779	0.02	TRUE	1.00263	101.333	1.94376	31.8384	21.9847
1780	0.02	TRUE	1.01173	99.5283	2.02058	32.6785	22.8847
1781	0.02	TRUE	0.989096	100.357	2.07743	33.9703	24.0224
1782	0.02	TRUE	0.994867	100.151	2.05081	33.4272	23.5323
1783	0.02	TRUE	1.01318	98.626	2.0848	33.5125	23.7277
1784	0.02	TRUE	1.00632	99.6292	1.923	30.9143	21.2614
1785	0.02	TRUE	0.998527	98.9835	2.01658	32.4279	22.6932
1786	0.02	TRUE	1.01222	100.016	1.94096	31.3723	21.6513
1787	0.02	TRUE	0.994409	102.176	2.08279	34.6827	24.5481
1788	0.02	TRUE	1.01157	99.2209	1.9218	30.7651	21.1539
1789	0.02	TRUE	1.00014	98.7245	2.0714	33.3125	23.5335
1790	0.02	TRUE	1.00199	100.085	1.95827	31.7171	21.9611
1791	0.02	TRUE	0.992538	102.888	2.01292	33.6387	23.5252
1792	0.02	TRUE	0.997762	101.72	2.12007	35.1902	25.0591
1793	0.02	TRUE	1.00776	99.1912	2.00211	32.2349	22.5
1794	0.02	TRUE	0.997012	100.335	2.10797	34.5002	24.5199
1795	0.02	TRUE	1.00158	98.0576	2.05709	32.8384	23.1426
1796	0.02	TRUE	1.00297	99.8796	1.81139	28.8359	19.3798
1797	0.02	TRUE	0.994887	99.6816	2.20077	35.8536	25.8513
1798	0.02	TRUE	0.987971	98.905	2.11031	34.0486	24.2081
1799	0.02	TRUE	0.998509	99.1443	2.04953	33.0686	23.2747
1800	0.02	TRUE	1.00438	102.267	1.92694	31.8089	21.8934
1801	0.02	TRUE	0.993604	101.242	1.95869	32.0918	22.2223
1802	0.02	TRUE	0.997317	100.491	2.02616	33.0958	23.1997
1803	0.02	TRUE	1.00755	97.3974	1.93442	30.4313	20.9755
1804	0.02	TRUE	0.999442	103.116	1.93902	32.3071	22.2882
1805	0.02	TRUE	1.00747	99.1992	1.98189	31.87	22.1638
1806	0.02	TRUE	0.998114	96.9663	2.0235	31.8886	22.3431
1807	0.02	TRUE	0.996914	98.3136	2.0017	31.9424	22.2942
1808	0.02	TRUE	0.999777	100.662	2.00593	32.7829	22.8982
1809	0.02	TRUE	1.00169	99.4157	2.04096	33.0067	23.1969
1810	0.02	TRUE	0.991293	103.635	1.96964	33.0608	22.9401
1811	0.02	TRUE	0.99928	100.258	1.99413	32.4353	22.6073
1812	0.02	TRUE	1.00592	101.189	1.94121	31.7446	21.9093
1813	0.02	TRUE	1.00515	99.4214	2.05179	33.2012	23.3771
1814	0.02	TRUE	0.995241	98.6209	2.12595	34.2183	24.3899
1815	0.02	TRUE	0.991558	101.968	2.00044	33.1062	23.1012
1816	0.02	TRUE	1.00604	99.9525	1.93595	31.2583	21.5519
1817	0.02	TRUE	1.00207	98.8411	1.95408	31.2459	21.6178
1818	0.02	TRUE	1.00287	100.659	1.97829	32.2723	22.4288
1819	0.02	TRUE	1.00917	99.2027	2.04058	32.9291	23.1408
1820	0.02	TRUE	1.00005	101.687	2.01742	33.3292	23.3274
1821	0.02	TRUE	0.998977	98.2805	2.04988	32.7867	23.0777
1822	0.02	TRUE	1.00206	98.6768	2.0632	33.153	23.3885
1823	0.02	TRUE	0.998667	100	2.0734	33.7785	23.8707
1824	0.02	TRUE	1.02295	97.9799	1.84163	28.8704	19.53
1825	0.02	TRUE	1.00666	98.7407	1.95726	31.2726	21.6492
1826	0.02	TRUE	1.00581	100.155	1.92238	31.0656	21.3629
1827	0.02	TRUE	1.00114	99.9867	1.9232	31.0291	21.3412
1828	0.02	TRUE	0.999392	101.733	1.95468	32.1714	22.2606
1829	0.02	TRUE	0.999366	100.404	2.04965	33.4908	23.5724
1830	0.02	TRUE	0.997866	100.931	2.07574	34.1347	24.1319
1831	0.02	TRUE	1.0012	100.114	1.97753	32.0835	22.2945
1832	0.02	TRUE	0.988719	99.8563	1.99154	32.2581	22.4733
1833	0.02	TRUE	0.997651	101.065	2.04826	33.6861	23.7042
1834	0.02	TRUE	0.996199	99.9761	1.99916	32.4363	22.6286
1835	0.02	TRUE	0.996033	100.715	2.03271	33.2887	23.3616
1836	0.02	TRUE	1.0053	101.756	1.94302	31.9573	22.0636
1837	0.02	TRUE	1.00702	103.484	1.85688	30.7997	20.9021
1838	0.02	TRUE	1.00721	97.4063	1.97161	31.1093	21.5939
1839	0.02	TRUE	1.00081	101.784	1.96401	32.3642	22.4332
1840	0.02	TRUE	1.00195	98.6801	2.01417	32.2854	22.5838
1841	0.02	TRUE	0.998116	100.383	1.97436	32.111	22.3005
1842	0.02	TRUE	1.00704	100.008	1.9506	31.5498	21.8137
1843	0.02	TRUE	1.0036	99.6774	2.05634	33.3675	23.5124
1844	0.02	TRUE	0.990926	99.4973	2.16947	35.2633	25.306
1845	0.02	TRUE	1.00651	103.098	1.98708	33.2207	23.1251
1846	0.02	TRUE	1.00696	99.2008	2.04008	32.9196	23.1322
1847	0.02	TRUE	1.00563	98.6874	1.93468	30.8392	21.2577
1848	0.02	TRUE	1.00608	101.061	1.90183	30.9527	21.1993
1849	0.02	TRUE	1.00064	100.472	2.04203	33.3766	23.4612
1850	0.02	TRUE	0.99529	100.163	2.07696	33.8965	23.9684
1851	0.02	TRUE	1.00685	100.022	1.9773	32.0498	22.2701
1852	0.02	TRUE	0.997302	98.8451	2.05952	33.1449	23.3682
1853	0.02	TRUE	1.01121	98.4781	2.00378	32.0332	22.3659
1854	0.02	TRUE	1.00075	96.6088	2.04114	32.0778	22.5448
1855	0.02	TRUE	0.998595	100.324	1.99683	32.5063	22.6678
1856	0.02	TRUE	1.00775	100.199	1.86336	29.9483	20.3517
1857	0.02	TRUE	1.00651	102.901	1.83425	30.1718	20.3784
1858	0.02	TRUE	1.00188	100.121	1.98555	32.2336	22.4317
1859	0.02	TRUE	1.00804	98.4828	1.90051	30.1383	20.6361
1860	0.02	TRUE	0.998207	101.71	1.99927	33.0008	23.0228
1861	0.02	TRUE	1.00008	100.776	2.03846	33.4131	23.4724
1862	0.02	TRUE	0.99807	98.9515	2.02732	32.6097	22.8636
1863	0.02	TRUE	1.01011	99.5664	1.9912	32.1583	22.4023
1864	0.02	TRUE	1.00108	101.991	1.99152	32.9473	22.9533
1865	0.02	TRUE	1.00544	99.6435	2.01436	32.6041	22.8075
1866	0.02	TRUE	0.988906	102.025	2.0291	33.6553	23.604
1867	0.02	TRUE	0.991454	99.8764	2.05478	33.4065	23.5337
1868	0.02	TRUE	0.986932	99.552	2.25522	36.7021	26.673
1869	0.02	TRUE	0.98716	101.058	1.99584	32.7259	22.8169
1870	0.02	TRUE	0.993256	100.751	2.05339	33.6739	23.7164
1871	0.02	TRUE	0.99825	100.506	2.02814	33.1368	23.2365
1872	0.02	TRUE	1.01038	99.304	2.03976	32.9482	23.151
1873	0.02	TRUE	1.00529	100.543	1.98608	32.3791	22.5352
1874	0.02	TRUE	0.990828	101.02	2.09174	34.4491	24.4188
1875	0.02	TRUE	1.00614	100.527	2.08057	34.0837	24.1152
1876	0.02	TRUE	1.00355	97.3878	1.9768	31.1966	21.6753
1877	0.02	TRUE	1.00662	99.3515	1.95872	31.4931	21.8079
1878	0.02	TRUE	1.00803	101.084	1.87243	30.3898	20.6904
1879	0.02	TRUE	0.996886	98.5147	2.0689	33.1981	23.4429
1880	0.02	TRUE	1.00008	101.98	1.9353	31.8799	21.9777
1881	0.02	TRUE	0.995081	99.6333	2.0474	33.1938	23.3543
1882	0.02	TRUE	0.99438	100.744	2.00264	32.7491	22.8611
1883	0.02	TRUE	1.0042	99.6394	1.95124	31.4454	21.7442
1884	0.02	TRUE	1.01281	96.9855	2.01827	31.8031	22.2626
1885	0.02	TRUE	1.00017	100.012	2.04011	33.1894	23.3219
1886	0.02	TRUE	0.995758	100.802	2.00432	32.7991	22.9029
1887	0.02	TRUE	1.00494	99.4121	1.88656	30.1576	20.5915
1888	0.02	TRUE	1.00224	97.8746	1.92729	30.449	20.9588
1889	0.02	TRUE	0.994906	100.833	1.92492	31.3242	21.5513
1890	0.02	TRUE	1.01864	99.7867	1.9335	31.1605	21.4744
1891	0.02	TRUE	1.00552	100.759	1.98407	32.4114	22.5493
1892	0.02	TRUE	1.00458	99.0309	1.9201	30.6743	21.0844
1893	0.02	TRUE	0.991129	100.436	2.02733	33.0989	23.2066
1894	0.02	TRUE	1.00084	98.5458	2.10747	33.8764	24.0746
1895	0.02	TRUE	1.00794	102.369	1.89025	31.1268	21.2692
1896	0.02	TRUE	1.00172	101.253	1.96781	32.2665	22.3813
1897	0.02	TRUE	0.982897	101.03	2.10004	34.5993	24.5586
1898	0.02	TRUE	0.989503	100.206	1.95017	31.6043	21.8496
1899	0.02	TRUE	0.998247	100.126	2.12797	34.7755	24.795
1900	0.02	TRUE	0.995676	98.1975	2.03792	32.5486	22.8629
1901	0.02	TRUE	1.01313	98.3361	1.92673	30.5823	21.0483
1902	0.02	TRUE	0.98614	102.029	2.00076	33.1318	23.1204
1903	0.02	TRUE	1.00605	98.6336	2.0363	32.6645	22.9379
1904	0.02	TRUE	0.998714	99.1202	2.10454	34.0232	24.1675
1905	0.02	TRUE	0.998069	101.651	1.87124	30.5371	20.7856
1906	0.02	TRUE	0.988741	101.693	1.99208	32.8614	22.8958
1907	0.02	TRUE	1.00892	98.7246	2.14547	34.5858	24.7279
1908	0.02	TRUE	0.99863	100.03	1.9592	31.7172	21.965
1909	0.02	TRUE	1.00826	99.4456	1.94784	31.3212	21.6443
1910	0.02	TRUE	1.00397	99.8086	1.8891	30.3264	20.7175
1911	0.02	TRUE	0.993947	101.159	2.0882	34.4337	24.3936
1912	0.02	TRUE	1.00091	99.7475	2.05168	33.3081	23.452
1913	0.02	TRUE	1.00383	100.517	1.89212	30.5996	20.9168
1914	0.02	TRUE	1.00684	100.367	2.00363	32.6447	22.7922
1915	0.02	TRUE	0.995533	100.176	1.93136	31.2418	21.5215
1916	0.02	TRUE	0.995078	100.413	2.04798	33.4641	23.5468
1917	0.02	TRUE	1.00585	99.3968	1.95782	31.4907	21.8025
1918	0.02	TRUE	1.00254	100.239	1.93856	31.397	21.6583
1919	0.02	TRUE	0.997739	98.8626	1.94892	31.1576	21.5357
1920	0.02	TRUE	0.988625	101.223	2.18953	36.2175	26.07
1921	0.02	TRUE	0.994338	100.616	2.05026	33.5726	23.6324
1922	0.02	TRUE	1.00911	99.8011	1.90922	30.7071	21.0619
1923	0.02	TRUE	1.00471	99.8498	1.98936	32.216	22.435
1924	0.02	TRUE	0.985418	103.03	2.1054	35.3808	25.1353
1925	0.02	TRUE	0.995224	98.2579	2.07216	33.1683	23.4346
1926	0.02	TRUE	0.991863	99.4751	2.16979	35.2609	25.3056
1927	0.02	TRUE	0.998562	101.708	1.90022	31.1198	21.3069
1928	0.02	TRUE	0.989414	100.167	2.09179	34.1589	24.2133
1929	0.02	TRUE	1.0091	99.736	1.92773	31.0364	21.365
1930	0.02	TRUE	1.0013	100.923	2.00632	32.8754	22.9644
1931	0.02	TRUE	0.996538	102.595	1.97428	32.8171	22.7906
1932	0.02	TRUE	1.01708	102.707	1.95294	32.446	22.4433
1933	0.02	TRUE	1.01542	99.138	1.97306	31.6888	22.002
1934	0.02	TRUE	1.00094	99.5065	2.15247	34.9788	25.0362
1935	0.02	TRUE	0.997311	99.8133	2.00525	32.4943	22.6939
1936	0.02	TRUE	1.00486	99.7855	1.89734	30.4765	20.8544
1937	0.02	TRUE	1.00476	102.724	2.05416	34.3476	24.1941
1938	0.02	TRUE	1.0103	100.265	2.02708	33.0381	23.163
1939	0.02	TRUE	1.00298	101.237	2.01409	33.1206	23.1678
1940	0.02	TRUE	0.989277	100.543	1.93642	31.4518	21.6873
1941	0.02	TRUE	0.99956	99.4626	2.11357	34.297	24.3976
1942	0.02	TRUE	1.00337	102.747	2.08689	34.9505	24.7544
1943	0.02	TRUE	0.984636	101.984	2.08906	34.7298	24.6069
1944	0.02	TRUE	1.00322	98.4356	2.01864	32.2852	22.6015
1945	0.02	TRUE	1.00828	101.329	1.89497	30.9021	21.1357
1946	0.02	TRUE	0.989297	101.272	2.19043	36.2504	26.0971
1947	0.02	TRUE	0.998565	100.617	2.01866	33.001	23.1027
1948	0.02	TRUE	0.998845	99.8919	2.0251	32.8796	23.0439
1949	0.02	TRUE	0.99817	103.211	1.88956	31.3694	21.4319
1950	0.02	TRUE	1.00873	99.0471	1.99252	32.0145	22.3075
1951	0.02	TRUE	0.99944	103.183	1.94918	32.5242	22.4813
1952	0.02	TRUE	0.990748	102.542	2.04274	34.0774	23.9567
1953	0.02	TRUE	0.997086	100.327	2.08197	34.0405	24.0903
1954	0.02	TRUE	1.00182	98.9485	1.96595	31.4982	21.8409
1955	0.02	TRUE	0.984504	101.604	2.12646	35.2623	25.1361
1956	0.02	TRUE	0.998573	99.8555	2.0021	32.4506	22.6505
1957	0.02	TRUE	1.00714	101.351	2.00036	32.9044	22.9601
1958	0.02	TRUE	1.00585	96.3748	1.93814	30.179	20.8165
1959	0.02	TRUE	0.997348	101.12	2.06349	33.9793	23.9726
1960	0.02	TRUE	0.999064	101.826	2.0173	33.3724	23.3571
1961	0.02	TRUE	0.996237	99.6953	2.09044	33.9746	24.0773
1962	0.02	TRUE	0.993233	100.787	2.05998	33.8041	23.8348
1963	0.02	TRUE	1.00488	99.9326	1.94408	31.4043	21.6862
1964	0.02	TRUE	1.00289	99.2918	1.98329	31.9253	22.208
1965	0.02	TRUE	0.997168	100.712	2.05745	33.7339	23.7751
1966	0.02	TRUE	0.996188	100.619	1.97802	32.2543	22.4152
1967	0.02	TRUE	0.993395	98.673	2.00694	32.1535	22.4626
1968	0.02	TRUE	0.995992	100.213	2.02333	32.9533	23.0883
1969	0.02	TRUE	0.999088	101.701	1.89312	30.9796	21.1808
1970	0.02	TRUE	0.997951	101.02	2.00956	32.9663	23.0412
1971	0.02	TRUE	1.01035	100.984	1.98035	32.4147	22.5363
1972	0.02	TRUE	0.998493	100.783	1.99281	32.5809	22.7034
1973	0.02	TRUE	0.997826	100.122	1.90936	30.8087	21.1322
1974	0.02	TRUE	0.987709	99.9905	1.94874	31.5097	21.7783
1975	0.02	TRUE	0.996642	99.2115	1.96309	31.5292	21.8507
1976	0.02	TRUE	0.986524	101.693	2.17235	36.0912	25.9116
1977	0.02	TRUE	0.99655	102.035	1.97161	32.5875	22.62
1978	0.02	TRUE	0.992545	101.417	2.04276	33.7038	23.6942
1979	0.02	TRUE	0.993091	98.8175	2.17134	35.0536	25.1627
1980	0.02	TRUE	0.993957	97.1478	2.01326	31.768	22.2183
1981	0.02	TRUE	1.00825	97.0712	2.12884	33.729	24.0522
1982	0.02	TRUE	1.00217	99.357	1.93265	31.0104	21.3674
1983	0.02	TRUE	0.990939	101.826	2.14009	35.5784	25.4161
1984	0.02	TRUE	0.999313	99.4449	1.96691	31.6739	21.9666
1985	0.02	TRUE	0.995187	100.653	1.98912	32.4706	22.6114
1986	0.02	TRUE	0.987932	101.114	1.99243	32.6807	22.7713
1987	0.02	TRUE	0.986513	98.7679	2.01221	32.2791	22.5715
1988	0.02	TRUE	0.992496	101.862	2.09633	34.8181	24.699
1989	0.02	TRUE	1.00383	101.561	1.9485	32.0001	22.1162
1990	0.02	TRUE	0.993713	99.5954	1.98688	32.0887	22.3363
1991	0.02	TRUE	1.01418	101.121	1.91259	31.1779	21.3991
1992	0.02	TRUE	1.00939	102.141	1.95206	32.2504	22.3042
1993	0.02	TRUE	1.0065	102.225	1.91112	31.4898	21.6069
1994	0.02	TRUE	0.997323	100.449	1.91948	31.1017	21.3756
1995	0.02	TRUE	0.992888	102.824	1.96325	32.6804	22.6492
1996	0.02	TRUE	0.997684	100.888	2.03427	33.374	23.4278
1997	0.02	TRUE	0.986433	103.405	1.97332	33.0576	22.9535
1998	0.02	TRUE	1.00024	101.611	1.94137	31.8802	22.0035
[truncated: 18,021 more rows]

## Sheet: SF2RS3
Dataset number	alpha	Success of fit	c	x0	beta	EC10	EC5	95th percentile of EC10	95th percentile of EC5
1	0.01	TRUE	1.00287	99.3079	2.97104	46.5622	36.5437	48.381	38.2751	0	0
2	0.01	TRUE	0.999412	100.197	2.99786	47.2985	37.2021
3	0.01	TRUE	1.00229	100.741	2.97021	47.2241	37.0606
4	0.01	TRUE	0.998913	98.9329	3.0948	47.813	37.8907
5	0.01	TRUE	0.995624	99.2993	3.00888	47.0039	37.0029
6	0.01	TRUE	0.99936	100.17	3.0069	47.3925	37.3029
7	0.01	TRUE	0.998024	100.325	3.07511	48.2606	38.1884
8	0.01	TRUE	1.00204	101.1	3.01249	47.8993	37.7186
9	0.01	TRUE	1.00113	99.4183	3.05658	47.6128	37.6224
10	0.01	TRUE	1.00303	99.62	2.95646	46.5344	36.4782
11	0.01	TRUE	0.998427	101.395	2.96467	47.4638	37.2319
12	0.01	TRUE	1.00346	99.5001	2.91798	46.0142	35.9548
13	0.01	TRUE	0.999899	100.028	2.98912	47.1155	37.0322
14	0.01	TRUE	0.999648	99.5886	3.00632	47.1108	37.0795
15	0.01	TRUE	1.00171	99.5607	3.01342	47.1808	37.1555
16	0.01	TRUE	0.998954	99.6819	2.98002	46.8445	36.7921
17	0.01	TRUE	0.994703	99.8445	3.03598	47.5785	37.5353
18	0.01	TRUE	1.00424	100.169	3.01467	47.4835	37.3977
19	0.01	TRUE	1.0014	99.8586	3.011	47.2935	37.2371
20	0.01	TRUE	0.9969	99.7998	3.01472	47.3092	37.2605
21	0.01	TRUE	1.00477	99.2579	2.95815	46.3855	36.3665
22	0.01	TRUE	1.00055	100.696	2.90908	46.4573	36.2737
23	0.01	TRUE	0.998284	100.166	2.99757	47.2807	37.1873
24	0.01	TRUE	1.00433	99.6635	3.0026	47.1025	37.062
25	0.01	TRUE	0.999601	99.7676	3.0057	47.1881	37.1385
26	0.01	TRUE	0.999113	100.768	2.95296	47.0284	36.8549
27	0.01	TRUE	1.00226	100.185	3.00329	47.3573	37.2645
28	0.01	TRUE	1.00019	100.263	2.96563	46.945	36.8278
29	0.01	TRUE	1.00308	100.063	3.02166	47.5155	37.4435
30	0.01	TRUE	0.993933	100.423	3.01934	47.6591	37.5497
31	0.01	TRUE	1.00631	98.8479	2.9293	45.8491	35.86
32	0.01	TRUE	1.0038	100.296	2.93729	46.6179	36.4856
33	0.01	TRUE	0.998259	100.053	2.94447	46.5921	36.4872
34	0.01	TRUE	1.00239	98.8178	3.05787	47.3398	37.4105
35	0.01	TRUE	1.00208	99.695	3.03915	47.544	37.5174
36	0.01	TRUE	1.00324	99.8885	2.95146	46.5998	36.5144
37	0.01	TRUE	1.0031	99.4488	2.93062	46.1438	36.0945
38	0.01	TRUE	1.00354	99.6199	2.87484	45.5396	35.4525
39	0.01	TRUE	0.998194	99.7074	3.06838	47.8865	37.873
40	0.01	TRUE	0.999559	99.4827	3.00867	47.0882	37.0686
41	0.01	TRUE	1.0012	98.8584	2.97691	46.4208	36.4501
42	0.01	TRUE	0.999226	99.7974	2.95571	46.6083	36.5339
43	0.01	TRUE	0.997221	99.7797	3.07717	48.0218	38.0054
44	0.01	TRUE	0.997677	99.999	2.97351	46.9158	36.8286
45	0.01	TRUE	0.999552	100.983	2.99665	47.6551	37.4789
46	0.01	TRUE	1.00334	99.0318	3.01863	46.9906	37.021
47	0.01	TRUE	1.00174	100.178	3.03826	47.7638	37.6882
48	0.01	TRUE	0.995744	100.193	2.99682	47.2845	37.1879
49	0.01	TRUE	0.998176	99.452	2.94482	46.3165	36.2725
50	0.01	TRUE	0.997599	100.659	2.93439	46.7515	36.5814
51	0.01	TRUE	1.00098	100.402	2.99272	47.3346	37.2151
52	0.01	TRUE	1.00267	100.617	3.09581	48.6382	38.5475
53	0.01	TRUE	0.998185	100.681	3.0715	48.3902	38.2805
54	0.01	TRUE	0.998985	99.5966	3.10432	48.2412	38.2573
55	0.01	TRUE	1.00361	99.5354	2.97626	46.731	36.6918
56	0.01	TRUE	0.998181	100.233	2.99931	47.3326	37.2332
57	0.01	TRUE	0.999919	100.236	2.95541	46.8097	36.6908
58	0.01	TRUE	1.00162	98.9128	3.02401	46.9964	37.0413
59	0.01	TRUE	0.998203	100.068	3.03271	47.6472	37.5799
60	0.01	TRUE	1.00431	99.6474	2.905	45.9238	35.8447
61	0.01	TRUE	0.999343	100.485	3.07423	48.3274	38.2388
62	0.01	TRUE	0.99972	100.404	3.02677	47.7374	37.6335
63	0.01	TRUE	1.00446	100.415	3.01709	47.6289	37.5193
64	0.01	TRUE	0.998039	100.915	2.98088	47.4342	37.2578
65	0.01	TRUE	0.999464	100.253	3.0077	47.4416	37.3439
66	0.01	TRUE	0.999055	100.645	3.00101	47.5475	37.4073
67	0.01	TRUE	1.00552	99.4128	2.96335	46.52	36.4876
68	0.01	TRUE	1.00223	99.0209	2.92011	45.8184	35.8083
69	0.01	TRUE	0.997967	100.982	3.0721	48.5417	38.4021
70	0.01	TRUE	0.993009	100.047	3.02366	47.5313	37.4619
71	0.01	TRUE	1.00209	100.938	3.06514	48.4398	38.3011
72	0.01	TRUE	0.999982	100.109	3.03448	47.6869	37.6164
73	0.01	TRUE	0.997724	100.239	3.05127	47.9444	37.8689
74	0.01	TRUE	1.0042	99.4861	3.03188	47.3602	37.3511
75	0.01	TRUE	0.996259	99.555	2.99117	46.9167	36.8819
76	0.01	TRUE	0.998721	99.6946	3.10817	48.3321	38.3404
77	0.01	TRUE	1.0017	99.1947	3.04896	47.4183	37.4467
78	0.01	TRUE	0.999302	101.001	2.98957	47.5789	37.3977
79	0.01	TRUE	0.999164	100.578	3.05125	48.106	37.9965
80	0.01	TRUE	1.00233	100.308	2.92309	46.4507	36.3115
81	0.01	TRUE	0.998559	99.5562	2.99802	46.9979	36.9661
82	0.01	TRUE	0.995221	100.387	2.98958	47.2898	37.1705
83	0.01	TRUE	0.99849	99.7824	3.05007	47.712	37.6819
84	0.01	TRUE	1.00284	98.9999	3.00625	46.8315	36.8595
85	0.01	TRUE	0.999594	100.06	2.94671	46.6223	36.5177
86	0.01	TRUE	1.00674	99.8926	3.01544	47.3617	37.304
87	0.01	TRUE	1.0012	101.85	2.99701	48.0685	37.8052
88	0.01	TRUE	1.00192	99.93	2.97651	46.9193	36.8403
89	0.01	TRUE	0.99621	101.244	3.04002	48.2932	38.1111
90	0.01	TRUE	1.00249	99.9876	2.97865	46.9718	36.888
91	0.01	TRUE	0.999546	100.678	2.98647	47.3895	37.2395
92	0.01	TRUE	1.00236	100.09	2.96439	46.8495	36.7492
93	0.01	TRUE	1.00009	99.8499	3.01207	47.302	37.247
94	0.01	TRUE	0.993549	99.724	2.99189	47.0049	36.9534
95	0.01	TRUE	1.00005	101.101	3.05823	48.4376	38.279
96	0.01	TRUE	1.00257	100.339	2.96775	47.0063	36.8823
97	0.01	TRUE	0.997815	99.8391	2.93751	46.4085	36.3224
98	0.01	TRUE	1.0032	99.7527	2.97943	46.8707	36.8109
99	0.01	TRUE	1.00292	99.5486	3.06824	47.8086	37.811
100	0.01	TRUE	1.00633	99.6126	2.9255	46.1577	36.0898
101	0.01	TRUE	0.998298	99.815	3.05735	47.8116	37.7818
102	0.01	TRUE	1.00298	100.053	2.92006	46.2953	36.1808
103	0.01	TRUE	1.00625	98.6647	2.99526	46.5449	36.6017
104	0.01	TRUE	0.996033	100.879	2.95559	47.1122	36.9285
105	0.01	TRUE	1.00258	100.042	2.96576	46.8434	36.7485
106	0.01	TRUE	1.00005	99.9965	2.97388	46.9191	36.8323
107	0.01	TRUE	1.00555	99.937	2.95504	46.6654	36.5766
108	0.01	TRUE	1.00103	100.148	2.98051	47.0692	36.97
109	0.01	TRUE	0.99602	100.04	3.0597	47.9463	37.8951
110	0.01	TRUE	0.99596	100.601	3.00735	47.6017	37.4689
111	0.01	TRUE	0.998857	100.392	3.05368	48.0456	37.9559
112	0.01	TRUE	0.999432	99.661	3.07861	47.981	37.9773
113	0.01	TRUE	0.998406	99.0732	3.0146	46.9635	36.9878
114	0.01	TRUE	0.996214	101.585	3.05045	48.5783	38.3672
115	0.01	TRUE	1.00146	99.6755	3.01004	47.1955	37.1572
116	0.01	TRUE	1.00346	99.9819	2.94295	46.5406	36.4424
117	0.01	TRUE	1.00163	100.931	2.99747	47.6406	37.47
118	0.01	TRUE	0.994782	100.189	3.02018	47.5581	37.4727
119	0.01	TRUE	0.99862	101.012	3.03818	48.1605	38.001
120	0.01	TRUE	0.999429	99.9005	3.04571	47.718	37.6739
121	0.01	TRUE	1.00012	100.644	3.0244	47.8236	37.6944
122	0.01	TRUE	0.997216	99.5239	2.94989	46.4108	36.3616
123	0.01	TRUE	1.00282	99.872	2.96002	46.6949	36.6147
124	0.01	TRUE	1.00284	100.145	2.96494	46.8815	36.7759
125	0.01	TRUE	1.00202	99.7098	3.02506	47.3874	37.3525
126	0.01	TRUE	1.00339	100.563	2.94353	46.818	36.6613
127	0.01	TRUE	0.996951	99.658	3.00672	47.1484	37.1102
128	0.01	TRUE	0.999853	100.462	3.00889	47.5543	37.4363
129	0.01	TRUE	1.00404	99.2394	2.92014	45.9199	35.8877
130	0.01	TRUE	0.994903	100.268	3.01994	47.5926	37.4991
131	0.01	TRUE	1.0033	100.429	2.95586	46.905	36.7669
132	0.01	TRUE	0.997631	100.761	3.05352	48.2203	38.0935
133	0.01	TRUE	1.00073	100.388	3.03548	47.8317	37.7336
134	0.01	TRUE	0.999462	99.9056	3.03722	47.622	37.5732
135	0.01	TRUE	1.0022	99.4611	2.98757	46.83	36.8031
136	0.01	TRUE	0.998363	99.3471	3.04447	47.4395	37.4504
137	0.01	TRUE	1.00296	99.649	2.95521	46.5331	36.4734
138	0.01	TRUE	0.999271	100.556	2.96983	47.133	36.988
139	0.01	TRUE	0.991967	99.97	3.11652	48.5597	38.5449
140	0.01	TRUE	1.00258	99.5324	2.98519	46.8354	36.8003
141	0.01	TRUE	0.999626	99.91	3.07149	48.0195	37.9872
142	0.01	TRUE	0.998669	99.777	3.0666	47.8995	37.8781
143	0.01	TRUE	1.00048	99.3953	3.01187	47.0843	37.075
144	0.01	TRUE	0.999351	99.2471	3.00667	46.9534	36.9566
145	0.01	TRUE	0.998091	100.267	3.06465	48.1125	38.0408
146	0.01	TRUE	0.995102	100.551	2.89592	46.228	36.0541
147	0.01	TRUE	0.99148	100.976	3.00469	47.7475	37.5757
148	0.01	TRUE	0.995893	100.307	3.00263	47.4069	37.3016
149	0.01	TRUE	0.998576	100.649	3.00495	47.5962	37.4575
150	0.01	TRUE	0.998318	100.4	3.02227	47.6826	37.577
151	0.01	TRUE	1.00291	99.2009	2.95718	46.3473	36.3337
152	0.01	TRUE	1.00541	100.814	2.96057	47.1419	36.9669
153	0.01	TRUE	1.00327	99.2403	3.01107	47.0015	37.0075
154	0.01	TRUE	0.999563	99.3481	3.07331	47.7702	37.7952
155	0.01	TRUE	0.998404	100.014	3.03284	47.6229	37.5611
156	0.01	TRUE	1.00031	99.8897	3.09016	48.2227	38.202
157	0.01	TRUE	1.00561	99.2903	2.93155	46.0815	36.0485
158	0.01	TRUE	0.999322	99.8876	3.01603	47.3662	37.3092
159	0.01	TRUE	0.998756	99.0957	2.97701	46.5334	36.5388
160	0.01	TRUE	0.997758	99.884	3.06925	47.9813	37.9505
161	0.01	TRUE	0.999373	100.093	3.09544	48.3811	38.3427
162	0.01	TRUE	1.0004	100.552	3.07422	48.3597	38.2643
163	0.01	TRUE	1.00085	98.8626	3.03209	47.0658	37.1195
164	0.01	TRUE	1.00037	99.4535	2.98206	46.7613	36.7328
165	0.01	TRUE	0.992245	101.261	2.97635	47.5421	37.3288
166	0.01	TRUE	0.99877	100.737	3.01571	47.7654	37.6227
167	0.01	TRUE	0.999604	100.18	3.07913	48.2367	38.1812
168	0.01	TRUE	1.00071	100.632	3.06566	48.299	38.1913
169	0.01	TRUE	1.00071	100.83	3.02188	47.8821	37.7331
170	0.01	TRUE	1.00006	100.295	3.02422	47.6555	37.5614
171	0.01	TRUE	0.996362	100.115	2.84682	45.4145	35.268
172	0.01	TRUE	1.00041	101.161	2.98315	47.5771	37.3769
173	0.01	TRUE	1.00256	100.124	2.9444	46.6242	36.5122
174	0.01	TRUE	1.00082	100.497	2.98809	47.3239	37.1929
175	0.01	TRUE	0.989806	100.516	3.15209	49.2244	39.1744
176	0.01	TRUE	1.0008	100.542	2.96655	47.0867	36.9417
177	0.01	TRUE	1.00142	99.6023	3.09231	48.1083	38.1176
178	0.01	TRUE	1.00041	101.473	3.0642	48.6857	38.4928
179	0.01	TRUE	1.00266	100.094	3.03859	47.7277	37.6606
180	0.01	TRUE	1.00065	99.0082	2.90574	45.6382	35.624
181	0.01	TRUE	1.00493	99.0641	2.97129	46.4509	36.4571
182	0.01	TRUE	1.00001	100.42	2.97612	47.1445	37.016
183	0.01	TRUE	1.00208	99.5974	2.98942	46.916	36.8763
184	0.01	TRUE	1.00192	100.239	2.98197	47.1296	37.0218
185	0.01	TRUE	0.999092	98.6245	2.91931	45.6253	35.655
186	0.01	TRUE	1.00489	100.41	2.95479	46.8835	36.7468
187	0.01	TRUE	0.999492	100.531	2.99398	47.4103	37.2784
188	0.01	TRUE	1.00135	100.146	3.04264	47.7995	37.7292
189	0.01	TRUE	1.00078	100.59	2.91192	46.4436	36.2717
190	0.01	TRUE	0.997858	100.327	3.05024	47.9743	37.8895
191	0.01	TRUE	1.00194	98.6609	3.04744	47.1458	37.2271
192	0.01	TRUE	1.00052	99.9383	3.05962	47.8968	37.8557
193	0.01	TRUE	0.998881	100.01	2.98961	47.1127	37.0314
194	0.01	TRUE	0.996727	99.8141	3.04248	47.6394	37.6024
195	0.01	TRUE	0.999652	100.04	2.93936	46.5242	36.4186
196	0.01	TRUE	1.00231	99.2067	2.98986	46.7372	36.737
197	0.01	TRUE	1.00434	99.567	3.03968	47.4892	37.4757
198	0.01	TRUE	1.0001	100.456	2.92897	46.5908	36.4391
199	0.01	TRUE	0.996408	100.108	2.99561	47.2301	37.1416
200	0.01	TRUE	0.998798	100.465	3.07398	48.3147	38.2279
201	0.01	TRUE	1.00444	99.9012	2.94002	46.4676	36.3763
202	0.01	TRUE	1.00051	99.4531	2.91696	45.9802	35.9252
203	0.01	TRUE	1.00266	100.896	2.91215	46.5879	36.3851
204	0.01	TRUE	1.00337	99.5783	2.94219	46.3435	36.2857
205	0.01	TRUE	0.9982	100.094	3.01646	47.4691	37.3916
206	0.01	TRUE	1.00482	100.023	2.98354	47.0465	36.9612
207	0.01	TRUE	0.998962	100.487	3.01906	47.6864	37.5704
208	0.01	TRUE	1.0044	99.6182	2.95073	46.4648	36.4065
209	0.01	TRUE	1.00048	99.2069	3.01997	47.0893	37.1027
210	0.01	TRUE	0.995701	99.8185	3.00301	47.1806	37.1246
211	0.01	TRUE	0.999945	100.307	2.9319	46.5577	36.4221
212	0.01	TRUE	0.997815	99.8599	2.98017	46.9299	36.8596
213	0.01	TRUE	0.996667	99.311	3.09277	47.9728	38.0115
214	0.01	TRUE	1.0021	100.171	2.96053	46.8406	36.7305
215	0.01	TRUE	0.996935	100.564	3.03152	47.8693	37.7515
216	0.01	TRUE	0.999279	99.4134	2.98046	46.7235	36.6983
217	0.01	TRUE	1.00068	99.3269	3.01545	47.0936	37.0929
218	0.01	TRUE	0.998248	100.782	3.08255	48.5661	38.4519
219	0.01	TRUE	1.00529	100.572	2.88025	46.0425	35.8609
220	0.01	TRUE	1.00016	99.5545	3.00204	47.0445	37.0146
221	0.01	TRUE	0.998917	100.014	3.03121	47.6039	37.5414
222	0.01	TRUE	0.992519	99.6456	3.02129	47.313	37.2828
223	0.01	TRUE	0.996838	100.486	2.97488	47.1609	37.0251
224	0.01	TRUE	1.00072	100.577	3.02113	47.7535	37.6295
225	0.01	TRUE	1.00014	100.713	3.04626	48.1125	37.987
226	0.01	TRUE	0.999637	99.4229	3.03409	47.3557	37.354
227	0.01	TRUE	0.991642	101.251	3.07799	48.7391	38.5755
228	0.01	TRUE	1.00869	99.9002	2.97906	46.9356	36.8608
229	0.01	TRUE	1.00355	99.5103	3.04473	47.5203	37.515
230	0.01	TRUE	0.998576	100.545	2.98121	47.2643	37.1254
231	0.01	TRUE	0.999327	100.537	3.02905	47.8275	37.7113
232	0.01	TRUE	1.00688	99.8534	2.93104	46.3366	36.2465
233	0.01	TRUE	1.00049	99.2212	2.94076	46.1602	36.1379
234	0.01	TRUE	1.00314	99.5229	2.95378	46.4569	36.4095
235	0.01	TRUE	0.998732	100.27	2.95938	46.8732	36.7526
236	0.01	TRUE	1.00249	99.2754	2.94157	46.1952	36.1677
237	0.01	TRUE	0.999189	99.8076	3.05067	47.731	37.6986
238	0.01	TRUE	1.00107	99.9953	3.05921	47.9194	37.8724
239	0.01	TRUE	1.00289	99.6132	3.05667	47.707	37.6972
240	0.01	TRUE	1.00142	99.6091	2.95356	46.4946	36.4383
241	0.01	TRUE	0.995051	100.765	3.14656	49.2846	39.2066
242	0.01	TRUE	1.00359	100.304	2.98061	47.1438	37.0289
243	0.01	TRUE	1.00701	98.8497	2.96604	46.2883	36.3139
244	0.01	TRUE	1.00323	101.23	3.02114	48.0635	37.8738
245	0.01	TRUE	0.998217	100.107	3.05985	47.9803	37.9224
246	0.01	TRUE	0.998406	99.4854	2.98789	46.8452	36.816
247	0.01	TRUE	0.999805	99.3405	3.06415	47.662	37.6833
248	0.01	TRUE	1.00776	99.6445	3.01178	47.2013	37.1668
249	0.01	TRUE	0.997809	100.779	3.01206	47.7421	37.5935
250	0.01	TRUE	1.00114	99.5692	2.95783	46.5271	36.4767
251	0.01	TRUE	0.998429	99.2912	3.0456	47.4257	37.4428
252	0.01	TRUE	0.996541	100.396	2.97808	47.1568	37.0315
253	0.01	TRUE	0.995787	99.0667	3.01053	46.913	36.9362
254	0.01	TRUE	0.995343	100.846	2.98468	47.4475	37.2797
255	0.01	TRUE	0.998666	100.43	3.02343	47.7103	37.6022
256	0.01	TRUE	0.998272	100.202	3.01913	47.5518	37.4646
257	0.01	TRUE	0.996379	101.496	3.11615	49.2968	39.1288
258	0.01	TRUE	1.00166	99.6974	3.04104	47.567	37.541
259	0.01	TRUE	1.0024	99.1023	2.94561	46.163	36.1546
260	0.01	TRUE	0.998035	100.271	3.01848	47.5769	37.4825
261	0.01	TRUE	0.995283	100.242	3.03083	47.7077	37.622
262	0.01	TRUE	1.00926	98.964	2.94907	46.1399	36.1469
263	0.01	TRUE	1.00576	99.9609	2.92874	46.3585	36.2567
264	0.01	TRUE	1.00092	100.28	3.01618	47.5543	37.4579
265	0.01	TRUE	0.99723	100.933	2.9969	47.6347	37.4636
266	0.01	TRUE	0.997782	99.6345	3.06271	47.7866	37.7776
267	0.01	TRUE	0.999088	99.611	2.97866	46.795	36.7492
268	0.01	TRUE	1.00514	100.435	2.98042	47.2033	37.0751
269	0.01	TRUE	0.999981	99.989	3.09639	48.3414	38.314
270	0.01	TRUE	1.00054	101.018	3.01473	47.8869	37.7155
271	0.01	TRUE	0.995574	101.273	3.03588	48.2581	38.0712
272	0.01	TRUE	0.991281	100.149	3.1543	49.069	39.057
273	0.01	TRUE	0.999911	100.325	2.96674	46.9876	36.8646
274	0.01	TRUE	1.00195	99.9558	2.84192	45.2807	35.1488
275	0.01	TRUE	1.00214	99.2985	2.98457	46.718	36.7062
276	0.01	TRUE	1.00079	98.7108	2.91441	45.6062	35.6252
277	0.01	TRUE	1.00386	100.415	3.04316	47.9342	37.8371
278	0.01	TRUE	0.992898	101.486	2.99008	47.8136	37.5837
279	0.01	TRUE	1.00964	98.8547	2.92318	45.7785	35.7863
280	0.01	TRUE	0.997835	100.08	3.07708	48.1654	38.1188
281	0.01	TRUE	0.997386	99.9223	2.95446	46.6516	36.5641
282	0.01	TRUE	0.998963	100.668	2.96304	47.1034	36.9443
283	0.01	TRUE	0.99716	100.835	2.99049	47.5117	37.3476
284	0.01	TRUE	1.00134	101.137	3.02254	48.0357	37.8561
285	0.01	TRUE	0.997448	100.994	3.08344	48.6787	38.5437
286	0.01	TRUE	1.00276	99.3156	3.03253	47.2865	37.2949
287	0.01	TRUE	0.994458	100.09	3.01355	47.4334	37.3548
288	0.01	TRUE	1.00296	99.1989	2.92941	46.0133	35.9887
289	0.01	TRUE	0.99653	100.897	3.01164	47.793	37.6324
290	0.01	TRUE	0.999451	100.537	2.92576	46.5895	36.4282
291	0.01	TRUE	0.998178	100.637	3.00159	47.5504	37.4114
292	0.01	TRUE	0.997698	100.29	3.04529	47.899	37.8156
293	0.01	TRUE	0.999817	100.706	3.01459	47.7372	37.5972
294	0.01	TRUE	0.99641	100.784	3.03087	47.9664	37.8262
295	0.01	TRUE	0.997259	100.477	3.04008	47.9278	37.823
296	0.01	TRUE	1.00085	100.734	3.00204	47.6018	37.4532
297	0.01	TRUE	0.999106	98.7591	2.92323	45.7348	35.7523
298	0.01	TRUE	0.997914	100.462	3.10804	48.7028	38.6341
299	0.01	TRUE	0.998698	99.873	3.14188	48.7962	38.8048
300	0.01	TRUE	1.00044	99.9481	2.98763	47.0599	36.984
301	0.01	TRUE	1.00046	99.8411	2.93905	46.428	36.3424
302	0.01	TRUE	1.00089	99.3371	2.92982	46.0822	36.0439
303	0.01	TRUE	0.995364	100.171	3.03601	47.7345	37.6584
304	0.01	TRUE	1.00327	99.4511	2.98024	46.7385	36.7095
305	0.01	TRUE	0.999558	99.7671	2.9862	46.9578	36.8995
306	0.01	TRUE	0.997053	99.7819	3.01074	47.2541	37.2054
307	0.01	TRUE	1.0024	100.548	2.95029	46.8932	36.7408
308	0.01	TRUE	0.999557	100.376	3.00442	47.4607	37.3492
309	0.01	TRUE	0.996395	98.9538	2.99317	46.6569	36.6836
310	0.01	TRUE	0.999875	100.826	2.99853	47.6034	37.4439
311	0.01	TRUE	1.00468	99.9521	2.93495	46.4299	36.3314
312	0.01	TRUE	1.00367	99.7067	2.96416	46.6671	36.6054
313	0.01	TRUE	0.994716	100.62	3.07891	48.4463	38.3465
314	0.01	TRUE	1.00037	100.718	3.04615	48.1139	37.9877
315	0.01	TRUE	0.997443	100.281	3.06416	48.1135	38.0402
316	0.01	TRUE	0.998837	100.325	3.01037	47.5067	37.4032
317	0.01	TRUE	1.00121	99.4617	2.92652	46.1002	36.0479
318	0.01	TRUE	0.994667	99.3694	3.03528	47.344	37.3482
319	0.01	TRUE	1.00215	99.6802	3.04764	47.6351	37.614
320	0.01	TRUE	0.999719	101.058	3.11338	49.0524	38.9269
321	0.01	TRUE	1.00136	100.739	3.05376	48.2123	38.0879
322	0.01	TRUE	0.998049	99.9489	2.99017	47.0905	37.0156
323	0.01	TRUE	1.00372	100.54	2.95648	46.9647	36.8156
324	0.01	TRUE	0.998459	99.9031	3.01886	47.4067	37.3495
325	0.01	TRUE	1.00231	99.5395	3.00247	47.0424	37.0143
326	0.01	TRUE	0.998856	99.9055	2.97547	46.8954	36.8185
327	0.01	TRUE	0.99895	99.3345	3.01936	47.1427	37.143
328	0.01	TRUE	1.00426	100.616	2.9037	46.3541	36.1765
329	0.01	TRUE	1.00088	100.788	3.01992	47.8393	37.6935
330	0.01	TRUE	1.00467	99.3073	3.00444	46.9557	36.9518
331	0.01	TRUE	0.997877	100.706	3.14552	49.2437	39.1711
332	0.01	TRUE	0.999731	99.6563	2.99975	47.0656	37.0245
333	0.01	TRUE	1.00214	100.473	3.03147	47.8252	37.7167
334	0.01	TRUE	1.00022	98.4354	2.99591	46.4443	36.5245
335	0.01	TRUE	0.996335	100.528	2.99035	47.3652	37.2321
336	0.01	TRUE	1.00314	100.68	2.93875	46.8146	36.6441
337	0.01	TRUE	0.999886	99.809	2.99364	47.0657	37.0064
338	0.01	TRUE	1.00114	101.152	2.95407	47.221	37.0092
339	0.01	TRUE	1.00213	100.086	3.03385	47.6689	37.6003
340	0.01	TRUE	1.00204	99.4775	2.97861	46.7317	36.6992
341	0.01	TRUE	1.00444	100.299	2.9433	46.6926	36.5624
342	0.01	TRUE	0.997493	100.716	3.03515	47.984	37.8527
343	0.01	TRUE	0.999101	99.3768	2.96064	46.4708	36.4409
344	0.01	TRUE	0.999284	99.3577	3.0471	47.4748	37.4859
345	0.01	TRUE	0.998458	100.213	2.9535	46.7758	36.6585
346	0.01	TRUE	1.00027	99.5483	3.02123	47.2659	37.2456
347	0.01	TRUE	1.00315	100.412	2.89315	46.1295	35.9687
348	0.01	TRUE	1.00518	99.5196	2.96006	46.5306	36.486
349	0.01	TRUE	1.00006	100.29	2.94247	46.6783	36.5487
350	0.01	TRUE	0.997166	99.8158	2.98678	46.9876	36.9247
351	0.01	TRUE	1.00197	101.046	2.96883	47.3507	37.1558
352	0.01	TRUE	0.996746	100.345	3.07168	48.2307	38.1548
353	0.01	TRUE	0.996874	100.022	2.96711	46.8501	36.7578
354	0.01	TRUE	0.996104	100.482	2.98405	47.2684	37.1371
355	0.01	TRUE	1.00671	99.3613	2.98609	46.7656	36.7481
356	0.01	TRUE	0.998033	99.9979	3.00099	47.2415	37.1666
357	0.01	TRUE	1.00708	100.117	2.86252	45.613	35.4714
358	0.01	TRUE	1.00015	99.2246	2.99623	46.8204	36.8212
359	0.01	TRUE	1.00237	100.251	2.95378	46.7969	36.6759
360	0.01	TRUE	0.999085	100.729	2.98164	47.3558	37.1985
361	0.01	TRUE	0.998701	99.552	2.95241	46.4541	36.4031
362	0.01	TRUE	1.00116	99.8732	3.0382	47.6179	37.5729
363	0.01	TRUE	0.998537	100.315	3.01234	47.5256	37.4239
364	0.01	TRUE	0.997553	100.178	3.02252	47.58	37.4969
365	0.01	TRUE	1.00203	99.4442	2.96364	46.5381	36.5027
366	0.01	TRUE	0.996315	99.8955	3.07428	48.0445	38.015
367	0.01	TRUE	0.9964	101.006	3.0037	47.7502	37.5749
368	0.01	TRUE	0.9997	100.013	3.05217	47.8465	37.7942
369	0.01	TRUE	0.999379	98.7654	3.02502	46.938	36.9982
370	0.01	TRUE	1.0042	100.454	2.98787	47.3009	37.1741
371	0.01	TRUE	1.00096	100.526	2.99211	47.3856	37.2534
372	0.01	TRUE	0.99643	99.6341	3.09187	48.1187	38.1245
373	0.01	TRUE	1.00161	100.095	3.01068	47.4017	37.3214
374	0.01	TRUE	0.998437	100.61	2.98676	47.3615	37.2184
375	0.01	TRUE	0.99942	100.975	3.02589	47.9985	37.8367
376	0.01	TRUE	1.00234	99.0779	3.03808	47.2374	37.2723
377	0.01	TRUE	0.998517	101.148	2.98275	47.5663	37.3672
378	0.01	TRUE	1.00009	99.9807	2.98457	47.039	36.9584
379	0.01	TRUE	1.00205	99.4936	2.98079	46.765	36.7319
380	0.01	TRUE	1.00243	99.0266	2.92428	45.8714	35.8623
381	0.01	TRUE	0.996094	100.327	3.03211	47.7633	37.6697
382	0.01	TRUE	1.00321	98.6926	2.98757	46.4682	36.5188
383	0.01	TRUE	1.00357	100.188	3.00768	47.4105	37.3194
384	0.01	TRUE	1.00078	99.317	2.98535	46.7359	36.7226
385	0.01	TRUE	1.00463	100.564	2.96375	47.0633	36.915
386	0.01	TRUE	0.996582	99.9547	2.97166	46.8729	36.7893
387	0.01	TRUE	1.00227	99.9768	2.94252	46.5331	36.4351
388	0.01	TRUE	1.00179	99.9473	3.0232	47.4785	37.4189
389	0.01	TRUE	1.00151	100.757	2.92122	46.6355	36.4502
390	0.01	TRUE	0.999585	99.2882	3.00864	46.9958	36.9958
391	0.01	TRUE	1.00026	99.618	3.02861	47.385	37.3611
392	0.01	TRUE	1.0018	98.979	2.96228	46.3042	36.3151
393	0.01	TRUE	0.997267	99.292	2.95458	46.3588	36.3349
394	0.01	TRUE	0.990445	100.741	2.96907	47.2104	37.0465
395	0.01	TRUE	0.997068	100.399	3.03159	47.7913	37.6902
396	0.01	TRUE	1.00328	99.3632	3.00111	46.9431	36.9322
397	0.01	TRUE	1.0021	100.116	2.94891	46.6751	36.5657
398	0.01	TRUE	1.00407	99.5046	2.95382	46.4489	36.4033
399	0.01	TRUE	0.999097	100.352	3.04564	47.9328	37.8433
400	0.01	TRUE	1.00105	99.6929	2.98919	46.9583	36.9088
401	0.01	TRUE	1.00408	99.8817	3.03054	47.533	37.4834
402	0.01	TRUE	0.995452	100.979	2.952	47.1153	36.92
403	0.01	TRUE	1.00122	99.3078	2.94675	46.2725	36.2438
404	0.01	TRUE	0.998747	101.113	3.03877	48.216	38.0465
405	0.01	TRUE	0.993089	99.0232	3.03201	47.1414	37.1789
406	0.01	TRUE	1.0014	99.7291	2.94509	46.4488	36.3769
407	0.01	TRUE	1.00269	100.121	2.94212	46.5953	36.4827
408	0.01	TRUE	0.997547	99.8318	2.95175	46.5768	36.4972
409	0.01	TRUE	1.00406	100.386	3.02025	47.6521	37.547
410	0.01	TRUE	1.00297	99.548	2.99731	46.9858	36.9545
411	0.01	TRUE	0.996981	100.348	3.04033	47.8693	37.7775
412	0.01	TRUE	1.00021	100.02	2.91423	46.209	36.0955
413	0.01	TRUE	0.998877	99.8429	3.08161	48.1028	38.0823
414	0.01	TRUE	0.999386	98.8443	3.00173	46.7052	36.7468
415	0.01	TRUE	1.00348	99.1552	3.01853	47.048	37.066
416	0.01	TRUE	0.99875	99.3397	2.95847	46.4276	36.4005
417	0.01	TRUE	0.997833	100.156	3.03238	47.6851	37.6088
418	0.01	TRUE	0.9934	100.085	3.06094	47.9821	37.9269
419	0.01	TRUE	1.00643	99.8055	3.01517	47.3173	37.2682
420	0.01	TRUE	1.00169	100.071	2.88447	45.8655	35.736
421	0.01	TRUE	0.995996	100.909	2.92417	46.7421	36.5426
422	0.01	TRUE	1.00307	100.212	3.00942	47.4423	37.3496
423	0.01	TRUE	1.00617	99.8993	2.93531	46.4098	36.3168
424	0.01	TRUE	0.999478	101.458	2.89627	46.6494	36.3838
425	0.01	TRUE	1.00123	100.21	3.02726	47.6507	37.5666
426	0.01	TRUE	0.996578	100.464	3.00066	47.4578	37.3357
427	0.01	TRUE	1.00131	100.853	2.99439	47.5669	37.4027
428	0.01	TRUE	0.999684	99.8559	3.04297	47.665	37.624
429	0.01	TRUE	1.00022	100.774	3.05882	48.2879	38.1625
430	0.01	TRUE	0.998654	98.3247	2.97412	46.1375	36.2194
431	0.01	TRUE	1.00087	100.287	2.95523	46.8311	36.7071
432	0.01	TRUE	0.994146	99.9633	3.02279	47.4813	37.4199
433	0.01	TRUE	0.99277	101.326	3.06091	48.5771	38.3972
434	0.01	TRUE	0.996519	100.542	3.05335	48.1133	38.0084
435	0.01	TRUE	1.00029	99.1938	3.00413	46.8984	36.9059
436	0.01	TRUE	0.995342	100.668	2.94901	46.9339	36.7688
437	0.01	TRUE	1.003	99.8139	2.94078	46.4361	36.354
438	0.01	TRUE	1.0027	99.8438	2.95133	46.5774	36.4965
439	0.01	TRUE	0.997628	101.111	2.95195	47.176	36.9674
440	0.01	TRUE	1.00558	99.4301	2.93358	46.1709	36.1246
441	0.01	TRUE	1.00084	99.6894	2.98048	46.8534	36.8004
442	0.01	TRUE	1.00336	99.4453	2.93587	46.2056	36.1586
443	0.01	TRUE	1.00067	100.681	2.87083	45.9744	35.7785
444	0.01	TRUE	0.994387	101.055	2.99628	47.6847	37.5011
445	0.01	TRUE	0.995464	100.195	2.93874	46.5888	36.4673
446	0.01	TRUE	1.00236	99.9017	3.04544	47.7155	37.6712
447	0.01	TRUE	0.997117	99.9019	2.97678	46.9093	36.8333
448	0.01	TRUE	1.0009	100.093	2.98331	47.0769	36.9844
449	0.01	TRUE	0.996313	100.757	2.97645	47.3066	37.1442
450	0.01	TRUE	0.997209	99.8575	2.95795	46.6633	36.5837
451	0.01	TRUE	0.998682	100.812	3.01039	47.7379	37.5852
452	0.01	TRUE	1.00531	98.3874	2.96731	46.0868	36.1595
453	0.01	TRUE	0.998693	99.577	3.00533	47.0936	37.0631
454	0.01	TRUE	0.997716	100.386	3.03142	47.7831	37.6832
455	0.01	TRUE	0.999726	99.742	3.10342	48.3015	38.3025
456	0.01	TRUE	0.998741	99.4014	2.99886	46.9347	36.9189
457	0.01	TRUE	0.993554	100.445	3.03768	47.8843	37.7815
458	0.01	TRUE	1.00121	100.416	2.96913	47.059	36.9278
459	0.01	TRUE	1.00145	100.032	2.97208	46.9141	36.823
460	0.01	TRUE	1.0013	100.119	2.98539	47.1139	37.0197
461	0.01	TRUE	0.997565	99.7401	2.97744	46.8412	36.7818
462	0.01	TRUE	1.00135	100.519	3.02932	47.8218	37.7076
463	0.01	TRUE	1.00045	100.303	2.96988	47.015	36.8956
464	0.01	TRUE	0.999426	100.28	2.99689	47.3265	37.2212
465	0.01	TRUE	0.995151	99.4298	3.05551	47.6059	37.6139
466	0.01	TRUE	0.998984	100.815	2.99864	47.5997	37.4413
467	0.01	TRUE	1.00223	99.8837	2.93809	46.4361	36.3458
468	0.01	TRUE	1.00288	99.1593	2.95148	46.2598	36.2481
469	0.01	TRUE	1.00155	99.248	2.94372	46.2082	36.1844
470	0.01	TRUE	1.00605	99.7212	2.98686	46.944	36.8906
471	0.01	TRUE	0.994979	100.135	2.97855	47.0401	36.9413
472	0.01	TRUE	0.993349	100.631	3.04358	48.0421	37.9235
473	0.01	TRUE	1.00127	99.3806	3.01042	47.0603	37.0519
474	0.01	TRUE	0.998022	99.8377	3.00504	47.2135	37.1566
475	0.01	TRUE	0.996702	100.543	3.06347	48.231	38.1311
476	0.01	TRUE	1.00063	98.7281	3.02601	46.9317	36.9961
477	0.01	TRUE	0.997948	100.667	3.0241	47.8308	37.6992
478	0.01	TRUE	0.999359	100.763	3.00958	47.7051	37.557
479	0.01	TRUE	1.00239	100.316	2.98487	47.2006	37.0863
480	0.01	TRUE	0.99929	99.9102	2.9793	46.9431	36.8674
481	0.01	TRUE	1.00046	98.9116	2.97791	46.4576	36.482
482	0.01	TRUE	1.0004	99.3465	2.98985	46.8029	36.7886
483	0.01	TRUE	1.00193	100.144	2.97808	47.0386	36.9387
484	0.01	TRUE	0.996078	100.759	3.14215	49.232	39.1522
485	0.01	TRUE	1.00169	99.9959	3.04696	47.7781	37.725
486	0.01	TRUE	0.996503	98.8805	2.97955	46.4623	36.4905
487	0.01	TRUE	0.994743	100.529	3.0943	48.5789	38.4961
488	0.01	TRUE	0.996036	101.214	3.08173	48.7648	38.6068
489	0.01	TRUE	1.00514	100.407	2.94247	46.7328	36.5914
490	0.01	TRUE	1.00178	100.615	3.0319	47.8981	37.7754
491	0.01	TRUE	0.999007	100.547	2.97785	47.225	37.0844
492	0.01	TRUE	1.00621	98.8178	2.96343	46.2425	36.2701
493	0.01	TRUE	1.00078	99.5796	3.00118	47.0461	37.0134
494	0.01	TRUE	1.00424	100.526	2.94151	46.7765	36.6226
495	0.01	TRUE	1.0001	100.688	2.99779	47.5294	37.3835
496	0.01	TRUE	1.00323	99.3359	2.97535	46.6265	36.607
497	0.01	TRUE	0.999852	99.4134	3.04337	47.4585	37.4622
498	0.01	TRUE	0.999254	99.8293	3.01565	47.3342	37.2829
499	0.01	TRUE	0.999895	99.4912	3.03653	47.4165	37.4091
500	0.01	TRUE	0.997117	99.3198	3.03064	47.2667	37.2738
501	0.01	TRUE	1.0016	100.443	2.96341	47.0028	36.8665
502	0.01	TRUE	0.998687	100.453	2.98547	47.272	37.1442
503	0.01	TRUE	1.00037	100.33	2.97206	47.0538	36.9326
504	0.01	TRUE	0.998826	99.6038	3.03726	47.4787	37.4603
505	0.01	TRUE	1.00106	99.9941	3.04819	47.7914	37.7391
506	0.01	TRUE	0.997942	98.9305	2.96506	46.3145	36.3315
507	0.01	TRUE	0.996571	99.5179	3.01911	47.2269	37.2086
508	0.01	TRUE	0.99652	100.836	3.05214	48.2398	38.1048
509	0.01	TRUE	0.996988	99.2636	2.97374	46.5735	36.5606
510	0.01	TRUE	1.00214	100.229	2.94781	46.7143	36.5931
511	0.01	TRUE	0.999855	100.951	3.05126	48.2845	38.1375
512	0.01	TRUE	0.999394	99.9479	3.02453	47.4943	37.4353
513	0.01	TRUE	0.999154	99.9074	3.00779	47.2789	37.2161
514	0.01	TRUE	0.998109	100.256	2.99249	47.2627	37.1579
515	0.01	TRUE	1.0043	100.615	2.85089	45.6929	35.4971
516	0.01	TRUE	1.00353	99.7227	3.02081	47.3439	37.3058
517	0.01	TRUE	1.00134	99.2579	3.01665	47.0748	37.0816
518	0.01	TRUE	0.994767	100.801	3.08035	48.5502	38.4329
519	0.01	TRUE	0.997911	99.6378	3.03267	47.4416	37.4176
520	0.01	TRUE	0.995751	99.7972	2.97537	46.8433	36.7773
521	0.01	TRUE	1.00268	100.297	3.01648	47.5654	37.4675
522	0.01	TRUE	1.00116	100.373	2.96097	46.9408	36.8105
523	0.01	TRUE	0.998159	101.072	2.9462	47.088	36.8809
524	0.01	TRUE	0.99914	99.9909	3.03266	47.6096	37.5501
525	0.01	TRUE	0.996676	99.9532	3.00299	47.2441	37.1745
526	0.01	TRUE	1.00092	99.7081	3.11991	48.4704	38.4837
527	0.01	TRUE	0.99779	99.6055	3.07972	47.9669	37.9694
528	0.01	TRUE	1.00521	99.3978	3.03213	47.3211	37.321
529	0.01	TRUE	1.00353	99.5783	2.93003	46.1968	36.1341
530	0.01	TRUE	0.999736	100.685	2.98225	47.3424	37.1899
531	0.01	TRUE	0.999263	100.792	3.02171	47.862	37.7167
532	0.01	TRUE	0.995916	99.3936	3.09886	48.0814	38.115
533	0.01	TRUE	1.00134	99.2928	2.91034	45.8255	35.7842
534	0.01	TRUE	1.00227	99.3278	2.98182	46.6994	36.6834
535	0.01	TRUE	1.00068	99.8683	2.98029	46.9353	36.8642
536	0.01	TRUE	0.997598	100.178	2.99955	47.3097	37.216
537	0.01	TRUE	1.00405	100.617	2.89549	46.2527	36.072
538	0.01	TRUE	0.999371	100.36	3.00324	47.4394	37.3289
539	0.01	TRUE	1.00251	100.284	2.99148	47.2639	37.1559
540	0.01	TRUE	0.997978	100.762	3.02002	47.8278	37.6847
541	0.01	TRUE	1.00445	99.0637	3.05467	47.421	37.4653
542	0.01	TRUE	0.995697	100.568	2.99584	47.4495	37.3148
543	0.01	TRUE	0.993152	100.667	3.04237	48.0452	37.9224
544	0.01	TRUE	1.00102	100.573	2.86072	45.7979	35.6095
545	0.01	TRUE	1.00024	100.22	3.05825	48.0159	37.9458
546	0.01	TRUE	0.998147	99.6656	3.017	47.2723	37.2381
547	0.01	TRUE	1.00015	99.481	3.07914	47.9004	37.915
548	0.01	TRUE	0.997716	99.6908	2.97588	46.7994	36.7443
549	0.01	TRUE	0.997919	100.746	2.95213	47.0077	36.8361
550	0.01	TRUE	1.00575	99.734	2.90806	46.0012	35.9144
551	0.01	TRUE	1.00067	99.9412	2.97635	46.9226	36.8424
552	0.01	TRUE	0.99623	99.6521	2.98767	46.921	36.875
553	0.01	TRUE	0.997415	99.6727	3.04481	47.5989	37.5772
554	0.01	TRUE	0.998614	100.484	3.07727	48.3619	38.2749
555	0.01	TRUE	1.00364	99.1572	3.03736	47.2669	37.2935
556	0.01	TRUE	0.998335	100.358	3.07727	48.301	38.2267
557	0.01	TRUE	1.00285	100.101	2.99439	47.2121	37.1238
558	0.01	TRUE	0.999227	100.292	3.0032	47.4069	37.3032
559	0.01	TRUE	0.99896	100.374	3.04852	47.9769	37.8865
560	0.01	TRUE	0.998124	100.413	3.06417	48.1766	38.0902
561	0.01	TRUE	1.00077	99.7199	3.04529	47.627	37.6008
562	0.01	TRUE	1.0024	100.378	3.02754	47.7338	37.633
563	0.01	TRUE	0.998907	100.65	3.03088	47.9026	37.7759
564	0.01	TRUE	1.007	98.8462	2.9108	45.625	35.629
565	0.01	TRUE	1.00332	99.829	3.0492	47.7242	37.689
566	0.01	TRUE	0.997244	99.568	2.99431	46.9599	36.9252
567	0.01	TRUE	1.00121	99.2755	3.0228	47.1547	37.1625
568	0.01	TRUE	0.994226	100.618	3.07525	48.4031	38.3017
569	0.01	TRUE	0.99448	100.885	3.06604	48.4251	38.2921
570	0.01	TRUE	1.00217	99.6119	2.9587	46.5575	36.5031
571	0.01	TRUE	0.999612	100.011	3.03406	47.6356	37.5747
572	0.01	TRUE	0.995028	99.6145	3.06111	47.7587	37.7508
573	0.01	TRUE	1.00436	98.7751	2.93112	45.8372	35.8561
574	0.01	TRUE	1.00112	100.31	2.98467	47.1952	37.0814
575	0.01	TRUE	0.999901	99.0389	3.00315	46.8138	36.8364
576	0.01	TRUE	0.995405	101.301	3.00923	47.9556	37.7532
577	0.01	TRUE	1.00187	99.8787	3.04726	47.7256	37.6844
578	0.01	TRUE	1.0001	99.9331	3.02469	47.4891	37.4316
579	0.01	TRUE	1.00503	100.214	2.95021	46.7365	36.6178
580	0.01	TRUE	1.00473	99.1615	2.92752	45.973	35.9515
581	0.01	TRUE	1.00094	100.657	3.01564	47.7263	37.5917
582	0.01	TRUE	1.00735	99.7714	2.93883	46.3928	36.3142
583	0.01	TRUE	0.999649	100.113	3.03098	47.648	37.5755
584	0.01	TRUE	0.998278	100.679	3.00979	47.6676	37.5281
585	0.01	TRUE	1.0042	100.052	2.98256	47.0487	36.96
586	0.01	TRUE	1.00133	99.8536	3.00557	47.2274	37.1691
587	0.01	TRUE	0.995956	99.7896	3.196	49.3504	39.3981
588	0.01	TRUE	0.996762	101.078	3.0781	48.6573	38.5112
589	0.01	TRUE	0.999917	100.263	3.0208	47.6002	37.5077
590	0.01	TRUE	0.999928	99.5242	2.94896	46.3998	36.3502
591	0.01	TRUE	1.0042	99.6273	3.00108	47.0676	37.03
592	0.01	TRUE	1.00256	99.6669	3.02453	47.3608	37.33
593	0.01	TRUE	0.998436	100.444	2.98953	47.3163	37.1912
594	0.01	TRUE	1.00705	100.382	2.89399	46.1262	35.9687
595	0.01	TRUE	1.00105	99.6272	3.00545	47.1188	37.0832
596	0.01	TRUE	1.00321	99.9298	3.04063	47.6731	37.6236
597	0.01	TRUE	1.00319	99.8652	3.01365	47.3277	37.2719
598	0.01	TRUE	0.999925	99.7864	2.96378	46.6999	36.63
599	0.01	TRUE	1.00701	99.5918	2.92668	46.1624	36.0971
600	0.01	TRUE	1.00538	99.5137	2.92039	46.0499	35.99
601	0.01	TRUE	1.00274	100.839	2.9594	47.1396	36.9616
602	0.01	TRUE	0.994942	99.4775	3.07424	47.8429	37.8555
603	0.01	TRUE	1.00218	100.238	2.98933	47.2166	37.1122
604	0.01	TRUE	1.00372	100.855	3.01539	47.8174	37.6627
605	0.01	TRUE	0.994179	100.65	3.07199	48.381	38.2746
606	0.01	TRUE	1.00183	100.284	3.04975	47.9484	37.8676
607	0.01	TRUE	1.00555	99.6453	2.94475	46.4057	36.3421
608	0.01	TRUE	0.999368	99.6765	3.00294	47.1126	37.0709
609	0.01	TRUE	0.99592	100.788	3.06722	48.3921	38.2694
610	0.01	TRUE	0.999369	100.26	2.98176	47.137	37.027
611	0.01	TRUE	0.996213	100.84	3.02959	47.9781	37.8316
612	0.01	TRUE	1.0015	99.786	2.99828	47.1095	37.0547
613	0.01	TRUE	0.996849	100.447	3.10178	48.6243	38.5538
614	0.01	TRUE	1.00038	100.056	3.03093	47.6205	37.5536
615	0.01	TRUE	1.00171	100.015	3.04803	47.7996	37.7451
616	0.01	TRUE	0.998714	99.3837	2.98155	46.7225	36.7008
617	0.01	TRUE	0.998437	99.6056	3.01897	47.2668	37.2396
618	0.01	TRUE	1.00546	100.045	2.95834	46.7556	36.6572
619	0.01	TRUE	1.00259	99.6756	2.96402	46.651	36.5923
620	0.01	TRUE	1.00133	99.7925	2.9738	46.8224	36.7561
621	0.01	TRUE	0.998152	100.074	2.98871	47.1319	37.0438
622	0.01	TRUE	1.00033	100.162	3.03074	47.6685	37.5909
623	0.01	TRUE	0.994618	100.734	2.98698	47.4224	37.267
624	0.01	TRUE	0.99798	100.186	3.07081	48.1442	38.0839
625	0.01	TRUE	0.998654	99.9599	3.01696	47.4115	37.3477
626	0.01	TRUE	0.995465	100.028	3.12713	48.7072	38.6922
627	0.01	TRUE	1.00466	99.3985	2.93954	46.228	36.1872
628	0.01	TRUE	1.00248	100.217	2.87192	45.7761	35.6276
629	0.01	TRUE	0.997023	99.3368	2.93999	46.2048	36.1705
630	0.01	TRUE	1.00081	100.504	3.00015	47.4709	37.3445
631	0.01	TRUE	1.00134	100.023	3.03201	47.6176	37.5545
632	0.01	TRUE	0.997005	100.619	2.97362	47.2081	37.0583
633	0.01	TRUE	0.995671	99.8268	3.05038	47.7368	37.7023
634	0.01	TRUE	0.998268	100.09	3.03116	47.6394	37.5692
635	0.01	TRUE	1.00071	99.9047	2.95778	46.6834	36.599
636	0.01	TRUE	1.0026	99.8177	2.9054	46.0073	35.9111
637	0.01	TRUE	1.00233	101.497	3.10856	49.2104	39.0382
638	0.01	TRUE	0.995794	99.0668	3.08554	47.7734	37.8329
639	0.01	TRUE	0.99782	99.8781	3.0357	47.5913	37.5446
640	0.01	TRUE	1.0035	99.7088	2.88143	45.6619	35.568
641	0.01	TRUE	0.994598	100.894	2.99853	47.6354	37.469
642	0.01	TRUE	0.999057	100.218	3.02702	47.6518	37.5667
643	0.01	TRUE	1.00094	100.416	3.06772	48.2191	38.1341
644	0.01	TRUE	0.997373	99.3277	3.05556	47.5576	37.5759
645	0.01	TRUE	0.999357	99.8317	3.01265	47.3002	37.2473
646	0.01	TRUE	1.00221	100.001	3.02509	47.5261	37.462
647	0.01	TRUE	0.999465	101.149	3.12703	49.2519	39.1246
648	0.01	TRUE	0.995818	100.311	2.97924	47.1308	37.0146
649	0.01	TRUE	0.996909	100.27	2.95828	46.86	36.7389
650	0.01	TRUE	0.996026	100.207	2.93683	46.5711	36.4476
651	0.01	TRUE	0.999557	99.9169	2.97127	46.8505	36.7706
652	0.01	TRUE	0.999309	99.4835	2.98607	46.8228	36.793
653	0.01	TRUE	1.00039	99.456	3.03074	47.3327	37.3261
654	0.01	TRUE	0.992683	100.739	3.05184	48.19	38.0646
655	0.01	TRUE	0.993142	100.9	3.0211	47.9062	37.7497
656	0.01	TRUE	1.00113	99.6261	2.94074	46.3483	36.2851
657	0.01	TRUE	1.00517	98.58	2.94333	45.8926	35.9361
658	0.01	TRUE	0.999472	99.9051	2.99148	47.0853	37.0154
659	0.01	TRUE	0.997347	101.039	3.09695	48.8556	38.7232
660	0.01	TRUE	0.998268	100.883	3.02089	47.8956	37.7407
661	0.01	TRUE	1.0002	99.5168	3.01636	47.1943	37.1748
662	0.01	TRUE	1.00149	100.164	2.95521	46.7736	36.662
663	0.01	TRUE	0.997434	99.7281	3.02361	47.3792	37.3418
664	0.01	TRUE	1.004	98.8041	2.9841	46.4799	36.5177
665	0.01	TRUE	1.00135	100.301	2.99116	47.2682	37.1583
666	0.01	TRUE	0.997451	100.496	3.08125	48.4134	38.3273
667	0.01	TRUE	1.00333	100.791	2.912	46.5376	36.3454
668	0.01	TRUE	0.999598	100.83	2.99636	47.5793	37.4185
669	0.01	TRUE	1.00655	99.8272	2.98942	47.0242	36.9613
670	0.01	TRUE	1.00445	99.2102	2.98029	46.626	36.6212
671	0.01	TRUE	1.00487	99.6889	2.96061	46.6164	36.555
672	0.01	TRUE	0.994487	99.9425	3.05725	47.8715	37.8288
673	0.01	TRUE	0.999386	100.24	2.99015	47.2273	37.1231
674	0.01	TRUE	1.0007	99.3833	3.01287	47.0902	37.0826
675	0.01	TRUE	1.00042	99.3194	2.96778	46.529	36.5079
676	0.01	TRUE	1.00184	99.9678	3.10107	48.3842	38.3613
677	0.01	TRUE	1.0003	99.4131	2.92855	46.1022	36.0557
678	0.01	TRUE	1.0021	99.1807	3.03554	47.2571	37.2805
679	0.01	TRUE	0.997268	99.4424	2.94698	46.3379	36.2958
680	0.01	TRUE	1.00084	99.9728	2.98059	46.9879	36.9064
681	0.01	TRUE	0.997812	100.393	2.95907	46.9272	36.794
682	0.01	TRUE	0.99551	99.6604	3.04749	47.6239	37.6048
683	0.01	TRUE	1.00317	100.108	2.86115	45.5918	35.4506
684	0.01	TRUE	1.0045	100.028	2.92388	46.3304	36.2199
685	0.01	TRUE	1.00074	99.9549	2.98639	47.0485	36.9713
686	0.01	TRUE	0.998746	100.374	2.91503	46.3823	36.2334
687	0.01	TRUE	0.995587	99.6555	3.01267	47.2168	37.1817
688	0.01	TRUE	1.005	99.264	2.83222	44.8455	34.7809
689	0.01	TRUE	0.994085	100.902	3.01658	47.854	37.6951
690	0.01	TRUE	0.999767	98.8524	2.98872	46.5568	36.5919
691	0.01	TRUE	1.00225	99.9212	3.01185	47.3331	37.2709
692	0.01	TRUE	0.999351	99.819	2.96216	46.6958	36.6219
693	0.01	TRUE	0.999981	99.3513	3.02942	47.2675	37.2708
694	0.01	TRUE	0.998782	100.419	3.00365	47.4721	37.3559
695	0.01	TRUE	0.999877	99.7431	2.83856	45.1419	35.0306
696	0.01	TRUE	0.999489	100.16	2.93881	46.5733	36.4554
697	0.01	TRUE	0.996409	100.657	2.99641	47.4982	37.3548
698	0.01	TRUE	1.0022	99.6775	3.04005	47.5461	37.5216
699	0.01	TRUE	0.99803	100.759	2.97316	47.2684	37.1043
700	0.01	TRUE	0.996581	100.35	3.07014	48.2156	38.1384
701	0.01	TRUE	1.00072	99.7888	2.94121	46.4297	36.3503
702	0.01	TRUE	0.997132	100.814	3.04276	48.1199	37.9825
703	0.01	TRUE	0.996055	100.447	2.98731	47.2909	37.1645
704	0.01	TRUE	1.00445	99.6258	2.99982	47.052	37.014
705	0.01	TRUE	0.999967	100.195	2.99041	47.2093	37.1097
706	0.01	TRUE	1.00469	99.7524	2.99055	47.0024	36.9475
707	0.01	TRUE	1.00457	99.3549	3.02334	47.1988	37.1989
708	0.01	TRUE	1.00107	99.602	2.96116	46.5822	36.5298
709	0.01	TRUE	0.99632	100.652	3.04188	48.0324	37.9108
710	0.01	TRUE	1.00141	99.9172	3.00431	47.2426	37.1773
711	0.01	TRUE	1.00724	100.118	2.96872	46.9142	36.813
712	0.01	TRUE	0.998245	100.416	2.95958	46.9442	36.8089
713	0.01	TRUE	1.00023	100.683	2.96956	47.1893	37.0314
714	0.01	TRUE	0.992776	100.503	3.04957	48.0506	37.9478
715	0.01	TRUE	0.999426	99.0743	2.99799	46.7702	36.7869
716	0.01	TRUE	0.998695	99.81	3.02958	47.4877	37.4449
717	0.01	TRUE	0.994924	100.07	3.03837	47.714	37.6492
718	0.01	TRUE	0.993723	99.5297	3.0491	47.58	37.5748
719	0.01	TRUE	0.996238	99.9822	2.9515	46.6439	36.5491
720	0.01	TRUE	0.996135	100.645	3.02674	47.8515	37.7233
721	0.01	TRUE	0.99587	101.128	3.05039	48.359	38.1938
722	0.01	TRUE	1.00048	100.185	3.04114	47.8009	37.726
723	0.01	TRUE	1.00021	100.121	2.93123	46.4632	36.3462
724	0.01	TRUE	0.999449	99.8913	2.97357	46.866	36.7897
725	0.01	TRUE	1.00479	100.248	2.99596	47.3002	37.1977
726	0.01	TRUE	0.997779	100.49	2.99801	47.4387	37.3128
727	0.01	TRUE	0.998398	99.6508	2.9837	46.8735	36.8258
728	0.01	TRUE	0.99646	100.67	2.96306	47.1046	36.9453
729	0.01	TRUE	1.00109	101.382	2.96749	47.4916	37.2623
730	0.01	TRUE	1	100.6	2.98494	47.3346	37.1918
731	0.01	TRUE	1.00188	100.358	2.86266	45.7244	35.5584
732	0.01	TRUE	0.998693	99.2416	2.96799	46.495	36.4818
733	0.01	TRUE	1.00059	99.8703	3.0032	47.2073	37.1462
734	0.01	TRUE	0.997872	100.377	3.00851	47.5095	37.3998
735	0.01	TRUE	1.00528	99.5128	2.86936	45.4226	35.3445
736	0.01	TRUE	1.0015	100.568	3.02367	47.7789	37.657
737	0.01	TRUE	1.00364	100.422	2.96773	47.0447	36.9123
738	0.01	TRUE	1.00297	99.1576	2.96494	46.4195	36.4135
739	0.01	TRUE	1.00309	100.398	2.93821	46.6769	36.5346
740	0.01	TRUE	0.995761	99.821	2.96476	46.7278	36.6548
741	0.01	TRUE	1.00085	99.1163	3.03931	47.2699	37.3016
742	0.01	TRUE	0.999576	100.897	3.00942	47.7666	37.6049
743	0.01	TRUE	0.996313	100.211	3.14871	49.0372	39.0159
744	0.01	TRUE	1.00459	99.0881	2.97667	46.5258	36.5318
745	0.01	TRUE	0.99876	100.205	2.9466	46.6886	36.5693
746	0.01	TRUE	0.992571	100.282	2.89858	46.1369	35.9912
747	0.01	TRUE	0.998226	100.691	2.99214	47.4635	37.3147
748	0.01	TRUE	0.999429	99.4176	3.04387	47.4662	37.4697
749	0.01	TRUE	1.0014	99.2816	2.96168	46.4387	36.4188
750	0.01	TRUE	0.997894	100.137	3.06821	48.0908	38.0341
751	0.01	TRUE	1.0001	99.3004	3.02656	47.2103	37.2173
752	0.01	TRUE	1.00243	100.534	2.97347	47.1661	37.0249
753	0.01	TRUE	1.0032	99.8915	2.99896	47.1673	37.1022
754	0.01	TRUE	1.00064	100.015	2.99441	47.1717	37.0921
755	0.01	TRUE	1.00805	100.289	2.82027	45.1561	34.9841
756	0.01	TRUE	1.00323	99.7802	2.97436	46.8233	36.7585
757	0.01	TRUE	0.99708	100.169	2.93793	46.5669	36.4477
758	0.01	TRUE	1.00366	99.1859	2.97838	46.5919	36.5888
759	0.01	TRUE	0.99816	100.164	2.95349	46.753	36.6406
760	0.01	TRUE	0.997403	101.328	2.98735	47.7064	37.4912
761	0.01	TRUE	1.00124	99.1705	3.04789	47.3944	37.4247
762	0.01	TRUE	1.00053	100.15	3.04583	47.8388	37.7696
763	0.01	TRUE	0.99666	99.4698	2.98236	46.7725	36.7425
764	0.01	TRUE	1.00096	99.4937	2.90161	45.8115	35.7467
765	0.01	TRUE	1.0007	99.5676	2.95999	46.5522	36.5028
766	0.01	TRUE	0.995248	100.207	3.01509	47.5066	37.417
767	0.01	TRUE	0.996113	100.263	2.99764	47.3272	37.224
768	0.01	TRUE	1.00054	99.9246	2.94204	46.5029	36.4101
769	0.01	TRUE	0.999377	99.3177	2.97036	46.5589	36.539
770	0.01	TRUE	0.996826	101.063	3.03618	48.1614	37.9958
771	0.01	TRUE	1.0006	99.2955	2.98676	46.7425	36.732
772	0.01	TRUE	1.00011	100.371	2.97637	47.1247	37.0011
773	0.01	TRUE	0.998493	100.548	3.02876	47.8289	37.7115
774	0.01	TRUE	1.00435	99.8108	2.9056	46.0065	35.9111
775	0.01	TRUE	1.00001	99.6598	2.94423	46.4062	36.3409
776	0.01	TRUE	1.00064	99.887	3.04315	47.6819	37.6379
777	0.01	TRUE	1.00178	100.482	2.98898	47.3275	37.1983
778	0.01	TRUE	1.00252	99.9565	2.96859	46.8371	36.7521
779	0.01	TRUE	1.00037	99.6841	2.94997	46.4865	36.4211
780	0.01	TRUE	0.996441	100.781	2.9735	47.2826	37.1165
781	0.01	TRUE	1.00063	99.7711	2.97603	46.8389	36.7758
782	0.01	TRUE	1.00178	99.5984	3.08853	48.0636	38.0712
783	0.01	TRUE	0.996507	100.299	2.98688	47.2163	37.1047
784	0.01	TRUE	0.998257	99.4033	3.05852	47.6277	37.6398
785	0.01	TRUE	1.00422	99.9994	3.04132	47.7144	37.6582
786	0.01	TRUE	1.00149	98.8614	2.96059	46.2292	36.2513
787	0.01	TRUE	1.00158	99.1498	3.0173	47.0312	37.0491
788	0.01	TRUE	0.997798	101.412	2.99124	47.7927	37.5708
789	0.01	TRUE	1.00006	99.4435	2.95765	46.4663	36.4284
790	0.01	TRUE	0.997606	100.997	3.03872	48.1599	38.0021
791	0.01	TRUE	1.00627	98.7627	3.04291	47.1425	37.2114
792	0.01	TRUE	1.00274	99.3682	2.93594	46.1706	36.1315
793	0.01	TRUE	0.997969	98.4929	2.93502	45.7528	35.8018
794	0.01	TRUE	0.994603	101.1	3.03249	48.1359	37.9647
795	0.01	TRUE	1.00643	100.358	2.94672	46.7615	36.6268
796	0.01	TRUE	1.00629	99.7829	2.92218	46.1962	36.1098
797	0.01	TRUE	0.999201	100.739	3.04346	48.0922	37.9627
798	0.01	TRUE	1.00092	100.198	3.01422	47.4922	37.4031
799	0.01	TRUE	1.00192	99.6052	3.06011	47.7428	37.7354
800	0.01	TRUE	1.00098	100.252	2.95302	46.788	36.6666
801	0.01	TRUE	0.995439	100.147	3.01105	47.4309	37.3455
802	0.01	TRUE	1.00459	99.5915	2.91662	46.04	35.9709
803	0.01	TRUE	1.00351	100.453	2.99062	47.3334	37.2079
804	0.01	TRUE	1.00179	99.5161	3.06187	47.7202	37.7227
805	0.01	TRUE	0.999924	99.1997	3.08431	47.8235	37.869
806	0.01	TRUE	1.00509	100.348	2.93247	46.5836	36.4441
807	0.01	TRUE	1.00317	99.7473	3.03374	47.5062	37.4717
808	0.01	TRUE	0.998286	99.983	3.12168	48.624	38.6106
809	0.01	TRUE	0.998426	99.7471	2.99603	47.0646	37.0127
810	0.01	TRUE	1.00155	99.5815	2.92135	46.0929	36.0265
811	0.01	TRUE	0.998844	99.6912	3.11377	48.3933	38.4049
812	0.01	TRUE	1.00037	99.7176	2.96971	46.7385	36.6781
813	0.01	TRUE	0.99656	100.519	3.02569	47.7795	37.6635
814	0.01	TRUE	1.00368	99.6962	3.01934	47.3142	37.278
815	0.01	TRUE	1.00163	100.164	2.95238	46.7393	36.6265
816	0.01	TRUE	1.00084	100.161	3.0514	47.9084	37.8409
817	0.01	TRUE	1.0026	101.332	2.98558	47.687	37.4706
818	0.01	TRUE	0.99634	100.291	2.93565	46.5959	36.4634
819	0.01	TRUE	0.996369	101.086	3.054	48.3814	38.2222
820	0.01	TRUE	0.991329	99.8547	3.02337	47.4365	37.3863
821	0.01	TRUE	0.998792	100.229	3.00163	47.3584	37.2604
822	0.01	TRUE	0.997671	99.0522	3.08928	47.8085	37.8714
823	0.01	TRUE	1.00263	99.9687	2.99439	47.1497	37.0747
824	0.01	TRUE	1.00348	99.612	2.9887	46.9143	36.8727
825	0.01	TRUE	0.998072	100.655	3.06511	48.3038	38.1934
826	0.01	TRUE	0.996531	100.359	3.08198	48.3556	38.2836
827	0.01	TRUE	1.00453	98.6919	2.95302	46.0601	36.0962
828	0.01	TRUE	0.995603	99.6003	3.08386	48.0116	38.0166
829	0.01	TRUE	0.997045	99.6115	2.96959	46.6874	36.6375
830	0.01	TRUE	0.996478	100.301	3.02668	47.6875	37.5939
831	0.01	TRUE	1.00581	99.758	2.98533	46.9432	36.8854
832	0.01	TRUE	0.993534	99.4445	2.9534	46.4159	36.3761
833	0.01	TRUE	0.998621	99.3506	2.99797	46.9003	36.8892
834	0.01	TRUE	1.00075	100.222	3.04803	47.8984	37.8232
835	0.01	TRUE	1.00115	99.6315	3.00614	47.129	37.0933
836	0.01	TRUE	0.996424	100.25	2.98046	47.1165	37.007
837	0.01	TRUE	1.00167	100.253	3.04469	47.8748	37.7947
838	0.01	TRUE	1.00044	99.8576	3.01083	47.291	37.2347
839	0.01	TRUE	1.00234	100.931	2.99124	47.5661	37.3927
840	0.01	TRUE	0.999904	99.8766	3.0131	47.3267	37.2695
841	0.01	TRUE	0.996616	100.079	2.97698	46.9949	36.9011
842	0.01	TRUE	1.0028	99.3875	2.99732	46.9101	36.895
843	0.01	TRUE	1.00629	98.8723	2.94692	46.0715	36.0869
844	0.01	TRUE	1.0081	99.6149	2.97028	46.6972	36.6473
845	0.01	TRUE	1.00124	99.9408	2.96782	46.8205	36.7367
846	0.01	TRUE	0.994216	100.29	2.95157	46.7882	36.6624
847	0.01	TRUE	0.999159	99.568	3.04105	47.5054	37.4925
848	0.01	TRUE	0.998802	99.4438	3.00185	46.9898	36.9711
849	0.01	TRUE	0.999531	100.186	3.02196	47.5772	37.4931
850	0.01	TRUE	1.00354	100.334	2.94899	46.7778	36.6464
851	0.01	TRUE	0.999405	100.12	2.99871	47.2722	37.1839
852	0.01	TRUE	1.0029	100.791	3.03848	48.0588	37.9216
853	0.01	TRUE	0.999696	101.564	2.98318	47.767	37.5262
854	0.01	TRUE	1.00387	100.069	2.96481	46.8447	36.7466
855	0.01	TRUE	0.999814	99.6142	2.97634	46.769	36.7218
856	0.01	TRUE	0.999797	100.075	3.01323	47.4222	37.3451
857	0.01	TRUE	0.997803	99.6626	2.98116	46.8489	36.799
858	0.01	TRUE	1.00102	100.215	2.94966	46.7305	36.6114
859	0.01	TRUE	1.00611	100.241	2.98479	47.1643	37.0575
860	0.01	TRUE	1.00712	100.405	2.95983	46.9416	36.8076
861	0.01	TRUE	1.00117	100.705	2.97414	47.2545	37.0963
862	0.01	TRUE	0.997849	99.8758	3.00801	47.2666	37.2071
863	0.01	TRUE	0.99699	100.67	3.00771	47.6391	37.4994
864	0.01	TRUE	1.00075	99.2939	3.04658	47.4383	37.4556
865	0.01	TRUE	1.00349	99.7882	2.89161	45.824	35.7258
866	0.01	TRUE	0.997677	100.557	3.00195	47.5171	37.3862
867	0.01	TRUE	1.0022	99.4023	3.07905	47.8615	37.884
868	0.01	TRUE	1.00125	99.8083	2.98866	47.0063	36.945
869	0.01	TRUE	1.00213	99.9566	3.02071	47.4539	37.3921
870	0.01	TRUE	1.00204	99.3237	2.9581	46.4157	36.3901
871	0.01	TRUE	1.00506	99.1931	2.88048	45.414	35.3721
872	0.01	TRUE	0.997258	99.4569	3.01952	47.2028	37.1908
873	0.01	TRUE	1.00127	98.5746	2.91224	45.517	35.549
874	0.01	TRUE	1.00085	99.9347	2.9911	47.0948	37.0218
875	0.01	TRUE	1.00624	99.2256	2.87771	45.3947	35.3485
876	0.01	TRUE	1.00275	98.335	2.99406	46.3754	36.4649
877	0.01	TRUE	1.00232	99.8994	2.95609	46.6606	36.576
878	0.01	TRUE	0.997824	99.3783	3.06516	47.6918	37.7097
879	0.01	TRUE	0.996962	100.356	3.00515	47.46	37.3509
880	0.01	TRUE	1.00379	99.5149	2.98525	46.8279	36.7946
881	0.01	TRUE	0.996369	100.911	3.08977	48.7111	38.5878
882	0.01	TRUE	0.996716	100.797	2.99431	47.5396	37.3811
883	0.01	TRUE	1.00191	100.128	2.89697	46.0462	35.9155
884	0.01	TRUE	0.995712	100.355	3.07232	48.2431	38.1665
885	0.01	TRUE	0.998091	99.639	3.00366	47.1033	37.0657
886	0.01	TRUE	1.0014	99.4341	3.02706	47.2796	37.2735
887	0.01	TRUE	1.00303	99.679	2.9571	46.5698	36.5079
888	0.01	TRUE	1.00275	99.8293	3.04545	47.6811	37.644
889	0.01	TRUE	1.00167	98.5952	3.04618	47.1	37.1873
890	0.01	TRUE	0.997608	99.55	2.98791	46.8758	36.8402
891	0.01	TRUE	0.995229	99.5215	3.04762	47.5591	37.554
892	0.01	TRUE	1.00399	100.099	3.01671	47.4745	37.3965
893	0.01	TRUE	0.998482	100.215	2.98334	47.1347	37.03
894	0.01	TRUE	0.998799	99.7229	3.0573	47.7669	37.7463
895	0.01	TRUE	1.00073	99.361	3.02526	47.2239	37.2242
896	0.01	TRUE	1.00571	99.8013	2.97982	46.8982	36.8336
897	0.01	TRUE	0.996257	100.577	3.14197	49.1413	39.0795
898	0.01	TRUE	1.00309	99.8486	2.99869	47.1439	37.083
899	0.01	TRUE	1.00435	100.022	2.93035	46.4064	36.2991
900	0.01	TRUE	1.00079	100.445	2.94892	46.8286	36.686
901	0.01	TRUE	0.998912	100.267	3.03767	47.7994	37.7146
902	0.01	TRUE	1.00237	100.149	2.91482	46.2757	36.1495
903	0.01	TRUE	1.00042	99.6475	3.06042	47.7666	37.7551
904	0.01	TRUE	0.994834	100.895	3.10828	48.9153	38.8033
905	0.01	TRUE	0.999954	100.383	3.00711	47.4958	37.3849
906	0.01	TRUE	0.997935	100.349	3.04362	47.9082	37.818
907	0.01	TRUE	0.993072	99.5257	3.10344	48.1969	38.2197
908	0.01	TRUE	0.994151	100.25	2.99158	47.2491	37.1445
909	0.01	TRUE	1.00332	100.358	2.93366	46.6028	36.4628
910	0.01	TRUE	0.997342	100.058	3.07709	48.1546	38.1103
911	0.01	TRUE	1.00094	99.2711	3.06595	47.6493	37.6784
912	0.01	TRUE	1.00235	99.3899	2.98856	46.8081	36.7888
913	0.01	TRUE	1.00111	99.2659	2.93725	46.1389	36.1106
914	0.01	TRUE	1.00218	99.553	3.02454	47.3068	37.2875
915	0.01	TRUE	1.00297	99.625	2.9512	46.4738	36.4149
916	0.01	TRUE	0.997823	100.135	2.94768	46.669	36.5572
917	0.01	TRUE	1.00214	100.349	2.97199	47.0616	36.9385
918	0.01	TRUE	0.998263	99.5991	3.03482	47.4482	37.4291
919	0.01	TRUE	0.996984	99.954	3.07883	48.1246	38.0917
920	0.01	TRUE	0.996262	100.628	3.06139	48.2478	38.1383
921	0.01	TRUE	0.996212	99.3172	2.97646	46.6309	36.6137
922	0.01	TRUE	1.00323	99.0208	2.91645	45.7741	35.7626
923	0.01	TRUE	1.00113	99.6625	3.05467	47.7076	37.6918
924	0.01	TRUE	0.998011	99.4667	2.9985	46.9614	36.9388
925	0.01	TRUE	0.995889	99.8907	2.97147	46.8407	36.7635
926	0.01	TRUE	1.00096	98.8795	2.99448	46.6371	36.6719
927	0.01	TRUE	1.00461	100.033	3.036	47.6688	37.6066
928	0.01	TRUE	0.995065	101.047	2.97729	47.4529	37.2616
929	0.01	TRUE	1.00284	99.268	2.91412	45.8601	35.8227
930	0.01	TRUE	0.998968	101.957	3.02961	48.5095	38.2507
931	0.01	TRUE	0.998112	101.692	3.03655	48.4659	38.2371
932	0.01	TRUE	1.00111	99.3635	3.01581	47.1152	37.1109
933	0.01	TRUE	1.00102	98.7751	2.98119	46.4321	36.4716
934	0.01	TRUE	0.992513	99.762	3.01042	47.2409	37.194
935	0.01	TRUE	1.00113	99.4764	3.01867	47.2021	37.1877
936	0.01	TRUE	1.00591	99.1917	2.97133	46.5112	36.5045
937	0.01	TRUE	0.997399	99.1353	3.02531	47.1172	37.1403
938	0.01	TRUE	1.00034	99.6008	3.04194	47.5313	37.5155
939	0.01	TRUE	0.994423	100.161	3.00183	47.3285	37.2375
940	0.01	TRUE	0.9999	100.431	3.03988	47.9034	37.8031
941	0.01	TRUE	0.99962	100.653	2.9721	47.2057	37.0519
942	0.01	TRUE	1.00164	99.7615	3.01904	47.3417	37.2988
943	0.01	TRUE	0.997306	99.5188	3.0538	47.6289	37.6271
944	0.01	TRUE	1.00443	99.3739	2.93299	46.1376	36.0968
945	0.01	TRUE	0.995913	99.7804	3.01873	47.347	37.3021
946	0.01	TRUE	1.00245	99.1658	2.9655	46.4299	36.4233
947	0.01	TRUE	0.998976	100.695	3.00626	47.6336	37.4908
948	0.01	TRUE	0.99611	100.319	3.01819	47.5962	37.4968
949	0.01	TRUE	0.996482	100.316	2.99901	47.3685	37.2606
950	0.01	TRUE	0.999505	99.6432	2.99668	47.0233	36.9821
951	0.01	TRUE	0.998884	99.8352	3.00165	47.1725	37.1143
952	0.01	TRUE	1.00203	99.7662	3.01935	47.3475	37.3043
953	0.01	TRUE	1.00178	100.074	3.02388	47.5469	37.4748
954	0.01	TRUE	1.00389	100.157	3.00265	47.3363	37.2461
955	0.01	TRUE	1.00031	101.992	3.03135	48.5469	38.2854
956	0.01	TRUE	1.00111	100.426	3.02837	47.7666	37.6613
957	0.01	TRUE	0.994148	100.448	3.06676	48.2236	38.1349
958	0.01	TRUE	1.00258	99.5722	2.93612	46.2675	36.2079
959	0.01	TRUE	1.0025	98.9174	2.89487	45.464	35.455
960	0.01	TRUE	1.00046	98.8551	2.89905	45.4864	35.4852
961	0.01	TRUE	1.00354	99.9052	3.06846	47.9825	37.9492
962	0.01	TRUE	1.00053	99.4641	2.99721	46.945	36.9221
963	0.01	TRUE	1.0009	99.2806	3.05527	47.5317	37.5546
964	0.01	TRUE	1.00035	100.575	3.01769	47.7119	37.5865
965	0.01	TRUE	0.997022	99.3601	2.98334	46.7325	36.7139
966	0.01	TRUE	0.996893	100.072	2.9651	46.8493	36.7512
967	0.01	TRUE	1.00572	98.6506	3.0084	46.6913	36.7554
968	0.01	TRUE	1.00375	99.0977	3.10257	47.9799	38.0451
969	0.01	TRUE	0.997386	101.195	3.01211	47.9398	37.7494
970	0.01	TRUE	1.00277	99.5409	2.88914	45.6801	35.6059
971	0.01	TRUE	1.00337	100.079	2.92372	46.3521	36.2364
972	0.01	TRUE	0.998049	99.9995	3.00834	47.3289	37.2571
973	0.01	TRUE	0.997883	99.0873	3.02973	47.1456	37.1756
974	0.01	TRUE	0.99783	99.9637	2.98132	46.9923	36.9121
975	0.01	TRUE	0.996585	100.687	3.00923	47.6647	37.5241
976	0.01	TRUE	0.998621	99.4568	2.89514	45.7152	35.6517
977	0.01	TRUE	0.999099	100.087	3.06182	47.9935	37.9385
978	0.01	TRUE	1.00483	100.711	3.0256	47.8696	37.7342
979	0.01	TRUE	0.99956	99.963	3.03732	47.6506	37.5961
980	0.01	TRUE	1.00396	100.259	2.97088	47.0064	36.8918
981	0.01	TRUE	1.00056	99.3144	3.01392	47.0699	37.0696
982	0.01	TRUE	1.00082	99.7798	3.00811	47.2222	37.1725
983	0.01	TRUE	0.999728	99.3902	3.0284	47.2742	37.2731
984	0.01	TRUE	0.999214	99.9153	3.13235	48.7106	38.7098
985	0.01	TRUE	1.00035	100.074	2.94546	46.6138	36.5072
986	0.01	TRUE	0.998603	100.707	3.03746	48.0069	37.8777
987	0.01	TRUE	0.999144	99.661	3.09957	48.2188	38.2259
988	0.01	TRUE	0.998928	98.6821	2.93649	45.8583	35.8888
989	0.01	TRUE	0.998217	99.598	3.01685	47.2385	37.2111
990	0.01	TRUE	1.00095	100.299	2.93332	46.5713	36.4371
991	0.01	TRUE	1.00415	99.7956	3.04681	47.6807	37.6476
992	0.01	TRUE	0.999336	100.378	3.02557	47.711	37.6091
993	0.01	TRUE	0.99826	99.4551	3.02267	47.2385	37.2282
994	0.01	TRUE	1.00457	99.7368	2.9142	46.0776	35.9928
995	0.01	TRUE	0.999915	100.556	3.02587	47.7989	37.6793
996	0.01	TRUE	0.997325	99.8459	3.03353	47.5507	37.5062
997	0.01	TRUE	0.999672	99.2781	2.97283	46.5696	36.5548
998	0.01	TRUE	0.996988	101.402	2.97878	47.6376	37.4112
999	0.01	TRUE	0.999558	100.551	3.02068	47.7355	37.614
1000	0.01	TRUE	1.00207	100.247	3.07634	48.2369	38.1733
		0
1001	0.02	TRUE	0.998376	100.493	2.92754	46.5907	36.4346	49.5825	39.4386	0	0
1002	0.02	TRUE	0.996223	101.608	3.1612	49.8617	39.7077
1003	0.02	TRUE	1.00394	100.746	2.9797	47.3406	37.1807
1004	0.02	TRUE	0.99352	99.5616	3.09638	48.1347	38.1502
1005	0.02	TRUE	1.0131	97.7106	2.93862	45.4321	35.5615
1006	0.02	TRUE	0.999364	99.7337	3.04356	47.6135	37.5851
1007	0.02	TRUE	0.994757	100.496	2.90255	46.2847	36.1188
1008	0.02	TRUE	1.01616	99.4064	2.79403	44.4248	34.3351
1009	0.02	TRUE	0.999091	97.6098	2.98744	45.9568	36.1166
1010	0.02	TRUE	0.99261	101.976	3.08268	49.1431	38.9091
1011	0.02	TRUE	0.998768	99.9095	3.22121	49.6826	39.7333
1012	0.02	TRUE	0.998161	100.886	2.88764	46.2785	36.0678
1013	0.02	TRUE	0.994849	100.263	3.0537	47.9841	37.9074
1014	0.02	TRUE	0.997226	99.5209	2.92613	46.1228	36.0645
1015	0.02	TRUE	0.98906	99.6106	3.13358	48.5756	38.606
1016	0.02	TRUE	0.989019	101.963	3.01714	48.3636	38.0982
1017	0.02	TRUE	0.995818	99.4981	3.14224	48.6169	38.6633
1018	0.02	TRUE	1.00038	99.4627	2.88758	45.625	35.5583
1019	0.02	TRUE	1.01429	98.9649	2.96514	46.3315	36.3451
1020	0.02	TRUE	1.00752	101.112	2.93348	46.9508	36.7345
1021	0.02	TRUE	0.998244	99.9604	2.88303	45.7969	35.6782
1022	0.02	TRUE	1.00401	101.101	2.99942	47.7439	37.5571
1023	0.02	TRUE	1.00481	98.0993	2.86544	44.7295	34.7932
1024	0.02	TRUE	1.00079	100.992	3.0734	48.5619	38.4218
1025	0.02	TRUE	1.00051	100.416	3.02369	47.7071	37.6005
1026	0.02	TRUE	0.999978	98.1303	2.9733	46.0367	36.1379
1027	0.02	TRUE	0.99901	98.3118	3.00165	46.4527	36.5479
1028	0.02	TRUE	0.998731	100.751	2.96883	47.2124	37.0473
1029	0.02	TRUE	0.999144	99.2157	3.05675	47.5176	37.5477
1030	0.02	TRUE	0.997688	99.0521	2.76541	43.899	33.8383
1031	0.02	TRUE	1.0011	99.1852	2.89726	45.6164	35.5811
1032	0.02	TRUE	1.01465	97.32	2.9544	45.436	35.6111
1033	0.02	TRUE	0.993786	102.186	3.03137	48.6395	38.3585
1034	0.02	TRUE	1.01282	99.744	2.93117	46.2874	36.2084
1035	0.02	TRUE	0.986938	100.069	3.03424	47.6651	37.5985
1036	0.02	TRUE	0.998198	101.389	2.99734	47.8548	37.6381
1037	0.02	TRUE	1.00198	99.8783	3.04702	47.7226	37.6814
1038	0.02	TRUE	0.997459	98.4342	2.92231	45.5734	35.6234
1039	0.02	TRUE	1.00808	99.387	2.88869	45.6039	35.5452
1040	0.02	TRUE	0.997396	100.562	3.03303	47.8858	37.769
1041	0.02	TRUE	1.00311	99.7789	3.01227	47.2707	37.2229
1042	0.02	TRUE	1.00362	101.177	2.90779	46.6635	36.4307
1043	0.02	TRUE	1.00241	100.945	3.10253	48.874	38.7539
1044	0.02	TRUE	1.00958	100.938	2.84575	45.7742	35.5441
1045	0.02	TRUE	0.994372	99.0878	2.88039	45.3648	35.3334
1046	0.02	TRUE	1.00015	97.4164	3.15223	47.7079	37.9679
1047	0.02	TRUE	1.0026	101.169	3.00314	47.8203	37.6284
1048	0.02	TRUE	1.00265	99.6173	2.89548	45.7931	35.7135
1049	0.02	TRUE	1.0029	101.794	3.02236	48.3459	38.0999
1050	0.02	TRUE	1.00743	100.415	2.8884	46.072	35.9092
1051	0.02	TRUE	0.996692	101.595	3.0593	48.6872	38.4794
1052	0.02	TRUE	1.00215	100.36	2.88165	45.963	35.8032
1053	0.02	TRUE	1.01518	99.5598	2.70372	43.3122	33.1883
1054	0.02	TRUE	0.998929	101.292	2.94523	47.1783	36.9486
1055	0.02	TRUE	0.994012	99.9598	3.1352	48.764	38.7603
1056	0.02	TRUE	1.01143	100.725	2.86051	45.8645	35.6607
1057	0.02	TRUE	1.01052	100.925	2.98892	47.5352	37.3614
1058	0.02	TRUE	1.00216	99.5057	3.01518	47.1752	37.1563
1059	0.02	TRUE	0.996105	103.164	2.97371	48.4032	37.9968
1060	0.02	TRUE	1.00375	102.074	2.96037	47.7285	37.4263
1061	0.02	TRUE	0.994757	98.0827	3.21035	48.659	38.8853
1062	0.02	TRUE	0.992595	98.1882	3.2306	48.9259	39.1535
1063	0.02	TRUE	1.00843	100.652	2.84409	45.6235	35.4218
1064	0.02	TRUE	0.997224	100.48	3.02657	47.7713	37.6596
1065	0.02	TRUE	0.996706	100.419	2.96701	47.035	36.9026
1066	0.02	TRUE	1.00576	99.592	3.00072	47.0467	37.0125
1067	0.02	TRUE	1.00795	99.9315	2.86592	45.5709	35.4492
1068	0.02	TRUE	0.9961	100.973	3.08389	48.6736	38.541
1069	0.02	TRUE	1.00706	100.693	2.76307	44.5957	34.3678
1070	0.02	TRUE	1.00333	101.249	3.07196	48.6683	38.5019
1071	0.02	TRUE	0.991483	99.391	3.08449	47.9178	37.9442
1072	0.02	TRUE	1.00636	99.9675	3.05547	47.8629	37.8168
1073	0.02	TRUE	0.98953	101.429	3.10276	49.1107	38.9423
1074	0.02	TRUE	1.00077	100.183	3.09058	48.369	38.3191
1075	0.02	TRUE	1.00395	97.4713	2.93616	45.2918	35.4444
1076	0.02	TRUE	1.00232	99.4694	2.96399	46.5541	36.5162
1077	0.02	TRUE	1.00166	98.1855	2.8902	45.071	35.1344
1078	0.02	TRUE	0.996906	99.4567	3.02468	47.2626	37.2531
1079	0.02	TRUE	1.01005	99.6831	2.84748	45.227	35.1245
1080	0.02	TRUE	0.991825	99.0949	3.05196	47.405	37.4449
1081	0.02	TRUE	1.00272	100.808	3.00515	47.6736	37.519
1082	0.02	TRUE	0.999045	103.626	3.07439	49.8399	39.436
1083	0.02	TRUE	0.99638	99.3985	3.08473	47.9241	37.9499
1084	0.02	TRUE	0.998239	99.7081	2.88651	45.7243	35.6323
1085	0.02	TRUE	1.00368	100.442	2.97779	47.1749	37.0448
1086	0.02	TRUE	0.995503	99.8908	3.01025	47.3	37.2401
1087	0.02	TRUE	1.00069	99.2821	2.94653	46.2578	36.2317
1088	0.02	TRUE	1.0042	99.7582	3.11762	48.4691	38.476
1089	0.02	TRUE	1.00337	99.7134	3.03401	47.4932	37.4622
1090	0.02	TRUE	0.997928	98.0258	3.07574	47.1615	37.3206
1091	0.02	TRUE	0.99357	99.9689	2.97487	46.918	36.8344
1092	0.02	TRUE	0.997197	98.9602	3.34245	50.4735	40.6944
1093	0.02	TRUE	0.994401	99.6621	3.10406	48.2699	38.2793
1094	0.02	TRUE	1.00892	102.222	2.97377	47.9618	37.6505
1095	0.02	TRUE	0.996984	99.2503	3.05577	47.5229	37.5491
1096	0.02	TRUE	1.00032	102.194	3.01679	48.4691	38.1803
1097	0.02	TRUE	1.00252	98.9435	3.00771	46.8218	36.8561
1098	0.02	TRUE	0.990474	100.088	3.16552	49.1634	39.1638
1099	0.02	TRUE	0.997957	99.0936	3.03028	47.155	37.1846
1100	0.02	TRUE	0.999228	101.085	2.97932	47.4956	37.3014
1101	0.02	TRUE	1.00356	100.302	2.96192	46.9187	36.796
1102	0.02	TRUE	1.00461	98.1511	2.97858	46.1082	36.2095
1103	0.02	TRUE	1.00595	97.0292	3.04642	46.3546	36.5994
1104	0.02	TRUE	0.992433	102.143	2.98036	48.005	37.7046
1105	0.02	TRUE	0.999189	100.349	2.9056	46.2545	36.1046
1106	0.02	TRUE	1.00184	100.535	3.09794	48.623	38.5417
1107	0.02	TRUE	1.00858	99.7964	3.00781	47.2266	37.175
1108	0.02	TRUE	1.00758	98.8377	3.04431	47.1944	37.2565
1109	0.02	TRUE	0.997007	99.0396	3.06415	47.5176	37.5691
1110	0.02	TRUE	1.00283	100.082	2.9886	47.1346	37.0456
1111	0.02	TRUE	1.0022	99.429	3.00002	46.9614	36.9433
1112	0.02	TRUE	0.999321	100.246	2.87265	45.7983	35.6471
1113	0.02	TRUE	0.999252	100.47	3.01211	47.5959	37.4786
1114	0.02	TRUE	1.01638	97.8285	3.00883	46.307	36.4541
1115	0.02	TRUE	1.01548	97.395	3.01268	46.1459	36.3384
1116	0.02	TRUE	0.997648	99.406	3.04257	47.4457	37.4498
1117	0.02	TRUE	1.0115	99.7845	2.77218	44.3115	34.178
1118	0.02	TRUE	1.00083	98.606	2.87124	45.0319	35.0463
1119	0.02	TRUE	0.997439	101.397	3.21776	50.3846	40.285
1120	0.02	TRUE	0.993229	99.087	3.02011	47.0341	37.0596
1121	0.02	TRUE	1.00436	98.6047	3.1185	47.9184	38.0414
1122	0.02	TRUE	1.00356	100.805	3.04889	48.1874	38.0538
1123	0.02	TRUE	1.00955	99.2507	2.9977	46.85	36.8489
1124	0.02	TRUE	0.99284	102.055	2.95635	47.6707	37.3687
1125	0.02	TRUE	1.0008	101.862	3.2006	50.4264	40.2701
1126	0.02	TRUE	1.0069	98.6953	3.0985	47.7397	37.8431
1127	0.02	TRUE	0.987819	100.566	3.06585	48.2695	38.1685
1128	0.02	TRUE	0.991272	99.1376	3.09397	47.9026	37.9593
1129	0.02	TRUE	1.00472	101.399	2.96214	47.4345	37.2011
1130	0.02	TRUE	0.995253	100.503	2.97109	47.1233	36.9842
1131	0.02	TRUE	1.00481	98.6387	3.00132	46.6033	36.6655
1132	0.02	TRUE	0.996986	98.7204	3.12392	48.0348	38.149
1133	0.02	TRUE	0.997376	98.3208	2.95113	45.8645	35.9372
1134	0.02	TRUE	1.00175	98.523	3.00759	46.6214	36.698
1135	0.02	TRUE	1.00413	101.969	2.95229	47.5806	37.2856
1136	0.02	TRUE	1.00258	98.3252	2.84999	44.642	34.6779
1137	0.02	TRUE	1.00165	99.9069	3.11076	48.4642	38.4526
1138	0.02	TRUE	0.996143	99.957	3.019	47.434	37.3714
1139	0.02	TRUE	0.986969	100.029	3.09774	48.376	38.3453
1140	0.02	TRUE	1.01133	98.5762	2.71119	42.9829	32.9602
1141	0.02	TRUE	1.00894	100.65	2.99853	47.5202	37.3785
1142	0.02	TRUE	0.992561	100.719	3.13114	49.0886	39.0067
1143	0.02	TRUE	1.00098	98.6908	3.02678	46.9229	36.9914
1144	0.02	TRUE	0.998429	101.647	3.03025	48.3695	38.1422
1145	0.02	TRUE	1.00253	100.669	3.17783	49.5854	39.5348
1146	0.02	TRUE	1.00574	99.9268	2.94487	46.5381	36.4462
1147	0.02	TRUE	1.00581	100.675	2.86821	45.9386	35.7424
1148	0.02	TRUE	0.996246	100.824	3.07529	48.5028	38.3807
1149	0.02	TRUE	1.00087	102.314	3.02265	48.5961	38.298
1150	0.02	TRUE	0.991491	102.844	3.07502	49.4712	39.1462
1151	0.02	TRUE	0.996025	99.3363	3.14691	48.5895	38.6546
1152	0.02	TRUE	0.996073	97.9773	2.95401	45.7382	35.8469
1153	0.02	TRUE	0.997017	101.664	2.8717	46.4344	36.1392
1154	0.02	TRUE	0.990639	100.793	2.98913	47.4758	37.3153
1155	0.02	TRUE	1.00565	100.732	3.00826	47.6747	37.5291
1156	0.02	TRUE	0.993951	100.736	3.03892	48.0378	37.9064
1157	0.02	TRUE	0.998558	99.2433	2.9362	46.1156	36.0893
1158	0.02	TRUE	1.01627	99.0178	2.94486	46.1147	36.1146
1159	0.02	TRUE	0.99813	102.31	3.00163	48.3416	38.034
1160	0.02	TRUE	1.00054	98.1259	3.0868	47.3336	37.4882
1161	0.02	TRUE	1.00569	101.128	2.85967	46.0374	35.7924
1162	0.02	TRUE	0.995027	100.91	2.98841	47.5222	37.3497
1163	0.02	TRUE	0.997507	101.042	3.06871	48.5312	38.3839
1164	0.02	TRUE	0.998515	99.9462	2.93169	46.3875	36.2884
1165	0.02	TRUE	1.00473	96.7488	3.01151	45.8265	36.0835
1166	0.02	TRUE	1.00187	98.8439	3.13138	48.1775	38.2834
1167	0.02	TRUE	0.992546	101.989	3.05918	48.8744	38.6271
1168	0.02	TRUE	0.997732	102.707	2.99834	48.4894	38.1403
1169	0.02	TRUE	1.00608	99.4183	3.10943	48.2123	38.2489
1170	0.02	TRUE	1.00156	101.711	2.83648	46.0059	35.6945
1171	0.02	TRUE	1.00019	99.5914	2.97921	46.7923	36.7486
1172	0.02	TRUE	0.987712	99.2029	3.1098	48.1119	38.1704
1173	0.02	TRUE	0.996055	100.355	3.18682	49.5294	39.5154
1174	0.02	TRUE	0.995167	102.969	3.22106	51.2022	40.9481
1175	0.02	TRUE	1.00411	99.9245	3.00186	47.2172	37.15
1176	0.02	TRUE	0.994519	99.8455	3.0958	48.2653	38.252
1177	0.02	TRUE	1.00146	99.3016	3.11977	48.2712	38.3251
1178	0.02	TRUE	0.996897	97.4497	2.93347	45.25	35.4037
1179	0.02	TRUE	1.00158	98.5764	2.80116	44.1442	34.1406
1180	0.02	TRUE	0.986263	102.547	3.17294	50.4553	40.2143
1181	0.02	TRUE	0.999729	98.7334	3.00579	46.7001	36.7547
1182	0.02	TRUE	0.99804	101.162	2.92471	46.8658	36.641
1183	0.02	TRUE	1.00167	99.7958	2.99034	47.0203	36.961
1184	0.02	TRUE	1.00769	98.213	2.8961	45.1552	35.2179
1185	0.02	TRUE	0.99692	98.5974	3.10774	47.7953	37.9133
1186	0.02	TRUE	0.9893	98.8394	3.14372	48.3113	38.4244
1187	0.02	TRUE	1.00372	98.3004	3.21323	48.7977	39.0039
1188	0.02	TRUE	0.991526	97.8555	3.18006	48.2233	38.4549
1189	0.02	TRUE	1.01542	98.0823	2.98093	46.1034	36.2127
1190	0.02	TRUE	1.00517	101.466	3.05397	48.563	38.3655
1191	0.02	TRUE	1.00167	98.6644	3.09337	47.6672	37.7711
1192	0.02	TRUE	1.00112	101.562	3.06074	48.6878	38.4841
1193	0.02	TRUE	0.99096	100.729	3.12893	49.0687	38.9846
1194	0.02	TRUE	0.995607	98.8956	2.98852	46.5748	36.6054
1195	0.02	TRUE	1.00208	99.5793	3.1425	48.6596	38.6979
1196	0.02	TRUE	0.995611	98.7373	3.11071	47.8962	38.0018
1197	0.02	TRUE	1.00663	99.4589	2.97009	46.6218	36.5876
1198	0.02	TRUE	1.01159	100.151	2.88975	45.9677	35.8321
1199	0.02	TRUE	1.00074	100.579	3.07804	48.4164	38.3203
1200	0.02	TRUE	1.00397	98.8714	3.05011	47.2768	37.3383
1201	0.02	TRUE	1.00128	101.035	3.06032	48.4303	38.2794
1202	0.02	TRUE	1.00453	98.6171	3.08593	47.5608	37.6656
1203	0.02	TRUE	0.996193	100.52	3.21934	49.9657	39.9546
1204	0.02	TRUE	1.00723	99.9767	2.8107	44.8936	34.7504
1205	0.02	TRUE	1.01241	100.031	3.1295	48.7352	38.7212
1206	0.02	TRUE	1.01259	100.87	3.0007	47.65	37.4871
1207	0.02	TRUE	0.997949	99.1937	3.03819	47.2939	37.3172
1208	0.02	TRUE	0.990295	99.1846	3.18424	48.9237	39.025
1209	0.02	TRUE	1.00683	100.107	2.99947	47.2752	37.1886
1210	0.02	TRUE	0.996423	100.728	3.03556	47.9946	37.8623
1211	0.02	TRUE	1.01125	100.144	2.87341	45.7614	35.6208
1212	0.02	TRUE	0.996841	98.7623	2.94946	46.0506	36.0782
1213	0.02	TRUE	0.991628	101.441	2.97676	47.6317	37.4005
1214	0.02	TRUE	1.00066	102.404	2.92967	47.5031	37.1548
1215	0.02	TRUE	0.98526	100.122	2.93167	46.4687	36.3518
1216	0.02	TRUE	1.00829	99.4599	3.09226	48.0389	38.0624
1217	0.02	TRUE	0.996594	100.166	3.07955	48.235	38.1811
1218	0.02	TRUE	1.01027	98.8474	2.99942	46.6798	36.72
1219	0.02	TRUE	0.998672	98.6204	3.01235	46.7228	36.7917
1220	0.02	TRUE	0.992421	102.889	3.0496	49.1917	38.8491
1221	0.02	TRUE	0.995357	101.033	3.29399	51.0229	41.0072
1222	0.02	TRUE	1.01059	100.414	2.87678	45.9269	35.76
1223	0.02	TRUE	0.986819	102.058	3.0251	48.5036	38.2325
1224	0.02	TRUE	0.997528	99.4495	3.0698	47.7788	37.7919
1225	0.02	TRUE	0.992828	101.953	3.05455	48.8027	38.5566
1226	0.02	TRUE	1.00277	99.5469	2.99059	46.9061	36.8719
1227	0.02	TRUE	1.00201	98.5397	3.08483	47.5111	37.6232
1228	0.02	TRUE	1.00285	100.388	2.9257	46.5193	36.3731
1229	0.02	TRUE	1.00158	100.677	2.88932	46.2035	36.0145
1230	0.02	TRUE	1.00182	100.413	2.94569	46.7747	36.634
1231	0.02	TRUE	1.00183	98.6059	2.97788	46.3137	36.3689
1232	0.02	TRUE	0.990783	99.9402	3.05889	47.8893	37.8476
1233	0.02	TRUE	0.999881	99.9508	2.97982	46.9684	36.8888
1234	0.02	TRUE	0.992881	102.13	3.02943	48.5896	38.3134
1235	0.02	TRUE	1.01344	99.9522	2.85954	45.5005	35.3746
1236	0.02	TRUE	0.989947	100.775	3.07671	48.4957	38.3791
1237	0.02	TRUE	1.00316	99.9788	2.97512	46.9256	36.8411
1238	0.02	TRUE	0.998552	97.4519	3.0054	46.0894	36.2729
1239	0.02	TRUE	1.00549	99.9513	3.05213	47.8166	37.7705
1240	0.02	TRUE	0.99781	98.692	2.84094	44.696	34.6919
1241	0.02	TRUE	1.00441	98.588	3.00953	46.6747	36.7456
1242	0.02	TRUE	1.00005	98.4525	3.05958	47.1842	37.2924
1243	0.02	TRUE	1.00111	99.5096	2.89066	45.6845	35.6141
1244	0.02	TRUE	1.0001	101.19	3.13045	49.3104	39.1809
1245	0.02	TRUE	0.998693	101.799	3.11701	49.4535	39.2557
1246	0.02	TRUE	0.990637	98.9625	2.96178	46.2906	36.3029
1247	0.02	TRUE	0.986897	99.9899	3.11087	48.5057	38.4858
1248	0.02	TRUE	0.991597	98.649	2.97789	46.334	36.3848
1249	0.02	TRUE	1.00884	98.4541	2.97946	46.2609	36.3321
1250	0.02	TRUE	0.996328	99.6117	3.01147	47.1821	37.1508
1251	0.02	TRUE	0.983347	99.7009	2.97474	46.7906	36.7339
1252	0.02	TRUE	1.00373	99.3768	2.95127	46.3588	36.325
1253	0.02	TRUE	1.01082	98.6232	2.93716	45.839	35.8756
1254	0.02	TRUE	0.998712	101.847	2.98775	47.9554	37.6881
1255	0.02	TRUE	1.00341	103.071	2.97016	48.3156	37.9171
1256	0.02	TRUE	1.00719	99.2357	2.89807	45.6495	35.6094
1257	0.02	TRUE	0.993142	100.141	3.18393	49.3918	39.3975
1258	0.02	TRUE	1.00177	98.7632	3.13969	48.2298	38.3483
1259	0.02	TRUE	0.997575	100.819	3.11721	48.9799	38.8804
1260	0.02	TRUE	1.00407	101.792	3.05762	48.7616	38.5333
1261	0.02	TRUE	1.00225	98.8104	2.94357	46.0028	36.0231
1262	0.02	TRUE	1.00569	101.054	2.84492	45.8164	35.5742
1263	0.02	TRUE	0.995595	101.318	2.89931	46.6229	36.3726
1264	0.02	TRUE	1.00225	98.1974	2.86075	44.7166	34.7689
1265	0.02	TRUE	0.991135	101.107	3.21306	50.189	40.1155
1266	0.02	TRUE	0.995177	98.8379	3.11283	47.9687	38.0653
1267	0.02	TRUE	0.991282	99.2105	3.07767	47.7535	37.7945
1268	0.02	TRUE	1.00504	97.6199	3.00007	46.1076	36.2718
1269	0.02	TRUE	0.999565	98.7473	2.94222	45.9572	35.9833
1270	0.02	TRUE	0.993146	101.142	3.10128	48.9549	38.8144
1271	0.02	TRUE	1.00602	98.7459	3.0194	46.8638	36.9234
1272	0.02	TRUE	0.999457	99.1263	3.06001	47.512	37.5527
1273	0.02	TRUE	0.998518	99.3928	3.05886	47.6266	37.6399
1274	0.02	TRUE	1.00019	100.366	2.9412	46.6982	36.5604
1275	0.02	TRUE	1.00589	98.5708	2.89415	45.296	35.3218
1276	0.02	TRUE	1.0052	100.134	3.01218	47.4378	37.3543
1277	0.02	TRUE	0.992338	99.9713	3.09078	48.2692	38.2406
1278	0.02	TRUE	1.00518	99.4387	2.95635	46.4485	36.4106
1279	0.02	TRUE	0.995828	99.5339	3.11259	48.3037	38.3305
1280	0.02	TRUE	1.00749	100.417	3.00822	47.5251	37.4112
1281	0.02	TRUE	0.998361	100.917	3.15643	49.4691	39.3815
1282	0.02	TRUE	1.0088	98.941	2.91955	45.7747	35.7724
1283	0.02	TRUE	0.985965	101.34	3.07428	48.7392	38.5648
1284	0.02	TRUE	1.00438	98.1342	3.02854	46.6784	36.8038
1285	0.02	TRUE	1.00749	99.9099	2.90876	46.091	35.9867
1286	0.02	TRUE	0.998488	101.153	2.83623	45.7503	35.4953
1287	0.02	TRUE	1.00716	99.0766	3.04092	47.2694	37.3058
1288	0.02	TRUE	1.00501	101.421	3.0603	48.6154	38.4256
1289	0.02	TRUE	0.99384	102.082	3.10714	49.4776	39.2461
1290	0.02	TRUE	1.01442	99.4915	2.91536	45.9784	35.9189
1291	0.02	TRUE	1.00104	98.6037	3.04962	47.1432	37.2314
1292	0.02	TRUE	1.00543	99.7491	2.91611	46.1066	36.0213
1293	0.02	TRUE	1.00418	99.1439	3.02183	47.081	37.1016
1294	0.02	TRUE	1.00054	99.0359	2.88995	45.4583	35.4355
1295	0.02	TRUE	0.993662	99.7966	2.96899	46.767	36.6982
1296	0.02	TRUE	0.999753	101.875	3.06436	48.8804	38.6471
1297	0.02	TRUE	1.00355	99.565	3.13432	48.5617	38.597
1298	0.02	TRUE	1.01162	98.4626	2.90055	45.3239	35.363
1299	0.02	TRUE	1.00218	99.6671	3.07795	47.9765	37.9718
1300	0.02	TRUE	0.994945	100.151	2.8996	46.0895	35.9574
1301	0.02	TRUE	0.998622	99.1954	3.06807	47.6371	37.6748
1302	0.02	TRUE	1.00166	98.2924	2.85284	44.6623	34.7024
1303	0.02	TRUE	0.994462	99.7164	3.02501	47.39	37.3544
1304	0.02	TRUE	1.00335	98.3979	3.01409	46.6374	36.7296
1305	0.02	TRUE	0.99887	100.431	2.99578	47.3844	37.2634
1306	0.02	TRUE	1.01078	99.3758	2.89682	45.6986	35.6439
1307	0.02	TRUE	0.999589	98.3933	3.10096	47.621	37.756
1308	0.02	TRUE	0.999395	100.364	2.97868	47.1491	37.0273
1309	0.02	TRUE	1.00199	100.023	2.90052	46.0419	35.9231
1310	0.02	TRUE	0.998205	98.8409	2.8816	45.2665	35.2606
1311	0.02	TRUE	0.993281	99.7132	3.01783	47.3046	37.266
1312	0.02	TRUE	1.01281	98.7069	2.93566	45.86	35.8876
1313	0.02	TRUE	1.00715	99.1668	2.80116	44.4086	34.3451
1314	0.02	TRUE	0.998722	99.3946	3.08019	47.8707	37.8946
1315	0.02	TRUE	0.992241	100.019	3.07012	48.0562	38.0122
1316	0.02	TRUE	1.01339	98.0045	3.02984	46.6316	36.7706
1317	0.02	TRUE	1.00681	99.1472	2.989	46.6989	36.7044
1318	0.02	TRUE	1.00435	98.7094	2.79256	44.0945	34.0752
1319	0.02	TRUE	1.00915	100.958	3.09897	48.8397	38.7164
1320	0.02	TRUE	0.993028	98.5042	3.02183	46.7771	36.8621
1321	0.02	TRUE	0.99952	101.02	3.11263	49.0254	38.9033
1322	0.02	TRUE	1.00083	100.646	3.00407	47.5845	37.4456
1323	0.02	TRUE	0.986054	100.917	3.122	49.0818	38.9751
1324	0.02	TRUE	1.00164	96.0728	3.09297	46.4108	36.7744
1325	0.02	TRUE	0.999924	102.053	3.13165	49.7447	39.5295
1326	0.02	TRUE	1.0015	99.1403	3.01602	47.0118	37.0301
1327	0.02	TRUE	0.99399	100.08	3.15667	49.0616	39.0578
1328	0.02	TRUE	0.991841	101.439	2.98929	47.782	37.5565
1329	0.02	TRUE	0.999326	100.553	2.96913	47.123	36.978
1330	0.02	TRUE	0.991929	100.355	2.85264	45.5968	35.4279
1331	0.02	TRUE	0.996506	97.6382	3.11349	47.3937	37.6109
1332	0.02	TRUE	1.01082	100.552	2.84023	45.5294	35.3366
1333	0.02	TRUE	0.999681	100.346	2.81003	45.0507	34.8699
1334	0.02	TRUE	1.0086	98.2979	3.07278	47.2592	37.3894
1335	0.02	TRUE	1.00277	99.2628	2.88746	45.5318	35.4852
1336	0.02	TRUE	1.00173	100.803	3.04494	48.1403	38.005
1337	0.02	TRUE	0.991097	101.605	3.26082	50.9566	40.863
1338	0.02	TRUE	0.997022	101.111	3.02259	48.0242	37.8471
1339	0.02	TRUE	0.989715	99.2999	3.14366	48.5358	38.6028
1340	0.02	TRUE	1.00561	100.525	3.02638	47.7903	37.674
1341	0.02	TRUE	0.986886	101.261	3.13104	49.3518	39.2156
1342	0.02	TRUE	1.00236	101.064	2.88337	46.3068	36.0764
1343	0.02	TRUE	0.991437	101.891	3.16075	49.9954	39.8129
1344	0.02	TRUE	1.00503	100.325	2.95686	46.8686	36.7414
1345	0.02	TRUE	1.0018	99.7212	3.00368	47.1425	37.0967
1346	0.02	TRUE	0.990279	100.474	3.11827	48.8243	38.7599
1347	0.02	TRUE	1.0162	96.4952	3.01179	45.7096	35.9923
1348	0.02	TRUE	1.00064	103.635	2.91202	47.8508	37.3711
1349	0.02	TRUE	0.999848	100.418	3.04483	47.9552	37.8585
1350	0.02	TRUE	1.00292	98.3782	2.91016	45.4013	35.4524
1351	0.02	TRUE	1.00679	98.3952	2.85046	44.6796	34.7086
1352	0.02	TRUE	1.00467	100.738	2.95832	47.079	36.9107
1353	0.02	TRUE	0.999245	99.5805	3.0526	47.6446	37.636
1354	0.02	TRUE	1.00915	100.094	2.88661	45.9028	35.7717
1355	0.02	TRUE	0.99906	98.8486	3.05221	47.2899	37.3547
1356	0.02	TRUE	1.01168	100.782	2.82313	45.4151	35.1938
1357	0.02	TRUE	0.991662	101.452	3.05262	48.5401	38.3435
1358	0.02	TRUE	1.01098	99.2458	2.93666	46.1224	36.096
1359	0.02	TRUE	0.989786	99.8371	3.02878	47.4912	37.4453
1360	0.02	TRUE	0.99756	99.6791	2.99661	47.0394	36.9946
1361	0.02	TRUE	0.995147	100.578	3.03337	47.8974	37.7792
1362	0.02	TRUE	1.00033	99.6875	2.9028	45.9154	35.8314
1363	0.02	TRUE	1.00653	98.8395	2.93426	45.9047	35.9184
1364	0.02	TRUE	0.998524	100.381	3.03392	47.8103	37.7121
1365	0.02	TRUE	1.00942	99.4253	2.91973	46.001	35.9498
1366	0.02	TRUE	1.01129	99.4327	2.76573	44.0718	33.9725
1367	0.02	TRUE	1.00312	100.333	2.90669	46.2607	36.1128
1368	0.02	TRUE	1.00187	100.477	2.97581	47.1675	37.033
1369	0.02	TRUE	1.0067	100.147	2.91702	46.3015	36.1763
1370	0.02	TRUE	0.985011	101.466	3.11286	49.2445	39.0778
1371	0.02	TRUE	1.00256	100.975	3.00953	47.805	37.6355
1372	0.02	TRUE	1.00642	99.866	2.68942	43.2536	33.0966
1373	0.02	TRUE	1.00149	101.262	2.84469	45.9079	35.6445
1374	0.02	TRUE	0.999078	100.417	3.01931	47.6561	37.5473
1375	0.02	TRUE	0.998101	101.611	3.16077	49.8583	39.7038
1376	0.02	TRUE	0.998483	100.236	2.94311	46.6607	36.5368
1377	0.02	TRUE	1.0054	100.599	3.13125	49.0314	38.9616
1378	0.02	TRUE	0.995713	99.8678	2.98312	46.9686	36.8988
1379	0.02	TRUE	0.987726	102.128	3.04292	48.7488	38.4794
1380	0.02	TRUE	1.00308	100.32	2.87429	45.853	35.6947
1381	0.02	TRUE	1.00242	101.315	3.06501	48.6196	38.4429
1382	0.02	TRUE	1.00729	100.068	2.93647	46.502	36.3925
1383	0.02	TRUE	0.996423	101.352	2.8819	46.4204	36.1603
1384	0.02	TRUE	1.00256	101.241	3.06445	48.5771	38.4076
1385	0.02	TRUE	0.993766	101.961	3.13187	49.7025	39.4967
1386	0.02	TRUE	1.0015	99.986	2.88777	45.8675	35.7478
1387	0.02	TRUE	0.991452	101.197	3.04195	48.2933	38.117
1388	0.02	TRUE	1.00066	100.965	2.92118	46.7314	36.5251
1389	0.02	TRUE	1.01008	97.4623	2.75802	43.1003	33.1996
1390	0.02	TRUE	0.992997	101.524	3.14715	49.6622	39.5087
1391	0.02	TRUE	1.0088	99.3218	3.08348	47.873	37.9058
1392	0.02	TRUE	1.00713	99.9681	2.84717	45.3524	35.221
1393	0.02	TRUE	0.998307	99.7181	3.00619	47.1705	37.1261
1394	0.02	TRUE	1.00047	99.6256	2.95075	46.4686	36.4095
1395	0.02	TRUE	1.00406	98.4982	2.98723	46.3726	36.4427
1396	0.02	TRUE	0.999417	100.074	2.99094	47.1587	37.0715
1397	0.02	TRUE	1.00461	99.1229	3.11317	48.1109	38.1791
1398	0.02	TRUE	1.00001	100.632	2.97772	47.2636	37.1143
1399	0.02	TRUE	0.996217	100.421	2.91836	46.4447	36.2924
1400	0.02	TRUE	0.990188	101.328	3.18506	49.9901	39.8779
1401	0.02	TRUE	1.01621	98.0631	2.87358	44.8125	34.8826
1402	0.02	TRUE	1.00861	98.8039	3.00368	46.7088	36.7554
1403	0.02	TRUE	1.00767	99.8183	2.94833	46.5293	36.4498
1404	0.02	TRUE	0.996113	101.949	3.05835	48.8454	38.6017
1405	0.02	TRUE	1.0009	100.751	2.87601	46.0713	35.8701
1406	0.02	TRUE	0.999881	100.648	2.97223	47.2048	37.0516
1407	0.02	TRUE	0.996082	100.356	3.1435	49.0503	39.0115
1408	0.02	TRUE	1.00427	101.471	3.08122	48.8828	38.6988
1409	0.02	TRUE	0.999267	100.736	3.0314	47.9496	37.8145
1410	0.02	TRUE	1.00586	101.482	3.03866	48.3907	38.184
1411	0.02	TRUE	0.994395	99.1448	2.95519	46.2973	36.2886
1412	0.02	TRUE	0.995526	100.854	2.90246	46.4484	36.2462
1413	0.02	TRUE	0.996908	100.116	2.99537	47.2311	37.1417
1414	0.02	TRUE	0.992187	100.91	3.14067	49.2889	39.1932
1415	0.02	TRUE	0.991252	100.864	3.15606	49.4392	39.3566
1416	0.02	TRUE	0.994472	101.208	3.02786	48.1327	37.9484
1417	0.02	TRUE	0.998544	101.681	2.98914	47.8942	37.6442
1418	0.02	TRUE	0.995867	100.329	3.11158	48.6784	38.6249
1419	0.02	TRUE	0.997371	99.8382	3.20836	49.5084	39.5586
1420	0.02	TRUE	0.997025	99.2867	2.97765	46.6307	36.6171
1421	0.02	TRUE	0.991964	100.803	3.0029	47.6446	37.4894
1422	0.02	TRUE	1.0025	99.4516	3.08479	47.9504	37.9708
1423	0.02	TRUE	0.994437	101.26	2.96035	47.348	37.1279
1424	0.02	TRUE	1.00702	99.5179	2.90496	45.8636	35.7976
1425	0.02	TRUE	0.998856	99.1301	3.04045	47.2895	37.3203
1426	0.02	TRUE	0.993845	100.583	3.0563	48.1674	38.0598
1427	0.02	TRUE	1.01017	98.3481	2.97285	46.1335	36.2126
1428	0.02	TRUE	0.994638	100.715	3.18089	49.6417	39.5883
1429	0.02	TRUE	1.00796	99.07	3.24378	49.5053	39.6531
1430	0.02	TRUE	0.99905	102.374	3.06415	49.1174	38.834
1431	0.02	TRUE	0.997147	101.182	2.82399	45.606	35.3445
1432	0.02	TRUE	1.00204	100.116	3.14921	48.9962	38.9847
1433	0.02	TRUE	1.00062	99.4084	2.95858	46.4609	36.427
1434	0.02	TRUE	0.995924	100.621	3.05015	48.1142	37.9998
1435	0.02	TRUE	1.00443	99.4947	2.90947	45.9081	35.8461
1436	0.02	TRUE	0.995895	99.1742	3.02039	47.0786	37.0955
1437	0.02	TRUE	0.995503	100.159	3.10779	48.5532	38.5147
1438	0.02	TRUE	1.00385	101.106	2.93032	46.9092	36.6923
1439	0.02	TRUE	1.00311	100.087	2.98126	47.0494	36.9567
1440	0.02	TRUE	1.00307	97.3856	3.17987	47.9897	38.2681
1441	0.02	TRUE	1.00462	100.486	2.96256	47.0128	36.8717
1442	0.02	TRUE	1.0041	100.284	3.09248	48.4394	38.3804
1443	0.02	TRUE	0.991361	97.7646	3.02284	46.4376	36.5975
1444	0.02	TRUE	1.00724	97.9756	2.94845	45.6718	35.7784
1445	0.02	TRUE	0.995179	99.7291	3.17887	49.1336	39.1775
1446	0.02	TRUE	0.993104	101.244	2.92538	46.9122	36.6794
1447	0.02	TRUE	0.984355	103.227	3.02238	49.0265	38.6364
1448	0.02	TRUE	0.999479	100.489	3.03537	47.8787	37.7703
1449	0.02	TRUE	0.98764	99.2732	3.07739	47.7805	37.8151
1450	0.02	TRUE	1.00809	101.003	2.85367	45.9046	35.6703
1451	0.02	TRUE	0.996822	99.0013	3.1829	48.8188	38.9376
1452	0.02	TRUE	0.995576	101.85	3.04591	48.6516	38.4116
1453	0.02	TRUE	1.00104	97.3178	2.93503	45.2071	35.3748
1454	0.02	TRUE	0.99876	99.9981	3.11198	48.5222	38.5021
1455	0.02	TRUE	0.994037	100.78	3.1895	49.7688	39.7139
1456	0.02	TRUE	0.99538	101.486	2.88502	46.5212	36.2487
1457	0.02	TRUE	1.00169	97.99	3.15153	47.9813	38.1836
1458	0.02	TRUE	1.00341	99.2596	3.07311	47.7253	37.7591
1459	0.02	TRUE	0.991224	98.8357	3.02332	46.9519	37.0042
1460	0.02	TRUE	1.00553	102.735	3.02917	48.8743	38.537
1461	0.02	TRUE	0.993148	99.6634	3.06487	47.8252	37.8143
1462	0.02	TRUE	0.99058	102.363	2.99814	48.3246	38.01
1463	0.02	TRUE	0.996324	100.155	3.08946	48.3427	38.295
1464	0.02	TRUE	1.00629	98.1749	3.02845	46.6968	36.818
1465	0.02	TRUE	1.00352	98.677	3.11305	47.893	38.0058
1466	0.02	TRUE	0.995975	101.123	2.96311	47.3174	37.1123
1467	0.02	TRUE	0.988797	102.124	3.04108	48.7254	38.4554
1468	0.02	TRUE	0.999171	99.5909	2.95719	46.5297	36.4767
1469	0.02	TRUE	0.991579	100.488	2.99058	47.3495	37.2204
1470	0.02	TRUE	0.990535	102.035	3.02111	48.4451	38.1744
1471	0.02	TRUE	1.00138	100.138	3.03207	47.6726	37.598
1472	0.02	TRUE	1.0058	100.524	3.06183	48.2029	38.1041
1473	0.02	TRUE	1.00354	99.188	3.21825	49.2922	39.413
1474	0.02	TRUE	0.998469	99.8253	3.02349	47.4239	37.3767
1475	0.02	TRUE	0.996256	99.8925	3.02428	47.4651	37.4115
1476	0.02	TRUE	1.01417	98.9783	2.81705	44.5255	34.4854
1477	0.02	TRUE	1.00531	98.3624	3.02425	46.7378	36.8382
1478	0.02	TRUE	1.01135	97.734	2.97105	45.8245	35.9647
1479	0.02	TRUE	1.00528	99.5783	2.91593	46.0255	35.9574
1480	0.02	TRUE	1.00245	100.004	2.82682	45.1111	34.9698
1481	0.02	TRUE	0.994565	99.834	2.94384	46.4825	36.3995
1482	0.02	TRUE	0.997696	99.9633	2.93809	46.4732	36.3749
1483	0.02	TRUE	0.997856	101.11	3.09095	48.8211	38.6784
1484	0.02	TRUE	0.996849	99.9644	3.01831	47.4294	37.3658
1485	0.02	TRUE	1.01399	100.241	3.03578	47.7652	37.682
1486	0.02	TRUE	1.00675	98.3886	3.00511	46.5291	36.6182
1487	0.02	TRUE	0.99587	100.569	2.94987	46.8982	36.7434
1488	0.02	TRUE	0.992136	100.656	2.96805	47.1586	37.0027
1489	0.02	TRUE	1.00357	97.8809	3.16081	48.0284	38.2467
1490	0.02	TRUE	0.995446	98.7581	2.99865	46.6286	36.6775
1491	0.02	TRUE	1.0116	100.326	3.07084	48.2118	38.1374
1492	0.02	TRUE	0.993421	101.033	3.17369	49.7183	39.629
1493	0.02	TRUE	0.992964	97.9779	3.08926	47.2897	37.4604
1494	0.02	TRUE	0.98784	101.628	3.2003	50.3073	40.1742
1495	0.02	TRUE	1.00139	100.9	2.90336	46.4806	36.2741
1496	0.02	TRUE	0.988192	99.9488	3.10916	48.4665	38.4498
1497	0.02	TRUE	0.984527	101.623	3.04365	48.5167	38.2984
1498	0.02	TRUE	1.00052	102	2.99067	48.0629	37.7815
1499	0.02	TRUE	1.00132	101.616	2.93183	47.164	36.8962
1500	0.02	TRUE	0.995338	99.8172	2.9502	46.5513	36.4726
1501	0.02	TRUE	1.00228	99.1519	3.20895	49.1744	39.2933
1502	0.02	TRUE	0.997753	98.5993	3.04106	47.0434	37.1278
1503	0.02	TRUE	1.00338	99.4095	2.95806	46.4552	36.421
1504	0.02	TRUE	1.01042	98.4828	3.00802	46.6074	36.6882
1505	0.02	TRUE	0.996267	101.418	3.09288	48.9917	38.8191
1506	0.02	TRUE	0.995908	99.5683	2.88543	45.647	35.5688
1507	0.02	TRUE	0.994696	101.111	3.00549	47.8212	37.6361
1508	0.02	TRUE	0.994307	102.501	3.02029	48.6565	38.3385
1509	0.02	TRUE	1.0025	99.6646	2.92488	46.1742	36.1009
1510	0.02	TRUE	0.997265	100.615	2.96334	47.0825	36.9287
1511	0.02	TRUE	0.993988	100.885	3.09527	48.7616	38.6438
1512	0.02	TRUE	1.00699	98.8663	3.06983	47.499	37.5707
1513	0.02	TRUE	0.992503	102.003	2.99883	48.1627	37.8847
1514	0.02	TRUE	1.00516	100.238	2.98365	47.1491	37.0422
1515	0.02	TRUE	0.996996	99.1009	2.99491	46.7466	36.7593
1516	0.02	TRUE	0.997903	99.4561	3.13616	48.529	38.5762
1517	0.02	TRUE	1.00182	98.1868	2.95828	45.8864	35.9757
1518	0.02	TRUE	1.00237	100.096	3.07199	48.1147	38.064
1519	0.02	TRUE	0.999117	99.7369	2.82984	45.0291	34.9158
1520	0.02	TRUE	0.99156	104.031	3.07178	50.0035	39.5575
1521	0.02	TRUE	1.00104	100.629	2.95918	47.039	36.882
1522	0.02	TRUE	0.991165	101.644	3.17034	49.9819	39.8296
1523	0.02	TRUE	1.00402	100.527	3.05158	48.0855	37.9813
1524	0.02	TRUE	0.994266	102.029	3.10585	49.4369	39.21
1525	0.02	TRUE	1.00266	100.038	2.90226	46.0702	35.9505
1526	0.02	TRUE	0.999174	99.8822	2.8646	45.5319	35.4148
1527	0.02	TRUE	1.00258	97.8736	3.20751	48.5252	38.7706
1528	0.02	TRUE	1.00115	100.169	2.89486	46.0389	35.9033
1529	0.02	TRUE	0.997578	100.018	3.07905	48.1577	38.1185
1530	0.02	TRUE	1.00387	100.696	2.87509	46.0346	35.8386
1531	0.02	TRUE	1.00383	101.406	2.96055	47.4187	37.1839
1532	0.02	TRUE	1.01553	98.7852	2.82788	44.5748	34.5574
1533	0.02	TRUE	0.99893	99.4921	2.84998	45.1717	35.0894
1534	0.02	TRUE	0.996299	99.9972	3.02459	47.5185	37.4545
1535	0.02	TRUE	0.997479	98.6569	3.29934	49.8781	40.1013
1536	0.02	TRUE	1.00399	100.091	2.91546	46.2567	36.1366
1537	0.02	TRUE	0.999111	99.6132	2.98328	46.8508	36.8067
1538	0.02	TRUE	1.00721	101.575	3.04632	48.5253	38.313
1539	0.02	TRUE	0.997282	97.6637	2.99759	46.0995	36.2583
1540	0.02	TRUE	1.0035	98.8769	3.06137	47.408	37.4744
1541	0.02	TRUE	0.99768	99.0458	3.10899	48.0267	38.1005
1542	0.02	TRUE	0.9996	98.688	3.02278	46.8754	36.9424
1543	0.02	TRUE	0.996399	100.995	3.21202	50.1223	40.0593
1544	0.02	TRUE	1.00597	99.2002	2.90829	45.7578	35.7251
1545	0.02	TRUE	1.00161	99.0969	2.97189	46.4734	36.4765
1546	0.02	TRUE	1.00333	100.021	3.02495	47.534	37.4678
1547	0.02	TRUE	1.00439	99.3269	2.95775	46.413	36.3869
1548	0.02	TRUE	1.00128	100.81	2.96269	47.166	36.9923
1549	0.02	TRUE	0.998726	99.8476	3.07681	48.0503	38.0269
1550	0.02	TRUE	1.00497	100.015	2.9691	46.8708	36.78
1551	0.02	TRUE	0.992061	98.5435	3.09669	47.646	37.7637
1552	0.02	TRUE	1.00569	100.612	2.96126	47.0559	36.9016
1553	0.02	TRUE	1.01582	99.2684	3.07327	47.7313	37.7644
1554	0.02	TRUE	1.00329	100.877	3.00114	47.6589	37.4954
1555	0.02	TRUE	0.993112	99.124	3.11992	48.1866	38.2583
1556	0.02	TRUE	1.00022	99.105	2.8963	45.5678	35.5403
1557	0.02	TRUE	1.01402	100.931	2.86228	45.9805	35.7565
1558	0.02	TRUE	0.985746	100.026	3.0022	47.2691	37.1919
1559	0.02	TRUE	0.999015	101.949	2.92466	47.2298	36.9255
1560	0.02	TRUE	0.996676	100.065	3.04883	47.8329	37.7737
1561	0.02	TRUE	0.985937	101.337	3.38725	52.1479	42.1643
1562	0.02	TRUE	1.00076	98.3861	3.00226	46.4949	36.5829
1563	0.02	TRUE	1.00541	97.9483	2.85319	44.5103	34.5854
1564	0.02	TRUE	1.00918	99.9017	2.88203	45.7577	35.6445
1565	0.02	TRUE	0.991638	101.317	3.07295	48.7125	38.5397
1566	0.02	TRUE	1.00673	99.076	2.92606	45.9158	35.9023
1567	0.02	TRUE	0.995836	104.045	3.10051	50.3511	39.9192
1568	0.02	TRUE	0.990499	99.0779	3.10248	47.9693	38.0365
1569	0.02	TRUE	1.00059	101.396	3.08774	48.922	38.7489
1570	0.02	TRUE	0.992065	101.744	3.13323	49.6121	39.4288
1571	0.02	TRUE	1.00207	97.7658	3.09707	47.2742	37.4701
1572	0.02	TRUE	1.0004	101.66	2.84913	46.1451	35.8428
1573	0.02	TRUE	0.996852	98.5328	3.17574	48.5104	38.672
1574	0.02	TRUE	1.00274	100.165	3.10004	48.4679	38.4248
1575	0.02	TRUE	1.00021	100.06	2.91307	46.2132	36.0953
1576	0.02	TRUE	0.996347	99.7937	2.98441	46.9491	36.8873
1577	0.02	TRUE	1.00362	97.7929	2.91558	45.1961	35.3084
1578	0.02	TRUE	1.00095	99.0522	2.92388	45.8785	35.8667
1579	0.02	TRUE	0.999015	100.316	3.03717	47.8172	37.7271
1580	0.02	TRUE	0.986273	101.699	3.24039	50.782	40.6663
1581	0.02	TRUE	0.999514	98.1316	3.05833	47.0162	37.156
1582	0.02	TRUE	1.00065	101.003	2.92649	46.814	36.606
1583	0.02	TRUE	1.00061	98.8575	3.03296	47.0734	37.1281
1584	0.02	TRUE	0.992918	100.504	2.92062	46.5111	36.3512
1585	0.02	TRUE	1.00345	101.272	2.95182	47.2498	37.0248
1586	0.02	TRUE	0.984222	103.359	2.9915	48.7136	38.2955
1587	0.02	TRUE	0.996066	98.8963	3.05967	47.3979	37.4615
1588	0.02	TRUE	0.990824	100.349	3.17609	49.4084	39.3888
1589	0.02	TRUE	0.990964	99.5634	3.14747	48.7067	38.7495
1590	0.02	TRUE	1.00383	100.86	3.11308	48.9528	38.847
1591	0.02	TRUE	1.00395	100.686	2.92835	46.6898	36.5146
1592	0.02	TRUE	1.0029	99.3273	2.89736	45.683	35.6334
1593	0.02	TRUE	1.00983	97.7362	2.95311	45.6151	35.7477
1594	0.02	TRUE	0.997015	101.349	2.89982	46.6437	36.3904
1595	0.02	TRUE	0.991163	99.0618	3.06567	47.5456	37.5956
1596	0.02	TRUE	0.997236	100.594	3.08152	48.4638	38.3679
1597	0.02	TRUE	1.00862	100.421	2.87325	45.8859	35.7172
1598	0.02	TRUE	1.00002	100.649	2.99506	47.4787	37.3355
1599	0.02	TRUE	0.995804	102.268	3.00373	48.347	38.0446
1600	0.02	TRUE	0.999504	97.4836	2.9222	45.132	35.278
1601	0.02	TRUE	0.998199	98.7264	2.87739	45.1624	35.1666
1602	0.02	TRUE	1.00728	99.161	2.83804	44.872	34.8195
1603	0.02	TRUE	1.00148	100.104	2.96641	46.8799	36.7791
1604	0.02	TRUE	1.00193	101.755	2.89908	46.8209	36.5264
1605	0.02	TRUE	0.994293	99.7427	3.10448	48.3137	38.3153
1606	0.02	TRUE	0.996974	98.1799	3.07903	47.2726	37.4178
1607	0.02	TRUE	1.00745	100.333	3.13233	48.9138	38.8712
1608	0.02	TRUE	1.00887	98.8547	2.92847	45.8422	35.8521
1609	0.02	TRUE	0.998466	98.8528	3.12961	48.1622	38.2663
1610	0.02	TRUE	0.993895	100.164	2.94978	46.7081	36.5942
1611	0.02	TRUE	1.00461	103.374	3.06461	49.6027	39.219
1612	0.02	TRUE	1.00099	99.4769	2.90303	45.8212	35.7586
1613	0.02	TRUE	0.998141	98.8438	3.04098	47.1591	37.2189
1614	0.02	TRUE	1.00862	101.236	3.05252	48.4357	38.2606
1615	0.02	TRUE	1.00371	100.332	2.8598	45.6766	35.5123
1616	0.02	TRUE	1.01208	98.8112	3.02763	46.99	37.0468
1617	0.02	TRUE	1.00725	101.65	3.09465	49.1243	38.9294
1618	0.02	TRUE	1.00241	100.205	2.98569	47.158	37.0553
1619	0.02	TRUE	0.990642	101.579	2.93251	47.1556	36.8918
1620	0.02	TRUE	0.997503	100.063	2.88984	45.9285	35.8017
1621	0.02	TRUE	0.991191	100.954	3.10673	48.926	38.8074
1622	0.02	TRUE	0.992633	99.2148	3.06147	47.5712	37.6037
1623	0.02	TRUE	0.995482	102.183	2.87156	46.6693	36.3216
1624	0.02	TRUE	1.00288	100.996	2.92305	46.7688	36.5601
1625	0.02	TRUE	0.994635	102.537	2.98364	48.2305	37.8917
1626	0.02	TRUE	0.997756	99.3195	2.97405	46.6034	36.5849
1627	0.02	TRUE	1.00592	100.658	3.29149	50.8071	40.827
1628	0.02	TRUE	0.991399	101.814	3.1268	49.573	39.379
1629	0.02	TRUE	1.00364	101.674	3.02514	48.3217	38.0893
1630	0.02	TRUE	0.993825	101.692	3.00198	48.0537	37.8085
1631	0.02	TRUE	0.994105	101.238	3.16646	49.7389	39.6249
1632	0.02	TRUE	0.999457	100.607	3.0518	48.1264	38.0143
1633	0.02	TRUE	0.993482	99.971	2.87395	45.689	35.566
1634	0.02	TRUE	0.998945	101.034	3.0387	48.1775	38.0159
1635	0.02	TRUE	1.00256	97.7825	3.05298	46.7887	36.961
1636	0.02	TRUE	0.992995	99.4351	3.30355	50.3153	40.464
1637	0.02	TRUE	0.991745	101.21	3.12046	49.2066	39.0697
1638	0.02	TRUE	0.99735	100.183	3.13139	48.8302	38.8021
1639	0.02	TRUE	0.992332	102.228	3.04302	48.7978	38.5184
1640	0.02	TRUE	1.00452	100.091	2.88107	45.8323	35.6997
1641	0.02	TRUE	1.0047	98.0614	3.0971	47.4174	37.5837
1642	0.02	TRUE	0.993307	101.485	3.0841	48.923	38.739
1643	0.02	TRUE	0.995179	100.304	2.9913	47.2711	37.161
1644	0.02	TRUE	0.99749	100.158	3.03461	47.7121	37.6366
1645	0.02	TRUE	0.99281	101.287	3.12419	49.2866	39.144
1646	0.02	TRUE	1.00075	101.77	2.98042	47.8305	37.5677
1647	0.02	TRUE	1.00624	99.562	2.86091	45.34	35.2541
1648	0.02	TRUE	1.00412	100.594	3.05622	48.1716	38.0629
1649	0.02	TRUE	1.01081	98.7002	3.06056	47.3141	37.3979
1650	0.02	TRUE	0.992893	100.46	2.88423	46.0406	35.8718
1651	0.02	TRUE	1.00469	99.2431	2.92796	46.0163	35.9867
1652	0.02	TRUE	0.998766	100.422	3.04269	47.932	37.834
1653	0.02	TRUE	0.991484	99.4306	3.24661	49.7155	39.8292
1654	0.02	TRUE	0.993627	100.365	3.08335	48.3743	38.3024
1655	0.02	TRUE	0.999902	99.7646	3.04179	47.6078	37.5754
1656	0.02	TRUE	0.99054	100.312	3.17913	49.4235	39.4094
1657	0.02	TRUE	1.01359	98.9752	2.92655	45.875	35.872
1658	0.02	TRUE	1.00463	100.745	2.85849	45.848	35.6415
1659	0.02	TRUE	1.00846	97.6426	2.77941	43.452	33.5378
1660	0.02	TRUE	1.00046	98.3848	2.90567	45.3501	35.3989
1661	0.02	TRUE	1.00125	98.0159	2.88178	44.8909	34.9685
1662	0.02	TRUE	1.00575	99.8956	2.91521	46.1633	36.0629
1663	0.02	TRUE	1.0017	99.9168	2.85588	45.4386	35.3151
1664	0.02	TRUE	1.00508	98.6819	2.90822	45.5179	35.5376
1665	0.02	TRUE	1.00645	98.5065	2.89851	45.3194	35.3533
1666	0.02	TRUE	0.99384	98.2015	3.03009	46.7282	36.8475
1667	0.02	TRUE	1.00023	99.9677	2.75243	44.135	33.9785
1668	0.02	TRUE	1.0107	99.3807	2.79051	44.3682	34.2802
1669	0.02	TRUE	0.988357	99.8139	3.18959	49.2925	39.3341
1670	0.02	TRUE	0.992102	103.422	3.17812	50.9447	40.6194
1671	0.02	TRUE	1.00162	101.536	2.8849	46.5424	36.2648
1672	0.02	TRUE	0.998072	102.086	2.91595	47.1848	36.8632
1673	0.02	TRUE	1.00354	98.2965	2.98747	46.2804	36.3709
1674	0.02	TRUE	1.00234	100.137	2.93065	46.4635	36.3446
1675	0.02	TRUE	1.01015	100.242	2.78662	44.7022	34.5258
1676	0.02	TRUE	1.00595	101.353	2.99841	47.8511	37.6384
1677	0.02	TRUE	1.00023	100.838	2.99854	47.6092	37.4484
1678	0.02	TRUE	1.00253	100.452	3.05671	48.1093	38.0151
1679	0.02	TRUE	0.995561	100.54	3.23333	50.1273	40.1225
1680	0.02	TRUE	0.990332	100.87	3.10042	48.8133	38.6997
1681	0.02	TRUE	1.0071	99.111	2.89964	45.6113	35.5844
1682	0.02	TRUE	0.995013	102.423	2.8944	47.0693	36.7054
1683	0.02	TRUE	0.999233	98.8981	3.13183	48.2089	38.3096
1684	0.02	TRUE	0.999657	99.1726	2.69521	43.0305	32.9448
1685	0.02	TRUE	1.00318	98.9086	3.01277	46.8642	36.9043
1686	0.02	TRUE	1.00057	99.2681	2.92659	46.0113	35.9786
1687	0.02	TRUE	1.00581	99.8211	2.85261	45.354	35.2392
1688	0.02	TRUE	1.00678	100.468	2.86219	45.7688	35.5915
1689	0.02	TRUE	1.00706	99.2754	2.78207	44.2128	34.1334
1690	0.02	TRUE	0.9959	97.4529	3.19519	48.1861	38.4665
1691	0.02	TRUE	0.999172	99.3139	2.90173	45.7302	35.6836
1692	0.02	TRUE	0.998427	101.905	2.95267	47.5551	37.2667
1693	0.02	TRUE	0.999922	99.6437	2.95541	46.533	36.474
1694	0.02	TRUE	1.00398	99.0143	2.86085	45.0898	35.0593
1695	0.02	TRUE	0.996134	100.187	3.03259	47.7023	37.623
1696	0.02	TRUE	0.998746	100.915	2.95537	47.126	36.9387
1697	0.02	TRUE	1.0016	100.411	2.86352	45.7594	35.5884
1698	0.02	TRUE	0.998678	100.35	3.03621	47.8221	37.7282
1699	0.02	TRUE	1.00117	99.6862	3.09428	48.1712	38.173
1700	0.02	TRUE	1.00262	98.7628	3.08014	47.5659	37.6531
1701	0.02	TRUE	1.0049	99.2097	2.99631	46.8143	36.8167
1702	0.02	TRUE	0.986906	101.27	3.02925	48.1786	37.9887
1703	0.02	TRUE	0.999721	98.6179	2.97724	46.3117	36.3654
1704	0.02	TRUE	1.00595	98.4467	2.98412	46.312	36.3859
1705	0.02	TRUE	1.00541	96.9085	3.073	46.5936	36.8635
1706	0.02	TRUE	0.987898	101.667	2.96664	47.6147	37.3563
1707	0.02	TRUE	1.00234	99.4005	3.12292	48.3545	38.4002
1708	0.02	TRUE	1.00035	100.327	2.94896	46.7742	36.6435
1709	0.02	TRUE	0.999354	99.75	3.04211	47.6045	37.5738
1710	0.02	TRUE	1.00122	101.062	2.96218	47.2777	37.0783
1711	0.02	TRUE	1.00646	100.633	3.0129	47.6828	37.5494
1712	0.02	TRUE	0.997123	101.751	3.10856	49.3334	39.1358
1713	0.02	TRUE	1.00377	100.13	2.82782	45.1806	35.0269
1714	0.02	TRUE	1.00386	98.8275	3.01928	46.9012	36.9525
1715	0.02	TRUE	1.0103	98.767	2.9597	46.1745	36.2057
1716	0.02	TRUE	0.996743	101.315	3.12214	49.2769	39.1304
1717	0.02	TRUE	1.00083	100.476	3.11907	48.8343	38.7701
1718	0.02	TRUE	0.995403	101.746	2.7775	45.2528	34.9214
1719	0.02	TRUE	0.987096	101.127	2.91627	46.7455	36.521
1720	0.02	TRUE	0.989099	101.092	3.09833	48.897	38.76
1721	0.02	TRUE	1.00115	97.7467	3.21047	48.4936	38.7535
1722	0.02	TRUE	1.00769	97.5429	2.9489	45.4753	35.6258
1723	0.02	TRUE	1.00222	97.3397	2.95014	45.3953	35.5667
1724	0.02	TRUE	0.993634	98.6011	3.10983	47.8204	37.9391
1725	0.02	TRUE	0.998999	98.5457	2.94555	45.9031	35.9509
1726	0.02	TRUE	1.00526	100.24	2.97215	47.0128	36.9006
1727	0.02	TRUE	0.994588	101.184	3.00136	47.8062	37.612
1728	0.02	TRUE	0.99425	99.6274	3.1057	48.2717	38.2854
1729	0.02	TRUE	1.00415	99.2795	2.96701	46.5011	36.4837
1730	0.02	TRUE	1.00662	97.9192	2.88238	44.8538	34.9415
1731	0.02	TRUE	1.0039	100.742	2.97418	47.2724	37.1106
1732	0.02	TRUE	1.00222	100.806	2.90501	46.4579	36.2615
1733	0.02	TRUE	1.00469	97.7754	2.86235	44.5441	34.6396
1734	0.02	TRUE	1.01573	100.189	2.79941	44.8439	34.6762
1735	0.02	TRUE	1.00336	98.0065	3.06975	47.0851	37.2431
1736	0.02	TRUE	1.00119	98.8529	2.94762	46.0709	36.0885
1737	0.02	TRUE	0.994524	99.1617	2.81157	44.5387	34.4784
1738	0.02	TRUE	1.01163	101.206	2.89491	46.5163	36.2758
1739	0.02	TRUE	1.00065	101.977	3.09461	49.2818	39.0541
1740	0.02	TRUE	1.00597	99.4502	2.94623	46.3326	36.2893
1741	0.02	TRUE	0.992287	101.491	3.14148	49.5824	39.4289
1742	0.02	TRUE	1.00193	102.178	2.95143	47.6672	37.3507
1743	0.02	TRUE	0.995581	100.604	3.10994	48.793	38.7111
1744	0.02	TRUE	0.998301	100.753	3.03838	48.0398	37.9063
1745	0.02	TRUE	0.999453	99.9174	2.97883	46.941	36.8643
1746	0.02	TRUE	1.00331	101.835	3.00553	48.164	37.9061
1747	0.02	TRUE	0.996299	100.765	3.00443	47.645	37.4943
1748	0.02	TRUE	0.998978	98.2276	3.02727	46.7082	36.8236
1749	0.02	TRUE	1.00804	100.184	2.79866	44.832	34.6646
1750	0.02	TRUE	0.999045	98.8932	2.91739	45.7265	35.7282
1751	0.02	TRUE	1.00682	99.3885	2.97688	46.6694	36.6452
1752	0.02	TRUE	0.998137	99.7792	2.94126	46.4258	36.3474
1753	0.02	TRUE	1.00176	97.4752	2.92131	45.1174	35.264
1754	0.02	TRUE	1.00759	100.967	2.99521	47.6304	37.4552
1755	0.02	TRUE	1.00847	97.914	3.05737	46.9012	37.0624
1756	0.02	TRUE	0.99479	100.558	2.85804	45.7575	35.5697
1757	0.02	TRUE	0.997099	97.7948	2.79413	43.7058	33.7796
1758	0.02	TRUE	1.0029	101.048	3.02709	48.0474	37.8788
1759	0.02	TRUE	1.00293	101.569	2.8698	46.3669	36.0807
1760	0.02	TRUE	1.00276	99.3862	2.94455	46.2826	36.2451
1761	0.02	TRUE	1.00598	97.6185	3.16466	47.9411	38.1878
1762	0.02	TRUE	1.00786	96.4359	2.96333	45.1267	35.3947
1763	0.02	TRUE	1.00691	100.598	2.82918	45.4095	35.2087
1764	0.02	TRUE	1.00127	99.5242	2.71658	43.4677	33.3495
1765	0.02	TRUE	0.996986	101.752	2.95504	47.5132	37.2412
1766	0.02	TRUE	1.00827	97.4749	2.99988	46.0369	36.2156
1767	0.02	TRUE	1.00371	99.6556	3.01994	47.3019	37.2701
1768	0.02	TRUE	0.98874	100.546	3.05916	48.1828	38.0804
1769	0.02	TRUE	1.00261	99.6139	3.00184	47.0702	37.0343
1770	0.02	TRUE	1.00128	98.6068	2.86314	44.9326	34.9442
1771	0.02	TRUE	1.00116	99.0786	2.94602	46.1569	36.1511
1772	0.02	TRUE	0.997662	99.028	2.93238	45.9698	35.9636
1773	0.02	TRUE	1.00431	99.4228	3.03074	47.3169	37.3136
1774	0.02	TRUE	1.00763	98.0205	2.98061	46.0705	36.1859
1775	0.02	TRUE	0.996779	99.9487	3.06019	47.9083	37.8665
1776	0.02	TRUE	0.998273	100.1	3.06919	48.0842	38.0317
1777	0.02	TRUE	1.00367	97.7881	2.96347	45.7611	35.8927
1778	0.02	TRUE	1.00189	101.912	2.83707	46.1043	35.7727
1779	0.02	TRUE	1.0046	100.548	2.90368	46.3227	36.1519
1780	0.02	TRUE	1.008	100.13	2.84971	45.458	35.3109
1781	0.02	TRUE	1.00588	99.8783	3.00735	47.2599	37.1999
1782	0.02	TRUE	1.00643	100.152	2.93236	46.4911	36.3714
1783	0.02	TRUE	1.00318	98.544	3.14186	48.1466	38.2882
1784	0.02	TRUE	1.00714	99.9667	2.84163	45.2819	35.1489
1785	0.02	TRUE	1.00483	102.032	2.90254	46.992	36.6707
1786	0.02	TRUE	0.997387	101.57	2.8787	46.4797	36.1965
1787	0.02	TRUE	1.00328	100.505	3.02515	47.7661	37.6513
1788	0.02	TRUE	0.988574	101.675	3.04644	48.5742	38.352
1789	0.02	TRUE	0.989031	99.4303	3.03375	47.3553	37.3527
1790	0.02	TRUE	1.00932	100.972	2.69103	43.7546	33.4852
1791	0.02	TRUE	0.997263	100.184	3.16828	49.2411	39.2335
1792	0.02	TRUE	0.996831	101.059	3.20724	50.1017	40.0295
1793	0.02	TRUE	0.996081	99.4686	3.14336	48.6149	38.6648
1794	0.02	TRUE	1.00731	99.612	2.91541	46.0347	35.963
1795	0.02	TRUE	0.997085	100.338	3.13411	48.9364	38.8942
1796	0.02	TRUE	1.00591	99.3082	2.86634	45.2918	35.2334
1797	0.02	TRUE	0.998031	101.354	2.9912	47.765	37.5489
1798	0.02	TRUE	1.00115	100.498	3.08255	48.4293	38.3436
1799	0.02	TRUE	0.995169	100.553	2.93875	46.7551	36.5974
1800	0.02	TRUE	1.00286	101.478	2.86002	46.2012	35.9209
1801	0.02	TRUE	0.998938	99.1727	3.01463	47.011	37.0254
1802	0.02	TRUE	0.996093	101.107	3.095	48.8659	38.7257
1803	0.02	TRUE	1.00312	100.699	2.97312	47.2398	37.0818
1804	0.02	TRUE	1.00887	97.7401	2.86713	44.5862	34.6869
1805	0.02	TRUE	1.00325	100.451	2.91589	46.4281	36.2718
1806	0.02	TRUE	0.990493	102.099	3.02145	48.4799	38.2029
1807	0.02	TRUE	0.997954	101.769	3.03991	48.5421	38.3073
1808	0.02	TRUE	1.0048	100.231	2.97821	47.081	36.9724
1809	0.02	TRUE	1.00059	101.935	3.07797	49.0682	38.8359
1810	0.02	TRUE	1.00642	99.6	2.88645	45.6741	35.593
1811	0.02	TRUE	0.999688	101	3.00823	47.8012	37.6286
1812	0.02	TRUE	1.00187	100.286	3.0245	47.6548	37.5617
1813	0.02	TRUE	0.995332	101.198	3.10544	49.0298	38.8859
1814	0.02	TRUE	0.991866	100.329	3.01565	47.571	37.4694
1815	0.02	TRUE	1.01306	98.4428	2.93189	45.6922	35.745
1816	0.02	TRUE	1.00676	98.756	2.90093	45.4636	35.4731
1817	0.02	TRUE	1.00509	99.4832	3.0744	47.8475	37.8595
1818	0.02	TRUE	0.991067	101.856	3.08249	49.0828	38.8609
1819	0.02	TRUE	0.996027	98.6848	3.05026	47.1894	37.2697
1820	0.02	TRUE	0.999468	100.357	2.9789	47.1482	37.0272
1821	0.02	TRUE	1.01333	97.9928	2.84086	44.3783	34.4451
1822	0.02	TRUE	0.997484	100.103	3.10167	48.4566	38.4205
1823	0.02	TRUE	0.999175	99.6868	2.96849	46.7095	36.6516
1824	0.02	TRUE	0.99521	100.876	2.99327	47.5643	37.3974
1825	0.02	TRUE	1.00344	101.277	3.16473	49.7384	39.6196
1826	0.02	TRUE	1.01047	99.2249	3.0394	47.3228	37.3435
1827	0.02	TRUE	1.00177	99.441	3.11303	48.2636	38.2999
1828	0.02	TRUE	1.00249	101.539	3.04724	48.5188	38.3107
1829	0.02	TRUE	1.00896	99.7467	3.0016	47.13	37.0806
1830	0.02	TRUE	1.0043	100.714	2.98762	47.4206	37.2675
1831	0.02	TRUE	0.997699	98.4061	3.08593	47.4591	37.5851
1832	0.02	TRUE	1.0034	97.5414	2.94042	45.3747	35.5219
1833	0.02	TRUE	0.997911	100.604	3.03391	47.9164	37.7957
1834	0.02	TRUE	1.00232	101.059	2.9668	47.3322	37.1351
1835	0.02	TRUE	1.0106	99.3	2.86802	45.3089	35.2519
1836	0.02	TRUE	0.99425	101.57	3.0052	48.0348	37.8034
1837	0.02	TRUE	0.99956	99.9437	3.01847	47.4214	37.3599
1838	0.02	TRUE	1.00361	99.3366	2.9771	46.6476	36.6287
1839	0.02	TRUE	0.990121	101.193	3.15854	49.6281	39.5141
1840	0.02	TRUE	0.998809	100.84	2.89676	46.3712	36.1683
1841	0.02	TRUE	0.995074	100.4	3.1444	49.0816	39.039
1842	0.02	TRUE	1.00413	99.3157	3.08422	47.8784	37.9123
1843	0.02	TRUE	1.00105	98.7905	2.88204	45.2488	35.2482
1844	0.02	TRUE	0.993288	101.123	3.15317	49.5337	39.4237
1845	0.02	TRUE	0.998381	99.1383	3.10291	48.0034	38.0647
1846	0.02	TRUE	1.00425	98.6106	2.9969	46.5385	36.6015
1847	0.02	TRUE	1.00293	99.2738	2.91208	45.8379	35.7991
1848	0.02	TRUE	0.995442	102.251	3.00334	48.3342	38.0334
1849	0.02	TRUE	0.999315	100.882	2.96426	47.2185	37.0382
1850	0.02	TRUE	0.999092	99.0755	3.09239	47.8548	37.9169
1851	0.02	TRUE	1.00614	99.5349	2.95429	46.4688	36.4203
1852	0.02	TRUE	1.00649	97.3751	2.86164	44.353	34.4889
1853	0.02	TRUE	1.00268	100.002	2.9967	47.1928	37.1155
1854	0.02	TRUE	1.00178	99.7619	2.96319	46.6814	36.6137
1855	0.02	TRUE	0.99737	99.2681	2.98025	46.6527	36.6421
1856	0.02	TRUE	0.996614	99.8147	2.99124	47.0399	36.979
1857	0.02	TRUE	0.994776	102.413	3.12249	49.815	39.5587
1858	0.02	TRUE	0.990706	99.8944	3.10229	48.3625	38.3476
1859	0.02	TRUE	1.0001	100.079	2.95071	46.6794	36.5745
1860	0.02	TRUE	1.00186	100.046	2.96766	46.8681	36.7736
1861	0.02	TRUE	0.998972	100.397	3.02464	47.7089	37.6047
1862	0.02	TRUE	0.989552	101.847	3.05855	48.7988	38.5654
1863	0.02	TRUE	1.00362	99.7059	2.93846	46.358	36.2858
1864	0.02	TRUE	0.985576	100.65	3.09103	48.5997	38.5032
1865	0.02	TRUE	1.00549	101.257	3.00552	47.8903	37.6906
1866	0.02	TRUE	1.0003	99.8934	3.09823	48.316	38.2991
1867	0.02	TRUE	1.00994	98.5927	2.96187	46.1187	36.1684
1868	0.02	TRUE	1.00832	99.8569	3.07481	48.032	38.0067
1869	0.02	TRUE	1.00834	100.346	2.94937	46.7878	36.6554
1870	0.02	TRUE	1	100.935	2.97895	47.4202	37.241
1871	0.02	TRUE	1.0005	97.6969	2.85798	44.4548	34.5569
1872	0.02	TRUE	0.995594	99.9575	3.06225	47.9363	37.8946
1873	0.02	TRUE	1.00607	100.561	3.11003	48.7733	38.6957
1874	0.02	TRUE	1.00577	99.6682	2.83222	45.0281	34.9224
1875	0.02	TRUE	1.01133	101.822	2.86978	46.482	36.1702
1876	0.02	TRUE	1.00744	101.496	2.88436	46.5171	36.2434
1877	0.02	TRUE	1.01679	98.9993	2.86943	45.1892	35.1631
1878	0.02	TRUE	1.00021	100.53	2.93733	46.7275	36.5716
1879	0.02	TRUE	0.999426	99.0637	2.86353	45.1455	35.1109
1880	0.02	TRUE	1.00806	100.194	3.09289	48.4009	38.3511
1881	0.02	TRUE	0.988928	102.149	3.06115	48.9743	38.7119
1882	0.02	TRUE	1.00441	99.5123	3.00753	47.0889	37.0658
1883	0.02	TRUE	1.00522	98.0075	2.9363	45.5425	35.6411
1884	0.02	TRUE	1.0039	98.8071	2.9847	46.4884	36.5262
1885	0.02	TRUE	1.00708	99.0394	2.91911	45.8149	35.8025
1886	0.02	TRUE	1.00391	100.306	2.97392	47.0647	36.9467
1887	0.02	TRUE	1.00489	99.5425	3.07993	47.939	37.9478
1888	0.02	TRUE	0.993408	99.606	3.24684	49.8056	39.902
1889	0.02	TRUE	1.00236	98.8541	3.22537	49.2021	39.3604
1890	0.02	TRUE	0.992597	102.094	2.99262	48.1307	37.8408
1891	0.02	TRUE	1.00038	103.068	2.92237	47.7193	37.301
1892	0.02	TRUE	1.00601	98.8085	2.93299	45.8751	35.8914
1893	0.02	TRUE	0.996845	99.515	2.96892	46.6341	36.5938
1894	0.02	TRUE	1.00279	100.311	3.08714	48.3919	38.3273
1895	0.02	TRUE	1.00042	98.9219	2.91523	45.7136	35.7116
1896	0.02	TRUE	0.998028	101.306	2.94739	47.2115	36.9813
1897	0.02	TRUE	0.997349	98.9807	3.18055	48.7831	38.9027
1898	0.02	TRUE	0.9991	101.344	2.92712	46.98	36.7378
1899	0.02	TRUE	1.00664	100.695	3.16459	49.4514	39.3906
1900	0.02	TRUE	1.0001	100.144	2.85215	45.4951	35.3473
1901	0.02	TRUE	1.02063	98.8848	2.88556	45.3352	35.3262
1902	0.02	TRUE	1.00268	100.644	3.03546	47.9534	37.8296
1903	0.02	TRUE	0.996727	99.4402	3.07277	47.8082	37.8237
1904	0.02	TRUE	1.00146	100.76	3.08666	48.6026	38.4928
1905	0.02	TRUE	1.00259	98.0678	3.0543	46.9401	37.0844
1906	0.02	TRUE	0.995932	99.7928	3.10471	48.3406	38.3372
1907	0.02	TRUE	1.00392	98.6742	3.11153	47.8747	37.987
1908	0.02	TRUE	0.999281	102.03	2.95556	47.649	37.3492
1909	0.02	TRUE	1.00173	97.3807	3.1107	47.2381	37.4796
1910	0.02	TRUE	1.00151	99.3597	2.96296	46.4904	36.4632
1911	0.02	TRUE	1.00383	98.5571	3.00918	46.656	36.7299
1912	0.02	TRUE	0.989571	101.568	3.05169	48.5847	38.3759
1913	0.02	TRUE	0.989933	99.699	3.02907	47.4289	37.3971
1914	0.02	TRUE	1.01042	99.7559	2.81624	44.865	34.7458
1915	0.02	TRUE	0.998809	98.9845	2.8469	44.9028	34.8709
1916	0.02	TRUE	0.993421	101.128	2.88388	46.3427	36.106
1917	0.02	TRUE	0.996303	99.0774	3.04327	47.2969	37.3344
1918	0.02	TRUE	0.999419	98.5657	3.27773	49.6084	39.8272
1919	0.02	TRUE	1.00186	99.6956	2.88692	45.7237	35.6331
1920	0.02	TRUE	1.00319	99.4707	3.07991	47.9042	37.9203
1921	0.02	TRUE	1.00102	100.003	2.88184	45.8018	35.6783
1922	0.02	TRUE	1.00915	97.8513	2.88824	44.8939	34.9904
1923	0.02	TRUE	0.995893	101.062	2.94394	47.0555	36.8485
1924	0.02	TRUE	1.01605	98.2835	2.99152	46.3216	36.4152
1925	0.02	TRUE	1.00409	98.1227	2.9764	46.0694	36.1726
1926	0.02	TRUE	0.990826	100.182	2.98391	47.1259	37.0247
1927	0.02	TRUE	1.00462	102.395	2.9876	48.2119	37.8893
1928	0.02	TRUE	1.01764	99.6011	2.93062	46.2144	36.1497
1929	0.02	TRUE	1.00834	99.1102	2.84655	44.9555	34.9108
1930	0.02	TRUE	0.995662	99.1407	3.10408	48.0178	38.0794
1931	0.02	TRUE	0.987251	102.99	3.08001	49.6003	39.2632
1932	0.02	TRUE	0.99449	101.233	3.00222	47.8395	37.6407
1933	0.02	TRUE	0.99834	101.122	2.92542	46.8559	36.6355
1934	0.02	TRUE	0.998851	99.4695	3.11412	48.2897	38.3237
1935	0.02	TRUE	0.999471	100.06	3.07016	48.0763	38.0283
1936	0.02	TRUE	1.00043	100.054	2.89097	45.9382	35.8128
1937	0.02	TRUE	1.00633	101.548	2.90513	46.8015	36.5301
1938	0.02	TRUE	1.00095	98.8605	2.96376	46.2664	36.2899
1939	0.02	TRUE	1.00735	100.265	2.92323	46.4321	36.2975
1940	0.02	TRUE	0.98948	103.295	3.24081	51.5838	41.3096
1941	0.02	TRUE	0.993261	100.528	3.19281	49.6807	39.6529
1942	0.02	TRUE	0.989622	99.4705	3.02161	47.2335	37.2212
1943	0.02	TRUE	0.989554	101.758	3.17686	50.111	39.9511
1944	0.02	TRUE	1.01275	99.2509	2.80272	44.4662	34.3945
1945	0.02	TRUE	1.00889	99.3493	3.10233	48.0991	38.1389
1946	0.02	TRUE	1.00757	99.0203	2.91999	45.8167	35.8065
1947	0.02	TRUE	1.00571	99.1428	3.18842	48.9485	39.0563
1948	0.02	TRUE	1.00362	100.433	2.9406	46.7222	36.5774
1949	0.02	TRUE	1.00646	100.347	2.93839	46.6551	36.5182
1950	0.02	TRUE	1.00516	96.8325	2.99228	45.6464	35.8865
1951	0.02	TRUE	1.00442	100.308	2.99132	47.2735	37.1629
1952	0.02	TRUE	0.993723	99.1513	3.08736	47.8346	37.8866
1953	0.02	TRUE	1.00174	101.374	3.04914	48.4623	38.2717
1954	0.02	TRUE	0.99776	100.86	3.0344	48.044	37.8979
1955	0.02	TRUE	0.996472	99.5768	3.15053	48.7472	38.7902
1956	0.02	TRUE	1.00837	99.5602	2.9553	46.4926	36.442
1957	0.02	TRUE	0.994513	101.273	3.15369	49.6128	39.4881
1958	0.02	TRUE	1.00215	100.897	2.92976	46.8049	36.609
1959	0.02	TRUE	0.987068	101.749	3.07146	48.9033	38.6862
1960	0.02	TRUE	1.00745	98.7616	3.03109	47.0063	37.0697
1961	0.02	TRUE	0.992477	99.2256	3.03207	47.2384	37.2556
1962	0.02	TRUE	1.01494	98.4297	2.89045	45.1861	35.2249
1963	0.02	TRUE	1.00081	99.8758	2.98862	47.0377	36.9695
1964	0.02	TRUE	1.00056	98.7208	3.10967	47.8767	37.9834
1965	0.02	TRUE	1.0041	99.6727	2.86247	45.4099	35.3133
1966	0.02	TRUE	1.00347	98.8258	2.92569	45.7954	35.8072
1967	0.02	TRUE	0.994561	99.203	3.20178	49.1226	39.2323
1968	0.02	TRUE	0.99646	99.32	3.24557	49.6492	39.7732
1969	0.02	TRUE	0.989463	101.147	3.07468	48.6512	38.4962
1970	0.02	TRUE	1.00154	98.3125	2.83038	44.3928	34.424
1971	0.02	TRUE	0.995278	99.2836	3.15474	48.65	38.7247
1972	0.02	TRUE	0.981098	100.824	3.10555	48.8496	38.7433
1973	0.02	TRUE	1.00757	100.775	2.99857	47.5797	37.4253
1974	0.02	TRUE	0.991334	99.7675	2.91243	46.0702	35.9817
1975	0.02	TRUE	0.999284	101.398	2.82648	45.7359	35.4531
1976	0.02	TRUE	1.00306	100.541	2.94574	46.8349	36.6813
1977	0.02	TRUE	1.00548	99.7514	2.95798	46.6141	36.5453
1978	0.02	TRUE	0.988905	99.5626	3.16825	48.9353	38.9898
1979	0.02	TRUE	1.0044	97.623	2.94947	45.5195	35.662
1980	0.02	TRUE	0.999618	101.459	2.91041	46.8263	36.5659
1981	0.02	TRUE	0.990142	100.599	3.09621	48.6343	38.5456
1982	0.02	TRUE	0.993208	98.6647	3.15187	48.3153	38.4503
1983	0.02	TRUE	1.01027	97.8915	2.74602	43.136	33.1891
1984	0.02	TRUE	1.0008	98.1188	2.87593	44.8666	34.9319
1985	0.02	TRUE	1.00553	100.326	3.10889	48.6465	38.5919
1986	0.02	TRUE	1.00164	101.37	2.977	47.6011	37.3771
1987	0.02	TRUE	0.99542	100.554	3.10506	48.7132	38.6338
1988	0.02	TRUE	0.993761	101.555	3.13179	49.5037	39.3385
1989	0.02	TRUE	0.99472	99.012	3.12255	48.1614	38.2458
1990	0.02	TRUE	1.00233	98.5254	2.82698	44.4464	34.455
1991	0.02	TRUE	1.00068	99.9414	3.21046	49.5823	39.6234
1992	0.02	TRUE	0.995009	100.701	3.04693	48.1146	37.9906
1993	0.02	TRUE	1.00273	98.5985	2.97229	46.2444	36.2979
1994	0.02	TRUE	1.01317	99.6791	2.93278	46.2768	36.205
1995	0.02	TRUE	0.998544	100.58	3.07949	48.4335	38.338
1996	0.02	TRUE	0.988726	98.314	3.18029	48.4518	38.6377
1997	0.02	TRUE	1.00134	100.283	2.91092	46.2896	36.1484
1998	0.02	TRUE	1.00056	99.4763	3.09943	48.1279	38.1535
[truncated: 18,021 more rows]

## Sheet: SF3RS2
Dataset number	alpha	Success of fit	c	x0	beta	EC10	EC5	95th percentile of EC10	95th percentile of EC5
1	0.01	1	0.995989	99.1934	2.07656	33.5612	23.7296	34.5439	24.7074	0	0
2	0.01	1	0.992684	95.9747	2.21443	34.7387	25.0981
3	0.01	1	1.00574	100.167	1.92006	31.0255	21.3257
4	0.01	1	1.00372	102.462	1.91916	31.7189	21.7985
5	0.01	1	0.998454	99.3027	2.02345	32.656	22.8806
6	0.01	1	0.994549	99.9809	1.98757	32.2255	22.4344
7	0.01	1	0.997772	99.3019	2.01772	32.5528	22.7852
8	0.01	1	0.996383	101.517	1.95783	32.1628	22.2679
9	0.01	1	0.998988	98.1375	2.08472	33.3451	23.6089
10	0.01	1	1.00309	101.007	1.98189	32.4508	22.5678
11	0.01	1	0.997819	98.692	2.01854	32.3675	22.6587
12	0.01	1	0.995625	98.16	2.21476	35.5351	25.6747
13	0.01	1	1.00139	97.911	2.0332	32.3705	22.7192
14	0.01	1	1.00311	102.639	1.88605	31.1263	21.2508
15	0.01	1	0.997722	98.8322	2.0759	33.4276	23.6326
16	0.01	1	0.999332	99.1069	1.99439	32.0677	22.3522
17	0.01	1	1.00116	99.3259	2.07796	33.6306	23.7843
18	0.01	1	1.00247	100.711	1.91721	31.1397	21.3922
19	0.01	1	1.00011	97.6735	2.12564	33.8844	24.1507
20	0.01	1	0.995456	99.8483	1.98032	32.0497	22.2825
21	0.01	1	1.00032	101.776	1.97941	32.6512	22.6968
22	0.01	1	0.996705	98.5178	2.11973	34.0765	24.2647
23	0.01	1	1.00197	103.328	1.91528	31.9113	21.914
24	0.01	1	1.00375	100.029	1.95898	31.7126	21.9609
25	0.01	1	1.00429	101.079	1.94182	31.7218	21.8961
26	0.01	1	1.00473	101.559	1.93496	31.742	21.8812
27	0.01	1	0.997136	98.0213	2.06505	32.965	23.2631
28	0.01	1	0.998525	99.7342	2.03155	32.9436	23.1148
29	0.01	1	1.00246	99.3716	1.97967	31.8848	22.1651
30	0.01	1	1.00249	99.5035	1.96711	31.6962	21.9829
31	0.01	1	0.995259	100.884	2.13321	35.1299	25.0685
32	0.01	1	0.998893	98.4952	2.07199	33.2455	23.4885
33	0.01	1	1.00373	101.197	1.93848	31.6956	21.864
34	0.01	1	0.998221	99.2857	2.01209	32.446	22.6878
35	0.01	1	1.00118	98.6731	2.06759	33.2286	23.4592
36	0.01	1	1.00446	99.1489	2.01918	32.5289	22.7743
37	0.01	1	0.994626	97.9172	2.08339	33.2474	23.5345
38	0.01	1	1.00485	100.934	1.92516	31.3602	21.5772
39	0.01	1	0.995505	101.152	2.0494	33.7359	23.7439
40	0.01	1	1.00224	100.126	1.96343	31.8262	22.058
41	0.01	1	0.99722	99.0866	2.05493	33.1448	23.3499
42	0.01	1	0.998328	98.5315	2.09323	33.6262	23.8414
43	0.01	1	1.00439	98.5919	2.01194	32.2166	22.5268
44	0.01	1	0.999631	100.058	1.93905	31.3495	21.6276
45	0.01	1	1.00025	97.0698	2.13711	33.8668	24.1821
46	0.01	1	1.00052	98.7316	2.01036	32.2339	22.5325
47	0.01	1	1.0055	99.5654	1.85968	29.6876	20.1591
48	0.01	1	1.00118	103.176	1.88626	31.2933	21.3657
49	0.01	1	0.997304	98.4524	2.13573	34.3258	24.5045
50	0.01	1	0.997452	102.485	1.90727	31.4951	21.5941
51	0.01	1	1.00661	99.0115	1.94418	31.1168	21.4881
52	0.01	1	0.994173	97.0053	2.16195	34.2562	24.555
53	0.01	1	0.999834	102.865	1.88787	31.2307	21.3299
54	0.01	1	0.999798	100.613	1.97669	32.2279	22.3913
55	0.01	1	1.00201	100.365	1.94034	31.47	21.7161
56	0.01	1	1.00703	100.724	1.98054	32.3349	22.4816
57	0.01	1	0.99967	100.962	1.96953	32.2061	22.3466
58	0.01	1	0.995392	99.9681	1.96623	31.8278	22.0706
59	0.01	1	1.00524	101.924	1.94623	32.0712	22.1558
60	0.01	1	0.999056	101.312	2.01328	33.1302	23.1711
61	0.01	1	1.0026	103.589	1.87187	31.1317	21.1931
62	0.01	1	1.00412	100.716	1.94429	31.6544	21.8599
63	0.01	1	0.998155	100.729	1.94799	31.7284	21.9264
64	0.01	1	0.994264	99.0158	2.10527	33.9999	24.1537
65	0.01	1	1.00314	100.515	1.9657	31.9922	22.1824
66	0.01	1	1.00065	99.762	1.97912	31.9999	22.2429
67	0.01	1	0.99754	101.464	2.00915	33.1038	23.1356
68	0.01	1	1.00276	102.339	1.90833	31.4706	21.5818
69	0.01	1	0.999999	101.111	1.99633	32.752	22.8371
70	0.01	1	0.998432	99.7308	2.01401	32.6262	22.8216
71	0.01	1	0.996724	100.959	1.98683	32.5272	22.6413
72	0.01	1	0.994226	98.479	2.08892	33.5338	23.759
73	0.01	1	1.00648	100.488	1.97173	32.0956	22.279
74	0.01	1	0.99916	98.7194	2.09527	33.7256	23.9199
75	0.01	1	0.999633	99.0492	2.04438	32.9456	23.1677
76	0.01	1	0.996725	96.6184	2.18513	34.4984	24.8161
77	0.01	1	1.00402	102.45	1.8894	31.135	21.2711
78	0.01	1	1.00266	101.629	1.92212	31.518	21.6729
79	0.01	1	0.99619	98.7281	2.12389	34.2203	24.3834
80	0.01	1	1.00003	103.778	1.83754	30.4958	20.6116
81	0.01	1	0.997757	100.494	2.03618	33.2783	23.3685
82	0.01	1	1.00636	101.71	1.98029	32.6468	22.6974
83	0.01	1	0.996215	99.8361	2.03224	32.9898	23.15
84	0.01	1	1.00377	100.246	1.96854	31.9592	22.1712
85	0.01	1	1.00273	101.463	1.92243	31.4725	21.6429
86	0.01	1	1.00017	101.22	2.02193	33.2586	23.2965
87	0.01	1	1.00301	100.576	1.93648	31.4635	21.6956
88	0.01	1	1.00462	97.8153	1.99872	31.7273	22.1322
89	0.01	1	0.994711	98.9665	2.14806	34.7143	24.8298
90	0.01	1	1.00934	101.914	1.826	29.717	20.0356
91	0.01	1	1.00036	97.6061	2.12601	33.8672	24.1399
92	0.01	1	0.996769	102.505	1.89279	31.2179	21.3424
93	0.01	1	0.997185	99.336	2.03018	32.7875	22.9998
94	0.01	1	1.00603	99.2344	1.94729	31.2446	21.5891
95	0.01	1	1.0049	101.614	1.8575	30.2555	20.5354
96	0.01	1	1.00091	97.6972	2.03857	32.3941	22.757
97	0.01	1	1.00582	97.9808	2.03406	32.4087	22.7494
98	0.01	1	0.993707	100.764	2.01966	33.0674	23.1533
99	0.01	1	1.00087	99.8302	1.9708	31.8684	22.1175
100	0.01	1	0.998338	101.021	2.00327	32.8511	22.9349
101	0.01	1	1.00235	99.2928	1.97837	31.8357	22.1257
102	0.01	1	0.996645	100.043	2.08508	33.999	24.0733
103	0.01	1	1.00335	100.324	1.90025	30.6968	21.0174
104	0.01	1	0.996034	101.004	1.94018	31.6674	21.8516
105	0.01	1	0.998481	99.6336	2.01895	32.6838	22.8819
106	0.01	1	0.993082	99.7743	2.00245	32.4307	22.638
107	0.01	1	0.99723	102.24	1.97067	32.6355	22.6493
108	0.01	1	1.00143	98.982	2.15154	34.7786	24.8893
109	0.01	1	0.999349	99.2103	2.09869	33.9528	24.0945
110	0.01	1	0.994445	96.5204	2.28889	36.1105	26.3666
111	0.01	1	1.00245	101.284	1.94035	31.7582	21.9151
112	0.01	1	0.999521	99.3999	1.96529	31.6297	21.9293
113	0.01	1	1.00138	100.744	1.91186	31.0477	21.3066
114	0.01	1	1.00253	101.95	1.81979	29.6028	19.9317
115	0.01	1	1.00549	99.5102	2.02545	32.7602	22.9615
116	0.01	1	1.00504	101.155	1.9449	31.8038	21.9656
117	0.01	1	0.999942	101.056	1.97163	32.2751	22.4032
118	0.01	1	1.00169	100.805	1.9438	31.673	21.8706
119	0.01	1	0.998056	99.0908	2.05099	33.0766	23.2862
120	0.01	1	1.00068	101.37	1.96276	32.2089	22.3204
121	0.01	1	1.00053	101.741	1.89698	31.0668	21.2569
122	0.01	1	1.00348	99.2463	2.01689	32.5196	22.7586
123	0.01	1	1.00586	99.1217	1.96262	31.492	21.823
124	0.01	1	1.00027	96.1495	2.19222	34.4455	24.8045
125	0.01	1	0.998209	98.6484	2.05804	33.0529	23.2975
126	0.01	1	1.00273	99.3704	2.03621	32.9068	23.1077
127	0.01	1	1.00513	99.3581	1.99183	32.1025	22.3661
128	0.01	1	1.00849	100.011	1.91989	30.974	21.2896
129	0.01	1	0.997939	98.2587	2.05143	32.8066	23.0978
130	0.01	1	0.999241	100.552	1.97661	32.2068	22.3764
131	0.01	1	1.00395	101.676	1.88237	30.7625	20.9867
132	0.01	1	0.998347	95.0225	2.32793	36.1411	26.5284
133	0.01	1	0.999468	99.3741	2.08911	33.8419	23.978
134	0.01	1	0.999992	102.569	1.94285	32.2092	22.2369
135	0.01	1	1.00494	98.1604	1.97835	31.4722	21.873
136	0.01	1	1.00263	101.492	1.91015	31.2456	21.4352
137	0.01	1	0.997671	99.8555	2.01259	32.6413	22.8264
138	0.01	1	0.994615	100.32	1.99788	32.5243	22.6847
139	0.01	1	1.0019	100.769	1.96797	32.1154	22.2772
140	0.01	1	0.999598	101.222	1.97253	32.345	22.4554
141	0.01	1	0.993301	97.8681	2.18254	34.9019	25.0965
142	0.01	1	0.995022	97.4055	2.26215	36.0206	26.2033
143	0.01	1	1.00293	101.59	1.91135	31.2987	21.4767
144	0.01	1	0.999183	99.7138	1.93227	31.1148	21.4378
145	0.01	1	0.998216	102.26	2.00488	33.2838	23.2437
146	0.01	1	1.00504	101.938	1.84856	30.1747	20.4422
147	0.01	1	1.00149	98.4781	1.97764	31.5611	21.9319
148	0.01	1	1.00102	100.849	1.94173	31.6481	21.8448
149	0.01	1	1.00026	102.461	1.90972	31.5354	21.6322
150	0.01	1	1.00366	101.216	1.95906	32.0904	22.2229
151	0.01	1	0.996794	100.489	2.0267	33.1053	23.2086
152	0.01	1	1.00211	102.482	1.83514	30.0669	20.3113
153	0.01	1	1.00108	100.482	1.97523	32.1588	22.3373
154	0.01	1	0.998447	99.4307	2.12919	34.5549	24.6426
155	0.01	1	0.996632	100.609	2.02356	33.0875	23.1833
156	0.01	1	0.999169	95.0055	2.22777	34.5979	25.0451
157	0.01	1	0.997766	100.335	2.00142	32.5941	22.7479
158	0.01	1	0.996331	98.6066	2.08296	33.4739	23.6931
159	0.01	1	1.00103	99.9318	1.94197	31.3646	21.6501
160	0.01	1	1.00067	99.8279	2.0585	33.4563	23.5837
161	0.01	1	0.999663	100.075	2.0136	32.7313	22.8934
162	0.01	1	1.00365	100.406	2.01945	32.9461	23.0675
163	0.01	1	1.00351	100.679	1.89842	30.7703	21.06
164	0.01	1	0.996614	98.7889	2.05807	33.1006	23.3312
165	0.01	1	1.00007	101.176	1.95083	31.9226	22.0724
166	0.01	1	1.0013	99.0572	2.01277	32.3837	22.6469
167	0.01	1	1.00086	102.362	1.91326	31.5733	21.6733
168	0.01	1	0.999433	101.755	1.97153	32.4967	22.5566
169	0.01	1	0.993797	97.6504	2.11829	33.7521	24.0282
170	0.01	1	1.0012	96.599	2.15724	34.0353	24.3789
171	0.01	1	1.00455	98.0564	1.98615	31.5796	21.979
172	0.01	1	0.99758	96.191	2.16674	34.047	24.423
173	0.01	1	1.00303	100.341	1.96938	32.0051	22.2065
174	0.01	1	1.00313	100.341	1.86895	30.0989	20.4777
175	0.01	1	0.99941	97.1951	2.14047	33.9665	24.2661
176	0.01	1	1.00247	100.112	1.96221	31.7989	22.034
177	0.01	1	0.99519	100.439	1.96825	32.0154	22.209
178	0.01	1	1.00199	103.213	1.84744	30.5296	20.6778
179	0.01	1	1.00515	100.247	1.93278	31.2909	21.5612
180	0.01	1	1.00541	99.6806	1.99958	32.348	22.5687
181	0.01	1	1.0008	100.681	1.94576	31.671	21.8774
182	0.01	1	0.996413	101.19	2.00981	33.0265	23.0843
183	0.01	1	1.00051	100.975	1.9202	31.2783	21.5
184	0.01	1	0.997856	98.8305	2.00725	32.2103	22.5035
185	0.01	1	0.996536	97.3668	2.14292	34.0676	24.3477
186	0.01	1	1.00307	98.2951	2.11327	33.8893	24.1064
187	0.01	1	1.00569	100.899	1.95177	31.8531	22.0283
188	0.01	1	0.999616	97.3746	2.06864	32.8095	23.1674
189	0.01	1	0.996493	100.446	2.04868	33.4876	23.5662
190	0.01	1	0.99192	100.581	2.03858	33.3504	23.4288
191	0.01	1	1.0023	99.6745	2.02594	32.8232	23.0077
192	0.01	1	1.00241	100.929	1.96516	32.1137	22.2644
193	0.01	1	1.00006	98.6711	2.01051	32.2169	22.5213
194	0.01	1	0.998719	102.76	1.95852	32.5696	22.5524
195	0.01	1	1.00409	104.848	1.86306	31.3316	21.2905
196	0.01	1	0.995483	98.111	2.14451	34.3547	24.559
197	0.01	1	0.997906	99.8002	1.95358	31.5398	21.8191
198	0.01	1	0.994001	99.5141	2.05538	33.2958	23.458
199	0.01	1	1.00068	99.6167	1.93648	31.1632	21.4885
200	0.01	1	0.996129	99.1373	2.01552	32.4592	22.7108
201	0.01	1	0.999578	99.0883	2.03274	32.7516	22.9849
202	0.01	1	1.00082	99.8438	2.03533	33.0479	23.2032
203	0.01	1	0.995514	97.3966	2.14976	34.1919	24.4627
204	0.01	1	1.00664	98.2121	2.0858	33.3891	23.6442
205	0.01	1	0.994529	100.169	1.99997	32.5137	22.6859
206	0.01	1	1.00144	99.3459	1.9871	32.0123	22.284
207	0.01	1	0.991414	99.5217	2.13071	34.6126	24.6896
208	0.01	1	1.00458	99.116	1.96653	31.5621	21.8875
209	0.01	1	1.00039	98.9834	2.01479	32.3958	22.6636
210	0.01	1	0.994274	100.556	2.01146	32.8498	22.9676
211	0.01	1	1.00105	100.382	1.95712	31.7899	22.0067
212	0.01	1	0.997691	100.099	2.00982	32.6705	22.8355
213	0.01	1	1.00655	98.8137	1.89787	30.1898	20.6605
214	0.01	1	0.997167	100.888	2.00449	32.8302	22.9253
215	0.01	1	0.998161	99.842	1.98213	32.0809	22.3115
216	0.01	1	0.999722	99.4511	2.06073	33.3695	23.5314
217	0.01	1	1.00464	102.766	1.87077	30.8625	21.0051
218	0.01	1	0.998104	99.1705	2.02279	32.6007	22.8391
219	0.01	1	1.0017	98.7096	2.11274	34.0231	24.1995
220	0.01	1	0.995016	96.7693	2.16203	34.1742	24.4965
221	0.01	1	0.997383	101.665	2.06645	34.2155	24.1513
222	0.01	1	1.00381	97.1644	2.13669	33.8928	24.1991
223	0.01	1	0.999705	98.6851	2.08272	33.4964	23.7081
224	0.01	1	1.00065	102.389	1.89554	31.2366	21.3669
225	0.01	1	1.00073	101.099	1.89482	30.8292	21.0852
226	0.01	1	0.994455	103.237	1.92405	32.0544	22.05
227	0.01	1	0.998787	99.8753	2.03086	32.9779	23.136
228	0.01	1	0.999031	98.4853	2.14795	34.5437	24.7074
229	0.01	1	0.999947	99.6008	1.95018	31.4136	21.7178
230	0.01	1	0.993727	100.445	2.04098	33.3485	23.4372
231	0.01	1	0.998581	98.8471	2.06426	33.2288	23.4462
232	0.01	1	0.997703	100.874	1.98412	32.4493	22.576
233	0.01	1	0.998922	100.253	1.9666	31.9255	22.1398
234	0.01	1	0.999947	97.6827	2.1263	33.8986	24.1634
235	0.01	1	0.998742	97.6098	2.14044	34.1111	24.3693
236	0.01	1	0.9923	100.433	2.13925	35.0773	25.0549
237	0.01	1	0.995878	100.388	1.98799	32.3644	22.5328
238	0.01	1	0.992714	100.857	2.00423	32.8152	22.9137
239	0.01	1	1.00057	100.935	1.89866	30.8531	21.1177
240	0.01	1	0.996722	97.5027	2.15324	34.2871	24.5441
241	0.01	1	0.999731	101.553	1.90866	31.2352	21.4218
242	0.01	1	0.998115	97.2257	2.12025	33.6383	23.9547
243	0.01	1	1.0011	101.528	1.94172	31.861	21.9917
244	0.01	1	0.994735	102.664	1.89847	31.3778	21.4761
245	0.01	1	0.99402	99.0891	2.15816	34.9282	25.0221
246	0.01	1	0.996294	100.966	2.04848	33.6573	23.6848
247	0.01	1	1.00142	102.392	1.90755	31.4718	21.5793
248	0.01	1	1.002	99.4534	1.98591	32.0251	22.2881
249	0.01	1	1.00337	102.221	1.88508	30.9805	21.1471
250	0.01	1	0.995388	100.873	1.94848	31.7829	21.966
251	0.01	1	1.00174	97.8429	2.04141	32.4923	22.8372
252	0.01	1	1.00212	101.308	1.89707	30.9365	21.1681
253	0.01	1	0.997197	96.3818	2.16221	34.0403	24.4012
254	0.01	1	1.00111	100.984	1.90381	30.9673	21.2176
255	0.01	1	0.999053	100.45	2.00604	32.7161	22.8519
256	0.01	1	0.994122	100.46	1.97655	32.1761	22.3548
257	0.01	1	0.997069	101.973	1.99273	32.964	22.97
258	0.01	1	0.999793	99.1873	1.976	31.7584	22.0623
259	0.01	1	0.999752	100.33	1.95105	31.6598	21.8916
260	0.01	1	1.00243	98.0599	2.02421	32.2607	22.6065
261	0.01	1	0.997196	103.377	1.92749	32.1648	22.1408
262	0.01	1	0.995667	99.4292	2.01749	32.5903	22.8105
263	0.01	1	1.00494	101.49	1.93286	31.6804	21.8299
264	0.01	1	1.00466	101.793	1.92428	31.6105	21.7456
265	0.01	1	1.00025	98.9124	2.03885	32.8021	23.0448
266	0.01	1	0.999768	98.832	2.06601	33.2544	23.4711
267	0.01	1	0.995452	100.174	2.01325	32.7573	22.9102
268	0.01	1	1.00336	101.341	1.99089	32.7256	22.7962
269	0.01	1	1.00044	98.5989	2.01743	32.3172	22.6191
270	0.01	1	1.00319	98.985	2.01107	32.3295	22.6022
271	0.01	1	1.00513	100.546	1.94587	31.6308	21.8501
272	0.01	1	1.00012	97.2405	2.15818	34.2768	24.5555
273	0.01	1	1.00251	100.436	1.89766	30.6815	20.9961
274	0.01	1	1.00211	101.547	1.91463	31.3485	21.5247
275	0.01	1	1.00072	99.3386	2.03105	32.8041	23.0149
276	0.01	1	0.998622	103.108	1.89102	31.3668	21.4365
277	0.01	1	1.00407	99.7989	1.93551	31.2021	21.5113
278	0.01	1	0.994937	100.472	2.02552	33.078	23.1846
279	0.01	1	0.996784	100.899	2.01355	32.9998	23.081
280	0.01	1	0.998344	97.8987	2.18085	34.885	25.078
281	0.01	1	0.996703	99.6575	1.99456	32.249	22.4792
282	0.01	1	0.991678	97.4276	2.14422	34.1105	24.3833
283	0.01	1	0.998759	98.7072	1.96878	31.4731	21.835
284	0.01	1	0.997199	102.833	1.8687	30.8416	20.9819
285	0.01	1	1.00198	101.924	1.87246	30.6431	20.863
286	0.01	1	1.0013	100.579	1.97556	32.1962	22.3646
287	0.01	1	1.00163	101.321	1.92061	31.3933	21.5807
288	0.01	1	0.997307	99.7485	2.04194	33.1346	23.2907
289	0.01	1	1.00224	100.33	2.00095	32.5837	22.7387
290	0.01	1	1.00206	97.7528	1.98913	31.5353	21.9601
291	0.01	1	1.00004	100.63	2.02623	33.1432	23.2332
292	0.01	1	1.00323	99.3721	1.98417	31.9672	22.2407
293	0.01	1	0.997495	97.8425	2.09343	33.3946	23.6779
294	0.01	1	0.997995	100.749	1.92703	31.3383	21.5699
295	0.01	1	1.00264	100.823	1.94233	31.6511	21.8494
296	0.01	1	1.0009	101.203	1.94929	31.902	22.0517
297	0.01	1	0.999685	101.965	1.95997	32.3452	22.4031
298	0.01	1	0.997392	101.43	2.01394	33.1811	23.2094
299	0.01	1	1.00083	100.332	1.99796	32.5297	22.6888
300	0.01	1	1.00023	97.2384	2.07707	32.9085	23.2702
301	0.01	1	1.00103	100.184	2.02347	32.9461	23.0839
302	0.01	1	1.00221	100.631	1.96483	32.0128	22.193
303	0.01	1	1.00622	101.074	1.92351	31.3722	21.5784
304	0.01	1	1.00545	100.004	1.95803	31.6871	21.9394
305	0.01	1	1.00187	101.772	1.90631	31.2573	21.427
306	0.01	1	1.00719	99.8171	1.89718	30.4832	20.8584
307	0.01	1	0.999916	97.1619	2.14229	33.9854	24.2865
308	0.01	1	1.00522	100.764	1.98168	32.3688	22.5099
309	0.01	1	1.00447	102.246	1.86364	30.5655	20.7723
310	0.01	1	1.00156	99.2796	1.95849	31.466	21.7881
311	0.01	1	0.99479	95.4133	2.23835	34.9126	25.3115
312	0.01	1	0.995098	99.448	2.02014	32.6443	22.859
313	0.01	1	0.99759	99.9746	2.03503	33.0858	23.2286
314	0.01	1	0.997719	102.078	1.94912	32.1747	22.2395
315	0.01	1	0.998753	98.9368	2.03643	32.7671	23.0105
316	0.01	1	0.999029	101.098	2.00785	32.9605	23.0301
317	0.01	1	1.0028	99.8613	1.95479	31.5816	21.853
318	0.01	1	0.995819	97.3862	2.1421	34.0606	24.3396
319	0.01	1	0.994623	97.6942	2.17872	34.777	24.9922
320	0.01	1	0.99943	98.9075	2.1188	34.1953	24.3457
321	0.01	1	1.00616	101.713	1.89536	31.027	21.2227
322	0.01	1	0.999367	98.9068	2.0183	32.4337	22.7041
323	0.01	1	1.00063	101.372	1.93664	31.7153	21.8698
324	0.01	1	0.995188	98.9259	2.02458	32.5522	22.8123
325	0.01	1	1.00248	97.922	2.10112	33.5534	23.8205
326	0.01	1	1.00319	103.114	1.87706	31.0922	21.1888
327	0.01	1	1.00247	98.7597	1.92559	30.6927	21.1196
328	0.01	1	0.997278	98.8428	2.07188	33.3609	23.5696
329	0.01	1	0.999243	98.8446	2.00543	32.1822	22.4766
330	0.01	1	0.994628	98.1188	2.0933	33.4866	23.7427
331	0.01	1	1.00288	99.2153	1.96214	31.5129	21.8355
332	0.01	1	1.00568	99.2133	1.94408	31.1783	21.5301
333	0.01	1	0.99758	103.051	1.87453	31.0229	21.1306
334	0.01	1	1.00172	100.456	1.96811	32.0183	22.2105
335	0.01	1	1.00539	99.8863	1.96423	31.7647	22.0186
336	0.01	1	0.999636	101.661	2.0667	34.2187	24.1546
337	0.01	1	1	99.97	1.92701	31.0956	21.4028
338	0.01	1	1.00239	101.595	1.90935	31.2617	21.4428
339	0.01	1	0.998971	97.532	2.08613	33.1636	23.4858
340	0.01	1	0.99919	101.628	1.89691	31.0309	21.232
341	0.01	1	0.997386	99.7438	2.06245	33.4981	23.629
342	0.01	1	1.01001	101.621	1.80482	29.2064	19.6005
343	0.01	1	1.00024	101.514	1.95835	32.1717	22.2762
344	0.01	1	1.00113	98.8357	2.05364	33.0382	23.2697
345	0.01	1	1.0006	98.8859	1.95864	31.3441	21.7043
346	0.01	1	0.999184	98.1854	2.08202	33.3148	23.5769
347	0.01	1	0.997865	99.0233	2.04762	32.9945	23.215
348	0.01	1	1.00456	101.065	1.94865	31.8467	22.0109
349	0.01	1	0.998863	100.646	1.95883	31.9055	22.0939
350	0.01	1	0.996114	98.3905	1.99682	31.8796	22.2308
351	0.01	1	1.00334	96.2957	2.171	34.1535	24.5154
352	0.01	1	1.0029	98.6808	1.94813	31.0857	21.4828
353	0.01	1	1.00282	97.8965	2.07422	33.082	23.3817
354	0.01	1	0.99804	99.1543	2.04432	32.9796	23.1913
355	0.01	1	1.00096	99.573	1.92274	30.8919	21.2449
356	0.01	1	0.999039	99.6385	1.95083	31.4376	21.7371
357	0.01	1	1.00148	99.048	2.00819	32.2981	22.5687
358	0.01	1	0.999716	99.3186	2.0501	33.1368	23.325
359	0.01	1	1.00572	103.984	1.80291	29.8461	20.0213
360	0.01	1	0.996261	101.025	2.01693	33.1032	23.1672
361	0.01	1	1.00234	98.8392	2.0406	32.8088	23.0564
362	0.01	1	0.999704	102.185	2.01804	33.504	23.4523
363	0.01	1	0.9945	98.6955	2.05994	33.1021	23.3397
364	0.01	1	0.995735	98.487	2.02703	32.4514	22.7514
365	0.01	1	0.997824	98.4837	2.1213	34.0915	24.2815
366	0.01	1	1.00358	101.347	1.88264	30.6682	20.9236
367	0.01	1	0.998638	100.289	1.97123	32.0229	22.2265
368	0.01	1	1.00553	99.0544	1.9697	31.6006	21.9271
369	0.01	1	1.00321	100.633	1.91616	31.0956	21.3576
370	0.01	1	0.997737	96.8275	2.1619	34.1926	24.5092
371	0.01	1	0.992732	98.6405	2.03896	32.7138	22.9831
372	0.01	1	0.996298	98.4661	2.06501	33.1138	23.3679
373	0.01	1	1.00275	100.336	1.89806	30.6584	20.982
374	0.01	1	0.998458	98.957	2.14161	34.6016	24.7243
375	0.01	1	1.00206	96.8517	2.10407	33.2365	23.6069
376	0.01	1	0.996235	100.531	2.03893	33.3402	23.4231
377	0.01	1	1.00153	100.701	1.91073	31.0127	21.2778
378	0.01	1	1.00152	102.474	1.85909	30.5431	20.7375
379	0.01	1	0.997573	99.9726	1.9868	32.2087	22.4195
380	0.01	1	1.00236	101.404	1.96002	32.1681	22.2807
381	0.01	1	0.996068	98.6179	2.10366	33.8356	24.0307
382	0.01	1	0.999348	100.44	2.03688	33.2732	23.3677
383	0.01	1	1.00302	98.7103	2.07727	33.4101	23.6256
384	0.01	1	1.00022	102.242	1.92341	31.7329	21.8261
385	0.01	1	1.00209	99.9156	2.00242	32.4761	22.6696
386	0.01	1	0.995403	98.966	2.11349	34.1245	24.2745
387	0.01	1	1.00554	100.066	1.98052	32.1233	22.3344
388	0.01	1	0.999575	100.133	1.91545	30.9275	21.2392
389	0.01	1	1.00166	100.346	1.97707	32.1494	22.3384
390	0.01	1	1.00011	97.1074	2.07076	32.7558	23.1377
391	0.01	1	0.997041	98.2571	2.16696	34.782	24.9511
392	0.01	1	1.00116	99.5135	2.00848	32.4551	22.6795
393	0.01	1	0.997986	96.3022	2.15116	33.8308	24.2096
394	0.01	1	1.00067	102.427	1.90586	31.4497	21.5569
395	0.01	1	1.00003	100.257	2.03853	33.2424	23.3527
396	0.01	1	0.997796	102.75	1.90596	31.5507	21.6265
397	0.01	1	1.00321	102.275	1.90579	31.4016	21.5237
398	0.01	1	1.00021	99.5022	2.00177	32.3299	22.5649
399	0.01	1	0.999914	98.656	2.11108	33.9761	24.1596
400	0.01	1	1.00144	98.9201	1.99365	31.994	22.2978
401	0.01	1	1.00338	100.121	1.99729	32.4489	22.6297
402	0.01	1	0.999259	98.1258	2.0788	33.2389	23.5106
403	0.01	1	1.00309	99.2276	1.95771	31.4352	21.7636
404	0.01	1	0.999247	99.6447	2.02521	32.8001	22.9885
405	0.01	1	1.00854	100.335	1.88802	30.4655	20.808
406	0.01	1	1.00349	100.956	1.90996	31.0767	21.3185
407	0.01	1	0.99643	99.2188	2.0422	32.9633	23.1713
408	0.01	1	1.00078	102.62	1.87073	30.818	20.9746
409	0.01	1	0.996419	97.744	2.14959	34.3111	24.5473
410	0.01	1	1.00074	98.3332	2.07047	33.1643	23.4251
411	0.01	1	0.999337	101.17	1.90154	30.9805	21.2171
412	0.01	1	1.00059	98.0957	2.0645	32.9804	23.2718
413	0.01	1	0.998783	100.49	1.95568	31.7972	22.0058
414	0.01	1	0.995119	101.364	2.00777	33.0455	23.0892
415	0.01	1	1.00315	98.1107	2.02528	32.2965	22.6359
416	0.01	1	0.998818	99.7159	2.0713	33.6453	23.7682
417	0.01	1	1.00083	99.0455	2.03996	32.8659	23.094
418	0.01	1	1.00144	97.034	2.14291	33.9509	24.2642
419	0.01	1	0.999964	101.289	1.94032	31.7592	21.9156
420	0.01	1	0.998783	96.6697	2.24129	35.4191	25.6896
421	0.01	1	0.997358	97.4358	2.20701	35.1474	25.3657
422	0.01	1	0.995403	100.694	2.00451	32.7672	22.8814
423	0.01	1	1.00343	99.4354	1.96372	31.612	21.9107
424	0.01	1	1.00184	101.956	1.93474	31.8616	21.9627
425	0.01	1	0.996975	99.8019	2.03605	33.0469	23.2054
426	0.01	1	1.00601	100.037	1.97209	31.9583	22.1852
427	0.01	1	1.00031	101.612	1.96465	32.3216	22.4064
428	0.01	1	1.007	99.1052	2.01324	32.4078	22.6657
429	0.01	1	1.00541	98.587	2.04289	32.7655	23.0351
430	0.01	1	1.00442	101.377	1.93583	31.7015	21.857
431	0.01	1	0.993694	100.929	2.03728	33.4424	23.4882
432	0.01	1	1.00104	99.5538	2.05947	33.3817	23.535
433	0.01	1	1.0017	100.141	1.99411	32.397	22.5806
434	0.01	1	1.00227	100.786	1.98057	32.3554	22.4959
435	0.01	1	1.00083	101.817	1.95075	32.1234	22.211
436	0.01	1	1.00244	99.8938	1.94374	31.3857	21.672
437	0.01	1	1.00214	98.4412	1.99761	31.9104	22.2555
438	0.01	1	0.998918	99.405	1.98986	32.0816	22.3435
439	0.01	1	1.00466	100.054	1.95041	31.5609	21.8205
440	0.01	1	1.00429	100.896	1.91934	31.2375	21.4683
441	0.01	1	0.99478	99.2559	2.12239	34.3775	24.4895
442	0.01	1	0.997434	99.6072	2.11666	34.4002	24.4832
443	0.01	1	1.00048	100.539	2.0229	33.0524	23.156
444	0.01	1	1.01037	100.223	1.90688	30.7924	21.1106
445	0.01	1	1.00198	99.0192	1.99067	31.9719	22.2703
446	0.01	1	1.00045	102.188	1.93526	31.9443	22.0219
447	0.01	1	1.00257	100.278	1.96444	31.8932	22.1085
448	0.01	1	1.00239	101.325	1.89946	30.9878	21.2133
449	0.01	1	0.996088	100.308	2.02107	32.9435	23.0723
450	0.01	1	0.997257	98.3641	2.12495	34.1122	24.3105
451	0.01	1	1.0011	99.2056	2.02213	32.6004	22.8363
452	0.01	1	1.00474	99.6731	1.87929	30.0974	20.5201
453	0.01	1	1.00628	100.193	1.97047	31.9781	22.1923
454	0.01	1	1.00008	99.2111	2.03135	32.7673	22.9903
455	0.01	1	1.00436	99.9848	1.91303	30.836	21.1662
456	0.01	1	1.00475	101.566	1.9975	32.9214	22.9602
457	0.01	1	0.994007	97.1771	2.12467	33.6959	24.0127
458	0.01	1	1.00128	97.9676	2.14033	34.2341	24.4567
459	0.01	1	0.996221	99.8111	2.0811	33.8502	23.9521
460	0.01	1	1.00131	98.917	2.04172	32.8546	23.0931
461	0.01	1	1.00173	101.547	1.92801	31.6052	21.7577
462	0.01	1	1.00161	100.652	2.00108	32.6907	22.8139
463	0.01	1	0.998084	101.473	1.90585	31.1566	21.356
464	0.01	1	0.999838	98.423	2.03999	32.6598	22.9493
465	0.01	1	0.999198	101.234	1.93833	31.7043	21.8694
466	0.01	1	0.997838	98.0748	2.15349	34.4927	24.6922
467	0.01	1	0.999829	102.343	1.93563	31.9996	22.0616
468	0.01	1	1.00239	98.2805	2.02271	32.3067	22.6329
469	0.01	1	1.00359	100.227	1.90371	30.7331	21.0567
470	0.01	1	1.00445	100.601	1.90513	30.875	21.16
471	0.01	1	1.00767	102.116	1.91248	31.4825	21.6077
472	0.01	1	0.993501	100.125	2.04147	33.2514	23.371
473	0.01	1	1.00513	99.4428	1.98223	31.9544	22.2239
474	0.01	1	1.0027	101.096	1.92661	31.4382	21.6369
475	0.01	1	0.997758	98.8767	2.10943	34.0238	24.1871
476	0.01	1	1.00135	100.736	2.00466	32.7839	22.8936
477	0.01	1	0.995607	100.248	1.93332	31.3012	21.5706
478	0.01	1	0.997767	102.071	1.8648	30.536	20.7573
479	0.01	1	1.00351	100.633	1.96785	32.0696	22.245
480	0.01	1	0.99873	97.0899	2.23585	35.4863	25.7182
481	0.01	1	0.996417	95.9309	2.22117	34.8301	25.1889
482	0.01	1	1.00062	98.9894	2.0329	32.7217	22.9645
483	0.01	1	1.00133	100.402	1.93178	31.3202	21.5773
484	0.01	1	1.00051	99.4192	2.07999	33.6979	23.8399
485	0.01	1	0.999416	102.306	1.99618	33.1362	23.1044
486	0.01	1	1.00653	101.419	1.91216	31.2614	21.4545
487	0.01	1	1.00107	99.3316	2.04854	33.1136	23.3024
488	0.01	1	1.00204	99.8165	1.9868	32.1584	22.3845
489	0.01	1	0.998768	102.134	1.92655	31.76	21.8581
490	0.01	1	1.00182	101.12	1.93046	31.5191	21.7088
491	0.01	1	1.0037	98.6854	1.97857	31.6446	21.9937
492	0.01	1	1.00107	100.689	1.96096	31.9589	22.1396
493	0.01	1	0.997751	101.632	1.95947	32.2301	22.3213
494	0.01	1	1.00618	100.299	1.92792	31.2152	21.4889
495	0.01	1	1.00157	99.2984	2.01139	32.4376	22.6791
496	0.01	1	0.999577	99.7943	2.03458	33.018	23.1792
497	0.01	1	1.00064	99.5972	2.01838	32.6615	22.8639
498	0.01	1	0.999769	101.374	1.89546	30.9254	21.1536
499	0.01	1	0.99988	98.8963	2.05101	33.012	23.2407
500	0.01	1	0.996679	102.176	1.96874	32.5785	22.6017
501	0.01	1	0.999757	98.2987	2.02652	32.3804	22.6997
502	0.01	1	0.988433	98.508	2.18156	35.114	25.2453
503	0.01	1	1.00134	100.18	1.93996	31.405	21.6697
504	0.01	1	1.00526	101.149	2.0139	33.0883	23.1444
505	0.01	1	0.994851	100.986	1.97081	32.2375	22.3737
506	0.01	1	0.997106	99.7632	2.00072	32.3955	22.6064
507	0.01	1	1.00262	101.337	1.95502	32.0529	22.18
508	0.01	1	0.997401	98.7135	2.1272	34.2717	24.4328
509	0.01	1	0.997838	101.82	1.95881	32.2773	22.3512
510	0.01	1	1.0031	99.4551	1.95953	31.5409	21.8443
511	0.01	1	0.999825	101.475	1.90096	31.0627	21.2709
512	0.01	1	0.996592	97.7845	2.04221	32.4869	22.8365
513	0.01	1	1.00372	102.122	1.95213	32.246	22.3015
514	0.01	1	1.00167	102.006	1.91156	31.431	21.5684
515	0.01	1	0.994832	102.847	1.91149	31.6886	21.7449
516	0.01	1	0.998819	99.4836	2.00706	32.4197	22.649
517	0.01	1	1.00161	98.4571	2.05931	33.011	23.273
518	0.01	1	0.998086	98.3821	2.11225	33.9018	24.1113
519	0.01	1	0.999004	100.612	2.02129	33.0472	23.1458
520	0.01	1	0.997241	100.624	1.98631	32.4094	22.5572
521	0.01	1	0.996779	98.8193	2.0404	32.7987	23.0485
522	0.01	1	1.00204	101.412	1.91113	31.2395	21.4352
523	0.01	1	0.998837	101.738	1.97385	32.5349	22.5928
524	0.01	1	0.999653	101.407	1.90944	31.2055	21.4047
525	0.01	1	0.999297	99.5859	2.05458	33.3057	23.4619
526	0.01	1	0.999465	100.683	1.9974	32.6331	22.7586
527	0.01	1	0.998005	101.404	1.98344	32.6073	22.683
528	0.01	1	1.00267	98.4561	2.02661	32.4337	22.7374
529	0.01	1	1.00304	101.488	1.93542	31.7284	21.8738
530	0.01	1	0.997631	97.6041	2.18267	34.8099	25.0309
531	0.01	1	1.0026	100.855	1.96488	32.0851	22.2434
532	0.01	1	1.00275	97.6681	2.08984	33.2735	23.5781
533	0.01	1	0.994181	94.675	2.40376	37.124	27.517
534	0.01	1	1.00104	97.9806	2.07849	33.1842	23.4707
535	0.01	1	1.00563	99.04	1.95804	31.3817	21.7279
536	0.01	1	0.999114	102.778	1.89119	31.2697	21.3709
537	0.01	1	1.00216	103.184	1.90376	31.6408	21.6789
538	0.01	1	1.00052	100.362	1.97399	32.0972	22.2894
539	0.01	1	0.999045	99.2688	1.98299	31.9124	22.1978
540	0.01	1	0.994394	99.1442	2.10067	33.9644	24.1105
541	0.01	1	1.00118	97.3831	2.07531	32.9273	23.2766
542	0.01	1	0.997724	99.4246	2.04584	33.0966	23.2797
543	0.01	1	1.00008	99.3447	2.05686	33.2654	23.4426
544	0.01	1	0.998501	100.637	1.97572	32.2175	22.3801
545	0.01	1	1.00314	98.7302	2.00348	32.1098	22.4182
546	0.01	1	0.992017	100.579	2.09611	34.3758	24.3843
547	0.01	1	0.993722	100.233	2.06852	33.7704	23.8454
548	0.01	1	1.00207	101.369	1.91398	31.2811	21.4757
549	0.01	1	1.01012	104.458	1.80229	29.9692	20.1011
550	0.01	1	0.997095	98.547	2.04107	32.7201	22.9959
551	0.01	1	1.00525	99.7276	2.08099	33.8198	23.9302
552	0.01	1	1.00388	100.676	1.98129	32.3333	22.4836
553	0.01	1	1.00729	99.4751	1.92044	30.8182	21.1847
554	0.01	1	0.996247	99.1295	2.02908	32.6999	22.9339
555	0.01	1	0.993518	98.5536	2.07545	33.3254	23.5586
556	0.01	1	0.998411	99.4481	2.02925	32.808	23.0104
557	0.01	1	1.00177	98.0386	2.09497	33.4879	23.7501
558	0.01	1	0.996966	100.237	2.01922	32.8866	23.0249
559	0.01	1	0.994155	103.212	1.89805	31.5373	21.5834
560	0.01	1	1.0023	101.175	1.952	31.9445	22.0925
561	0.01	1	1.00021	101.754	1.93474	31.7985	21.9193
562	0.01	1	0.997543	101.866	1.93628	31.863	21.9702
563	0.01	1	1.00018	100.955	1.96405	32.1012	22.2511
564	0.01	1	0.996978	98.6711	2.02762	32.5226	22.8037
565	0.01	1	1.00002	102.358	1.91669	31.639	21.733
566	0.01	1	0.996174	100.303	1.98655	32.3104	22.4893
567	0.01	1	0.99849	100.301	1.97335	32.0661	22.2652
568	0.01	1	1.00485	101.913	2.00652	33.2014	23.193
569	0.01	1	0.99368	102.806	1.96526	32.7128	22.6801
570	0.01	1	0.994952	97.0286	2.17536	34.485	24.7697
571	0.01	1	1.0021	99.8397	1.92817	31.0769	21.3947
572	0.01	1	1.00416	101.317	1.95657	32.0756	22.2023
573	0.01	1	0.995942	100.861	2.06033	33.8354	23.8583
574	0.01	1	1.00416	99.6373	1.96421	31.6853	21.9635
575	0.01	1	1.0008	101.331	1.92675	31.5142	21.6898
576	0.01	1	1.00036	98.1707	2.05393	32.821	23.1178
577	0.01	1	1.00058	97.4787	2.16975	34.5524	24.797
578	0.01	1	0.997398	99.0523	2.05146	33.072	23.2848
579	0.01	1	1.00381	99.7187	1.92175	30.9185	21.2591
580	0.01	1	1.001	100.788	1.93735	31.5461	21.7561
581	0.01	1	1.00134	100.903	1.95675	31.9478	22.1145
582	0.01	1	0.999021	102.81	1.89906	31.4342	21.5171
583	0.01	1	1.00432	99.1433	1.99525	32.0951	22.3747
584	0.01	1	1.00246	100.471	1.92843	31.2784	21.5345
585	0.01	1	1.0003	100.923	1.99854	32.7318	22.8321
586	0.01	1	0.997739	100.15	2.05667	33.5314	23.6292
587	0.01	1	0.999582	101.858	1.92293	31.6045	21.7358
588	0.01	1	1.00489	100.522	1.96775	32.0325	22.2188
589	0.01	1	0.999196	98.5994	1.98443	31.7233	22.0721
590	0.01	1	1.00038	96.7908	2.15501	34.0661	24.3926
591	0.01	1	0.995883	98.2562	2.01197	32.1075	22.4506
592	0.01	1	0.996417	102.16	1.98125	32.8093	22.8144
593	0.01	1	1.00075	101.301	1.96774	32.2806	22.3908
594	0.01	1	0.999745	102.179	1.97991	32.7899	22.7953
595	0.01	1	1.00034	100.465	1.98704	32.3719	22.5341
596	0.01	1	1.00026	99.0206	2.04102	32.8766	23.1057
597	0.01	1	0.99672	100.924	1.99106	32.5943	22.7055
598	0.01	1	0.999951	99.058	1.99183	32.0055	22.2984
599	0.01	1	0.998287	100.111	2.02869	33.0163	23.1542
600	0.01	1	1.00345	100.121	2.01376	32.7495	22.9068
601	0.01	1	0.990208	100.563	2.05864	33.7052	23.7597
602	0.01	1	0.999058	100.303	1.95079	31.6465	21.8814
603	0.01	1	1.00393	103.33	1.86582	30.9331	21.0317
604	0.01	1	0.997306	97.6087	2.03011	32.2163	22.5988
605	0.01	1	0.997106	101.378	2.00414	32.9833	23.0308
606	0.01	1	0.992919	102.304	1.91226	31.5365	21.6438
607	0.01	1	0.993164	100.385	2.08925	34.1887	24.2243
608	0.01	1	0.994955	98.3278	2.087	33.4493	23.6916
609	0.01	1	0.996436	99.6207	2.02995	32.8774	23.0619
610	0.01	1	1.0025	101.124	1.93033	31.5178	21.7073
611	0.01	1	0.998703	97.1235	2.22092	35.2592	25.4983
612	0.01	1	0.995712	97.3396	2.1802	34.6752	24.9247
613	0.01	1	0.993507	96.1917	2.22762	35.0275	25.3555
614	0.01	1	0.997338	100.793	1.88954	30.6338	20.9293
615	0.01	1	1.00236	99.3124	2.01067	32.4291	22.6702
616	0.01	1	0.996266	100.453	1.97464	32.1386	22.3208
617	0.01	1	0.999869	102.875	1.89919	31.4564	21.533
618	0.01	1	0.999706	101.909	1.88952	30.9728	21.1608
619	0.01	1	0.992457	97.5693	2.15979	34.4196	24.6639
620	0.01	1	0.995837	100.378	1.98109	32.2339	22.4136
621	0.01	1	0.998526	100.379	1.97153	32.0571	22.2514
622	0.01	1	1.00783	100.419	1.83563	29.4711	19.9109
623	0.01	1	0.99262	99.7031	2.15676	35.1209	25.1546
624	0.01	1	1.00469	99.3722	1.95971	31.518	21.8291
625	0.01	1	1.00308	100.967	1.90775	31.0378	21.2826
626	0.01	1	1.00453	100.883	1.89802	30.825	21.0958
627	0.01	1	1.00338	101.21	1.90931	31.1423	21.3608
628	0.01	1	0.998964	97.4393	2.12412	33.7775	24.0687
629	0.01	1	1.00073	100.819	1.97618	32.2843	22.4285
630	0.01	1	1.00215	98.9652	1.95678	31.3349	21.6904
631	0.01	1	1.00446	99.1431	2.0169	32.4859	22.735
632	0.01	1	0.997021	99.0744	2.01735	32.4715	22.7267
633	0.01	1	0.996692	99.0537	2.03672	32.8111	23.0425
634	0.01	1	1.00067	99.9213	2.01641	32.7321	22.9054
635	0.01	1	0.999394	99.7881	1.96628	31.7715	22.0318
636	0.01	1	1.00212	97.5149	2.06569	32.8058	23.1533
637	0.01	1	0.99758	98.9527	2.09837	33.859	24.0266
638	0.01	1	0.99463	99.0658	2.08531	33.6708	23.8418
639	0.01	1	0.995184	98.3941	2.10007	33.6972	23.9185
640	0.01	1	0.997961	101.158	1.94228	31.7554	21.9211
641	0.01	1	0.992852	98.0888	2.1219	33.965	24.1937
642	0.01	1	1.00159	97.8379	2.11866	33.8232	24.0802
643	0.01	1	0.999447	102.989	1.91078	31.7184	21.7622
644	0.01	1	0.999797	99.9231	1.89276	30.4312	20.8043
645	0.01	1	1.00291	99.8064	1.98398	32.1035	22.3348
646	0.01	1	0.995496	98.7577	2.11936	34.1532	24.3179
647	0.01	1	0.99308	95.933	2.43028	38.0036	28.2612
648	0.01	1	1.00298	99.4918	1.94065	31.2019	21.5323
649	0.01	1	1.0008	101.081	1.93635	31.6188	21.8021
650	0.01	1	1.00477	100.005	1.92613	31.0899	21.3952
651	0.01	1	1.00598	98.751	2.00824	32.2023	22.5019
652	0.01	1	0.998486	101.391	1.98536	32.639	22.7131
653	0.01	1	1.00025	97.5611	2.11451	33.6573	23.9461
654	0.01	1	0.998548	98.1518	2.09381	33.5066	23.7588
655	0.01	1	1.0045	101.856	1.86932	30.5607	20.7935
656	0.01	1	0.994946	102.89	1.96111	32.6604	22.6263
657	0.01	1	1.00064	103.538	1.89514	31.5794	21.5997
658	0.01	1	1.00158	102.209	1.87927	30.8628	21.0419
659	0.01	1	0.997269	102.392	2.0273	33.7431	23.6582
660	0.01	1	1.00002	98.5678	2.11736	34.0533	24.2389
661	0.01	1	1.0016	101.141	1.95388	31.9692	22.1174
662	0.01	1	0.993475	99.9621	2.01159	32.658	22.834
663	0.01	1	1.00307	100.635	2.01762	32.9878	23.0892
664	0.01	1	1.00036	101.722	1.90454	31.2075	21.3854
665	0.01	1	0.998997	95.6183	2.22291	34.7441	25.1331
666	0.01	1	0.998256	98.5497	2.05001	32.8788	23.1431
667	0.01	1	0.999939	100.587	1.9879	32.4271	22.5761
668	0.01	1	0.993959	98.7125	2.09325	33.6883	23.8855
669	0.01	1	0.997859	101.227	1.92485	31.4455	21.6345
670	0.01	1	1.00016	100.964	1.94693	31.7824	21.9592
671	0.01	1	1.00283	98.8311	1.99558	32.0001	22.3098
672	0.01	1	1.00379	98.3159	2.07443	33.2274	23.4853
673	0.01	1	0.999692	98.5826	2.08446	33.4918	23.7117
674	0.01	1	0.995356	100.041	2.14563	35.0497	25.0602
675	0.01	1	1.00147	100.352	2.04883	33.4587	23.5465
676	0.01	1	1.0066	97.9417	2.05511	32.765	23.083
677	0.01	1	1.00746	102.465	1.83354	30.0298	20.2793
678	0.01	1	0.99613	100.665	2.07839	34.0917	24.1121
679	0.01	1	1.00331	102.34	1.92359	31.767	21.8504
680	0.01	1	0.996453	99.2552	2.02396	32.6495	22.878
681	0.01	1	1.00062	97.5435	2.06752	32.8469	23.1895
682	0.01	1	1.00419	100.594	1.92184	31.1914	21.4471
683	0.01	1	0.996308	101.165	2.00527	32.9346	23.0014
684	0.01	1	0.997318	100.232	1.97374	32.0511	22.2564
685	0.01	1	0.988974	99.2298	2.14773	34.8011	24.8906
686	0.01	1	1.00235	98.2973	2.03629	32.5529	22.8595
687	0.01	1	1.0007	100.038	1.95851	31.7067	21.9549
688	0.01	1	0.998185	99.9435	2.04782	33.3046	23.4339
689	0.01	1	0.997777	100.572	2.03313	33.249	23.3355
690	0.01	1	0.997054	100.248	2.03032	33.091	23.2132
691	0.01	1	1.00018	101.032	1.98258	32.4715	22.585
692	0.01	1	0.999836	100.269	2.04151	33.2996	23.405
693	0.01	1	1.00151	99.222	2.00267	32.2551	22.5163
694	0.01	1	0.996304	100.575	2.03249	33.2383	23.3254
695	0.01	1	0.99461	103.264	1.8537	30.6704	20.8005
696	0.01	1	0.99791	97.0459	2.20514	34.9765	25.2353
697	0.01	1	0.998141	99.7549	1.94305	31.3292	21.6301
698	0.01	1	0.998686	98.912	2.12248	34.26	24.4061
699	0.01	1	0.997309	101.56	1.97578	32.5141	22.5864
700	0.01	1	0.998719	99.503	1.97903	31.9152	22.1836
701	0.01	1	0.998528	100.725	1.92164	31.2282	21.4716
702	0.01	1	0.997203	99.9169	2.17854	35.5652	25.5579
703	0.01	1	0.999664	98.5353	2.01942	32.3318	22.6373
704	0.01	1	0.999111	100.44	1.97995	32.2327	22.4081
705	0.01	1	1.00062	100.158	1.99032	32.3331	22.5205
706	0.01	1	0.998227	99.7373	2.09811	34.123	24.2129
707	0.01	1	0.99239	98.8362	2.10168	33.8763	24.0519
708	0.01	1	0.998244	102.791	1.93282	32.0857	22.109
709	0.01	1	1.0027	100.012	2.00598	32.5723	22.7513
710	0.01	1	1.00395	101.851	1.97025	32.5033	22.5558
711	0.01	1	1.00099	98.9016	2.04646	32.9334	23.1674
712	0.01	1	1.00014	98.348	2.02185	32.3136	22.6342
713	0.01	1	0.999316	100.071	2.01943	32.8359	22.9903
714	0.01	1	1.00214	99.3147	2.09204	33.8729	24.0116
715	0.01	1	1.00153	99.9373	1.93633	31.2607	21.5551
716	0.01	1	0.999596	98.4864	2.06001	33.0332	23.2914
717	0.01	1	1.00163	98.6219	2.00178	32.044	22.3654
718	0.01	1	1.00155	100.201	1.98083	32.1724	22.3698
719	0.01	1	1.00359	101.135	1.96196	32.1192	22.2549
720	0.01	1	1.00746	100.732	1.88992	30.6228	20.9234
721	0.01	1	1.00063	102.185	1.91471	31.5471	21.6614
722	0.01	1	1.00026	98.7058	2.00784	32.1802	22.4848
723	0.01	1	1.00523	98.9153	1.96928	31.5485	21.8893
724	0.01	1	1.00337	99.6699	2.01066	32.5457	22.7517
725	0.01	1	1.00332	100.263	1.98734	32.3122	22.4938
726	0.01	1	0.998516	101.818	1.90603	31.2659	21.4316
727	0.01	1	0.994476	101.539	1.92595	31.5633	21.7202
728	0.01	1	1.00023	101.543	1.93424	31.7231	21.8652
729	0.01	1	1.00384	100.088	1.98029	32.1259	22.3353
730	0.01	1	0.992646	100.277	2.0118	32.7649	22.9096
731	0.01	1	1.00069	98.2096	2.15499	34.5651	24.7498
732	0.01	1	1.00159	97.0724	2.15075	34.0947	24.3969
733	0.01	1	0.996706	97.6149	2.05643	32.6786	23.0274
734	0.01	1	1.00043	102.529	1.86125	30.6027	20.7873
735	0.01	1	0.996308	102.321	1.9322	31.9267	21.9969
736	0.01	1	0.999748	99.3529	2.03817	32.9359	23.136
737	0.01	1	0.995973	98.7934	2.06604	33.242	23.4625
738	0.01	1	0.997373	100.402	1.99091	32.4227	22.5853
739	0.01	1	1.00015	100.359	2.02904	33.1047	23.2177
740	0.01	1	1.00352	101.661	1.94489	31.9629	22.0754
741	0.01	1	1.00014	98.6696	2.03973	32.7371	23.0025
742	0.01	1	0.998216	100.735	1.92076	31.2146	21.4586
743	0.01	1	0.997753	99.3246	2.04596	33.0654	23.2582
744	0.01	1	0.997615	99.0828	1.99763	32.1186	22.4008
745	0.01	1	0.999731	99.4737	1.99188	32.1406	22.3928
746	0.01	1	0.994122	98.3074	2.13412	34.2479	24.4427
747	0.01	1	1.00225	101.57	1.90242	31.1199	21.3163
748	0.01	1	0.995438	97.4744	2.14347	34.1144	24.3833
749	0.01	1	1.00016	98.3142	2.04858	32.7751	23.0644
750	0.01	1	0.99625	97.7212	2.01099	31.9152	22.3123
751	0.01	1	1.00224	102.929	1.89403	31.3715	21.4527
752	0.01	1	0.994795	101.228	2.00243	32.9026	22.9674
753	0.01	1	1.00307	99.2	1.9886	31.9926	22.2764
754	0.01	1	0.996707	100.708	2.00206	32.7271	22.8433
755	0.01	1	1.00039	100.773	1.96061	31.9792	22.1523
756	0.01	1	0.995743	99.1616	2.07325	33.4925	23.668
757	0.01	1	1.003	100.822	1.99475	32.6291	22.745
758	0.01	1	0.994855	99.8161	2.09538	34.1022	24.1874
759	0.01	1	0.994909	99.7131	1.97474	31.9037	22.1582
760	0.01	1	1.00218	101.967	1.88768	30.9545	21.1405
761	0.01	1	0.997012	102.163	1.94279	32.0807	22.1479
762	0.01	1	1.00362	99.7647	1.95921	31.6331	21.9068
763	0.01	1	0.999276	100.642	1.9797	32.2928	22.4488
764	0.01	1	0.998376	99.8419	2.07505	33.7541	23.86
765	0.01	1	1.00189	99.9233	1.96395	31.7714	22.0221
766	0.01	1	1.00243	99.625	2.01452	32.6009	22.8059
767	0.01	1	1.00439	99.2697	1.92601	30.8592	21.2359
768	0.01	1	1.00699	101.393	1.95055	31.9861	22.1152
769	0.01	1	1.00192	101.181	1.9447	31.8083	21.9678
770	0.01	1	0.999125	98.5208	2.07283	33.2687	23.5082
771	0.01	1	1.00338	98.478	2.14369	34.4693	24.6378
772	0.01	1	0.996427	98.7298	2.07098	33.307	23.528
773	0.01	1	1.00076	97.1086	2.0979	33.2201	23.5714
774	0.01	1	1.00027	102.049	1.83921	30.0211	20.298
775	0.01	1	0.997794	100.637	2.04936	33.5635	23.6224
776	0.01	1	1.00126	104.801	1.89899	32.0413	21.9324
777	0.01	1	0.994057	97.4694	2.21871	35.349	25.5551
778	0.01	1	0.997433	102.137	1.9211	31.6556	21.7631
779	0.01	1	1.00223	102.507	1.94683	32.2662	22.2931
780	0.01	1	1.00327	101.836	1.90358	31.2238	21.3924
781	0.01	1	1.00485	99.3326	1.92887	30.9321	21.2979
782	0.01	1	0.999501	99.3766	2.03347	32.8599	23.0638
783	0.01	1	1.00125	98.0151	2.09743	33.522	23.7839
784	0.01	1	0.998791	99.4903	2.07083	33.561	23.7068
785	0.01	1	0.999003	99.4802	2.08817	33.8616	23.9883
786	0.01	1	0.998792	100.795	2.00698	32.8454	22.9461
787	0.01	1	1.00463	100.11	1.87967	30.2366	20.6167
788	0.01	1	0.99653	102.182	1.98532	32.8928	22.8896
789	0.01	1	0.998225	99.8033	2.03867	33.0943	23.2493
790	0.01	1	0.996654	100.809	2.04826	33.601	23.6443
791	0.01	1	1.01058	101.799	1.81389	29.4404	19.7969
792	0.01	1	1.00369	99.5516	1.99874	32.2908	22.5254
793	0.01	1	1.005	98.9746	1.92996	30.8411	21.2397
794	0.01	1	1.00267	100.454	1.99865	32.5819	22.7281
795	0.01	1	0.994463	99.7395	1.98912	32.176	22.4062
796	0.01	1	1.00237	99.5534	2.01679	32.6185	22.8274
797	0.01	1	0.992728	97.4345	2.19387	34.9329	25.1617
798	0.01	1	0.996867	101.622	1.99172	32.8317	22.8736
799	0.01	1	1.00408	98.7137	1.97141	31.5231	21.8803
800	0.01	1	1.00002	99.1816	1.98912	31.996	22.2809
801	0.01	1	0.998462	100.222	2.02541	32.994	23.1253
802	0.01	1	0.99586	97.9503	2.11441	33.7898	24.04
803	0.01	1	1.00094	101.514	1.93457	31.7202	21.8646
804	0.01	1	0.997993	102.691	1.98294	33.0117	22.9622
805	0.01	1	1.00051	99.6746	1.98894	32.1519	22.3887
806	0.01	1	0.997119	98.486	2.03716	32.6308	22.9177
807	0.01	1	0.997784	99.7124	1.97578	31.9226	22.1755
808	0.01	1	1.00234	100.049	1.98514	32.203	22.4088
809	0.01	1	1.00419	100.153	1.92989	31.2069	21.4914
810	0.01	1	1.00246	99.91	2.0515	33.3591	23.4871
811	0.01	1	1.00677	101.493	1.91227	31.2866	21.4723
812	0.01	1	0.998652	100.003	2.00791	32.6043	22.7815
813	0.01	1	1.00403	99.0946	2.03347	32.7666	22.9983
814	0.01	1	1.00137	101.328	1.92651	31.5085	21.6848
815	0.01	1	0.999774	101.711	1.9392	31.8704	21.9876
816	0.01	1	0.995305	99.1982	2.07177	33.4789	23.6526
817	0.01	1	0.998324	103.214	1.85088	30.5988	20.7397
818	0.01	1	1.00174	100.007	1.99381	32.3484	22.5454
819	0.01	1	1.00539	102.164	1.87872	30.8384	21.0229
820	0.01	1	0.996489	101.962	1.90724	31.3334	21.4831
821	0.01	1	0.999529	98.5499	2.09724	33.7018	23.9107
822	0.01	1	0.999534	100.148	1.99537	32.4225	22.6035
823	0.01	1	1.00532	102.776	1.88621	31.171	21.282
824	0.01	1	0.999287	99.0906	2.04707	33.0071	23.2217
825	0.01	1	1.00542	100.975	1.95358	31.9111	22.0759
826	0.01	1	0.996673	97.0163	2.16479	34.307	24.6021
827	0.01	1	0.996733	100.766	2.01062	32.9029	23.0012
828	0.01	1	1.00611	101.509	1.89693	30.9951	21.2076
829	0.01	1	0.998346	99.1731	2.07918	33.6002	23.7676
830	0.01	1	0.998426	99.5917	2.07499	33.6685	23.7993
831	0.01	1	0.999094	101.513	1.97438	32.4728	22.5519
832	0.01	1	1.00046	98.9771	2.07318	33.429	23.6228
833	0.01	1	1.00052	104.403	1.82824	30.4891	20.566
834	0.01	1	1.00812	99.2655	1.992	32.0756	22.348
835	0.01	1	1.00443	98.856	1.94768	31.1327	21.5134
836	0.01	1	0.99693	99.6906	2.00863	32.5157	22.7225
837	0.01	1	1.00249	98.676	1.99674	31.9708	22.2941
838	0.01	1	0.999819	97.5476	2.0542	32.6173	22.9754
839	0.01	1	1.00338	97.9539	1.98607	31.5452	21.9547
840	0.01	1	0.998354	99.0437	2.07672	33.5134	23.6965
841	0.01	1	0.998152	97.8064	2.13807	34.1399	24.3807
842	0.01	1	0.998291	98.6641	2.07194	33.3016	23.5279
843	0.01	1	0.998323	96.4569	2.13306	33.5857	23.966
844	0.01	1	0.997619	100.233	1.98218	32.2075	22.3998
845	0.01	1	0.999509	98.8438	2.01808	32.4091	22.686
846	0.01	1	1.00071	98.659	2.07179	33.2972	23.5243
847	0.01	1	1.00375	101.027	1.92936	31.4692	21.6697
848	0.01	1	1.00275	99.6593	1.89612	30.4149	20.8073
849	0.01	1	1.00283	103.767	1.83657	30.473	20.5919
850	0.01	1	0.99524	99.5023	2.10762	34.2077	24.3107
851	0.01	1	0.997646	101.708	1.91586	31.4219	21.5804
852	0.01	1	1.00099	98.282	2.07566	33.2372	23.497
853	0.01	1	1.00421	100.497	1.91376	31.0076	21.2871
854	0.01	1	0.998208	99.1724	1.99944	32.1805	22.4512
855	0.01	1	1.00069	98.2727	2.03701	32.5575	22.8656
856	0.01	1	1.00599	101.56	1.90998	31.2629	21.4464
857	0.01	1	0.997992	99.8878	1.96461	31.7723	22.0254
858	0.01	1	1.00034	102.639	1.89564	31.3149	21.4208
859	0.01	1	1.00492	102.194	1.83554	29.9901	20.2612
860	0.01	1	1.00184	100.202	1.90959	30.8376	21.153
861	0.01	1	1.00073	98.9277	2.10132	33.9016	24.0685
862	0.01	1	0.999319	101.906	1.90583	31.2891	21.4467
863	0.01	1	0.994477	98.815	2.02542	32.5308	22.8007
864	0.01	1	0.99878	99.3324	2.10855	34.1654	24.2843
865	0.01	1	0.996575	99.8755	2.10103	34.2213	24.2943
866	0.01	1	0.9972	102.042	1.88636	30.9514	21.1327
867	0.01	1	1.00439	99.413	1.92992	30.9769	21.3331
868	0.01	1	1.00715	101.289	1.94014	31.7559	21.9126
869	0.01	1	1.00011	98.0403	2.05773	32.8438	23.1489
870	0.01	1	1.0029	99.6205	2.05633	33.3484	23.499
871	0.01	1	1.00486	100.632	1.96825	32.0771	22.2518
872	0.01	1	0.998254	100.309	1.97423	32.085	22.2819
873	0.01	1	0.998266	101.364	2.03671	33.5762	23.5798
874	0.01	1	0.997024	99.3856	2.11281	34.2574	24.3664
875	0.01	1	0.991704	97.7055	2.26498	36.1766	26.3272
876	0.01	1	0.996622	97.4358	2.17546	34.6314	24.8753
877	0.01	1	1.00446	96.5532	2.11256	33.2769	23.6681
878	0.01	1	0.996582	102.303	1.9504	32.2701	22.3109
879	0.01	1	1.00134	100.354	1.95997	31.8342	22.0492
880	0.01	1	1.0036	101.588	1.92467	31.554	21.7084
881	0.01	1	0.997397	99.1934	1.95374	31.3511	21.6892
882	0.01	1	1.00421	99.5204	2.0027	32.3527	22.5846
883	0.01	1	1.00321	100.752	1.99461	32.604	22.7269
884	0.01	1	1.00045	99.0735	2.03205	32.7344	22.97
885	0.01	1	0.998019	97.1499	2.13526	33.8638	24.1729
886	0.01	1	0.997514	102.346	1.96373	32.5376	22.5523
887	0.01	1	0.997176	99.7579	2.10765	34.2961	24.3736
888	0.01	1	1.00342	100.549	2.00479	32.7255	22.8534
889	0.01	1	0.997741	97.9478	2.08431	33.2735	23.5566
890	0.01	1	0.999931	96.7509	2.09803	33.0998	23.4866
891	0.01	1	0.998053	98.6616	2.05271	32.9637	23.2135
892	0.01	1	0.997301	97.1608	2.25403	35.8016	26.0142
893	0.01	1	0.99823	101.323	2.10477	34.7832	24.7082
894	0.01	1	1.00104	100.772	1.95486	31.8708	22.0534
895	0.01	1	1.00094	101.473	2.01948	33.2969	23.3133
896	0.01	1	0.995073	102.09	1.96425	32.4659	22.5048
897	0.01	1	0.994607	100.832	2.02322	33.1548	23.229
898	0.01	1	0.995962	97.8069	2.05405	32.7015	23.0342
899	0.01	1	0.995215	99.5976	2.0305	32.8796	23.0656
900	0.01	1	0.996124	100.635	1.93813	31.513	21.7366
901	0.01	1	1.00155	98.2953	2.04854	32.7681	23.0593
902	0.01	1	1.00442	99.2124	1.9354	31.0166	21.383
903	0.01	1	0.997914	98.7039	2.06189	33.1391	23.3735
904	0.01	1	0.99251	99.9683	2.07592	33.8121	23.9046
905	0.01	1	0.996718	100.789	2.00517	32.8105	22.9144
906	0.01	1	0.996224	100.338	1.98858	32.3592	22.5316
907	0.01	1	0.997074	100.993	2.01223	33.0066	23.0803
908	0.01	1	0.998329	99.3322	2.07129	33.5158	23.6767
909	0.01	1	0.994925	101.243	1.96766	32.2607	22.3767
910	0.01	1	1.00454	101.354	1.88162	30.6505	20.9072
911	0.01	1	1.00196	99.1881	1.97714	31.7795	22.0816
912	0.01	1	0.993842	97.873	2.19997	35.1901	25.37
913	0.01	1	1.00055	99.7923	2.02655	32.8729	23.045
914	0.01	1	0.999703	98.9828	2.13385	34.4788	24.6064
915	0.01	1	0.997328	98.9164	1.98691	31.8705	22.1845
916	0.01	1	1.00144	98.4775	2.02049	32.332	22.6417
917	0.01	1	1.00386	98.2985	2.04933	32.783	23.0729
918	0.01	1	0.998066	98.8979	2.01571	32.3842	22.6591
919	0.01	1	0.996585	96.8519	2.14967	33.9993	24.3246
920	0.01	1	1.00171	98.5143	2.09614	33.6706	23.8842
921	0.01	1	1.00113	99.8732	2.01339	32.6615	22.8437
922	0.01	1	1.00206	99.1039	1.95344	31.3172	21.6645
923	0.01	1	1.0039	102.989	1.96288	32.7257	22.679
924	0.01	1	0.996217	96.4338	2.29069	36.1061	26.3698
925	0.01	1	1.00248	100.477	1.94715	31.6331	21.857
926	0.01	1	0.999466	100.379	1.97533	32.1276	22.3161
927	0.01	1	0.997057	102.565	2.00666	33.4166	23.3439
928	0.01	1	0.99348	100.145	2.05036	33.4172	23.5234
929	0.01	1	1.00187	102.233	1.88411	30.9652	21.1325
930	0.01	1	0.998155	100.838	1.9343	31.5039	21.7144
931	0.01	1	0.995176	99.5235	2.08891	33.8894	24.0109
932	0.01	1	1.00436	100.067	1.96044	31.7519	21.9942
933	0.01	1	0.995989	98.8988	2.13958	34.5468	24.6772
934	0.01	1	0.993234	98.9648	2.0906	33.7285	23.9035
935	0.01	1	0.995212	101.097	1.98517	32.5408	22.6439
936	0.01	1	1.00246	100.296	2.00729	32.6887	22.8379
937	0.01	1	0.991212	98.3892	2.12925	34.1939	24.3853
938	0.01	1	0.996921	100.76	2.01334	32.9506	23.0458
939	0.01	1	1.00382	100.359	1.98653	32.3281	22.5015
940	0.01	1	1.00088	98.3422	1.99249	31.786	22.1482
941	0.01	1	0.997477	101.875	1.98575	32.8019	22.828
942	0.01	1	0.993584	98.3436	2.12091	34.0363	24.2407
943	0.01	1	0.9992	101.006	1.97463	32.3153	22.4436
944	0.01	1	0.999247	98.7428	2.0466	32.883	23.1325
945	0.01	1	1.00136	99.3376	2.04422	33.0387	23.2325
946	0.01	1	0.995184	98.0253	2.11131	33.7629	24.0089
947	0.01	1	0.999858	95.8739	2.14678	33.6086	24.0341
948	0.01	1	0.997858	101.136	1.99463	32.7286	22.8138
949	0.01	1	0.999371	99.9318	1.96786	31.8466	22.0903
950	0.01	1	1.00243	97.6878	2.01529	31.9807	22.3751
951	0.01	1	0.998735	100.501	2.02057	32.9976	23.1081
952	0.01	1	1.00315	99.0623	2.05062	33.0606	23.2735
953	0.01	1	0.992785	95.1561	2.29059	35.6261	26.019
954	0.01	1	0.999821	96.7635	2.16965	34.2974	24.6136
955	0.01	1	0.997894	99.7485	1.99215	32.2344	22.4592
956	0.01	1	1.00121	99.6572	1.96441	31.6952	21.9711
957	0.01	1	1.00125	100.904	1.95263	31.8708	22.0441
958	0.01	1	0.995686	98.9005	2.08489	33.6073	23.7952
959	0.01	1	1.00061	100.063	1.99712	32.4271	22.6138
960	0.01	1	0.999146	96.8744	2.04255	32.1905	22.6296
961	0.01	1	0.997786	101.656	1.91852	31.4571	21.6158
962	0.01	1	1.00023	97.4975	2.15431	34.3032	24.5596
963	0.01	1	0.998238	100.872	1.97748	32.3256	22.4625
964	0.01	1	1.00229	101.869	1.95335	32.1894	22.2675
965	0.01	1	0.996981	98.5115	2.12277	34.1261	24.3119
966	0.01	1	1.00145	97.7704	2.10633	33.5903	23.8669
967	0.01	1	1.00231	100.05	2.03099	33.0381	23.1788
968	0.01	1	1.00157	101.301	1.94077	31.7718	21.9262
969	0.01	1	0.998495	100.827	2.00543	32.8276	22.9273
970	0.01	1	1.00079	101.177	1.92732	31.4772	21.6667
971	0.01	1	0.999186	100.144	2.0338	33.1196	23.2474
972	0.01	1	1.0025	96.16	2.1744	34.1608	24.5333
973	0.01	1	0.997315	97.986	2.06709	32.9885	23.2877
974	0.01	1	0.998051	101.476	1.92764	31.5762	21.7362
975	0.01	1	0.997258	100.631	1.96134	31.9476	22.1334
976	0.01	1	1.00203	100.535	1.96575	31.9994	22.1876
977	0.01	1	1.00103	98.5657	2.04031	32.7129	22.9878
978	0.01	1	0.992982	103.148	1.97893	33.0823	22.9945
979	0.01	1	0.999664	98.0298	2.18477	34.9964	25.1729
980	0.01	1	0.99878	100.765	1.95543	31.8794	22.0617
981	0.01	1	0.999865	100.311	1.9679	31.9679	22.1746
982	0.01	1	0.997698	98.1015	2.10112	33.6149	23.8642
983	0.01	1	0.996172	100.438	1.97371	32.1166	22.3018
984	0.01	1	1.00103	98.5747	2.05949	33.0537	23.3038
985	0.01	1	1.00664	100.247	1.91064	30.8713	21.1805
986	0.01	1	0.995944	100.978	1.98516	32.5022	22.617
987	0.01	1	1.00704	100.839	1.99119	32.5691	22.6885
988	0.01	1	1.00088	103.929	1.85909	30.9768	21.032
989	0.01	1	0.999792	97.6664	2.0587	32.7353	23.0762
990	0.01	1	1.00271	99.0357	2.05303	33.0943	23.3068
991	0.01	1	1.00418	97.5156	2.04085	32.3738	22.7517
992	0.01	1	0.999047	101.128	1.95383	31.9642	22.1137
993	0.01	1	1.0005	98.3629	2.15282	34.5827	24.754
994	0.01	1	0.997354	100.258	2.06918	33.7908	23.8625
995	0.01	1	0.998793	99.3781	2.02153	32.6462	22.8659
996	0.01	1	0.992918	101.111	1.94041	31.7053	21.8787
997	0.01	1	0.994904	101.163	2.06195	33.9659	23.9569
998	0.01	1	0.998801	101.942	1.92112	31.5957	21.7221
999	0.01	1	0.989629	100.267	2.03974	33.2671	23.375
1000	0.01	1	0.999279	100.309	2.01894	32.905	23.0367
		0
1001	0.02	1	1.00789	101.299	1.82704	29.5586	19.9332	37.6794	28.0619	0	0.00606061
1002	0.02	1	0.993796	95.3255	2.38951	37.1709	27.5026
1003	0.02	1	0.998028	98.3353	1.96993	31.3753	21.7718
1004	0.02	1	1.00086	100.966	1.9927	32.6381	22.7428
1005	0.02	1	1.01084	102.908	1.84492	30.3887	20.5714
1006	0.02	1	0.996107	96.6932	2.21301	34.9761	25.2643
1007	0.02	1	0.992837	103.003	2.06303	34.6033	24.4109
1008	0.02	1	0.981547	94.2528	2.5451	38.9307	29.3401
1009	0.02	1	1.00005	100.771	1.87201	30.2876	20.6191
1010	0.02	1	0.99592	97.2693	2.0552	32.5417	22.9261
1011	0.02	1	1.00768	103.531	1.82471	30.1625	20.3303
1012	0.02	1	0.991234	95.1304	2.3391	36.3496	26.7209
1013	0.02	1	0.992107	101.666	1.99543	32.9151	22.9471
1014	0.02	1	1.00281	98.5425	2.02556	32.4436	22.7401
1015	0.02	1	1.00423	98.5451	2.02027	32.3503	22.6536
1016	0.02	1	0.983041	101.354	2.16475	35.8401	25.7014
1017	0.02	1	1.00604	97.2054	2.03418	32.1545	22.5714
1018	0.02	1	1.00042	98.4437	2.04914	32.8281	23.1039
1019	0.02	1	1.00239	102.593	1.83275	30.0514	20.2904
1020	0.02	1	1.00589	101.337	1.92451	31.473	21.652
1021	0.02	1	1.00863	95.7295	2.17862	34.076	24.4881
1022	0.02	1	0.998454	100.272	2.07976	33.9829	24.0406
1023	0.02	1	1.0108	96.104	1.98888	30.999	21.5857
1024	0.02	1	0.995216	103.596	1.95483	32.7634	22.6709
1025	0.02	1	1.00741	100.618	1.93741	31.494	21.7205
1026	0.02	1	1.00068	97.8445	2.10644	33.6177	23.8868
1027	0.02	1	0.99994	94.88	2.19612	34.0528	24.5359
1028	0.02	1	1.01071	99.1336	1.85971	29.5596	20.0724
1029	0.02	1	0.99904	96.658	2.17018	34.2687	24.5949
1030	0.02	1	1.00226	103.277	1.81816	29.9551	20.1618
1031	0.02	1	0.998183	98.9054	1.97902	31.7233	22.0502
1032	0.02	1	0.999311	97.6049	2.14826	34.2401	24.4914
1033	0.02	1	0.986974	94.8646	2.09698	32.4371	23.0124
1034	0.02	1	0.991041	102.571	1.94629	32.2759	22.2975
1035	0.02	1	1.0042	103.842	1.92683	32.2965	22.2285
1036	0.02	1	1.00813	99.1792	2.02609	32.6627	22.8958
1037	0.02	1	1.00203	99.9645	2.04199	33.2072	23.342
1038	0.02	1	0.994311	100.828	1.95039	31.8048	21.9892
1039	0.02	1	1.00776	107.027	1.74964	29.5737	19.5988
1040	0.02	1	0.997921	99.0935	2.20772	35.757	25.8083
1041	0.02	1	0.995013	99.5929	1.9435	31.2868	21.6028
1042	0.02	1	1.00847	98.4085	1.97385	31.47	21.8533
1043	0.02	1	0.999619	102.307	1.91396	31.5702	21.6741
1044	0.02	1	0.999253	101.503	1.99961	32.9399	22.9818
1045	0.02	1	0.993796	101.525	2.02367	33.3907	23.3962
1046	0.02	1	1.00862	106.129	1.80099	30.421	20.3982
1047	0.02	1	1.00606	103.027	1.99461	33.3403	23.2401
1048	0.02	1	0.996195	101.074	2.03111	33.3782	23.4179
1049	0.02	1	1.0004	101.617	1.8249	29.6087	19.9578
1050	0.02	1	1.00493	101.872	1.99207	32.9192	22.936
1051	0.02	1	1.01592	102.31	1.74804	28.2372	18.7061
1052	0.02	1	1.0096	99.1569	1.94731	31.2205	21.5726
1053	0.02	1	1.0079	102.011	1.77349	28.6797	19.1118
1054	0.02	1	1.00087	102.395	1.80567	29.4462	19.7651
1055	0.02	1	0.989869	96.2286	2.07004	32.4472	22.917
1057	0.02	1	0.994305	101.771	2.04472	33.8571	23.81
1058	0.02	1	1.00987	103.869	1.79936	29.7398	19.9343
1059	0.02	1	1.00057	103.214	1.89365	31.451	21.5054
1060	0.02	1	1.00171	105.973	1.86814	31.772	21.6124
1061	0.02	1	1.01303	94.7638	2.04653	31.5567	22.1992
1062	0.02	1	1.01236	99.8069	1.99505	32.3063	22.5211
1063	0.02	1	0.989619	96.3786	2.36795	37.2608	27.4936
1064	0.02	1	1.00451	102.469	1.89603	31.2705	21.3922
1065	0.02	1	0.997434	94.2573	2.34414	36.0906	26.5481
1066	0.02	1	1.00231	101.407	2.03841	33.6215	23.6186
1067	0.02	1	1.00702	99.978	1.96368	31.7838	22.0296
1068	0.02	1	0.986981	93.9257	2.67085	40.4448	30.8898
1069	0.02	1	0.998332	98.5283	1.94946	31.0621	21.4718
1070	0.02	1	1.00443	102.988	1.80433	29.5893	19.8553
1071	0.02	1	0.998358	93.2752	2.40694	36.6204	27.1545
1072	0.02	1	0.998208	97.7972	2.10354	33.5519	23.8288
1073	0.02	1	1.01057	96.1257	2.18472	34.3159	24.6833
1074	0.02	1	1.00659	97.8896	2.07345	33.0663	23.3676
1075	0.02	1	0.989284	95.5623	2.23059	34.8451	25.2343
1076	0.02	1	0.998015	93.7021	2.15091	32.9134	23.5521
1077	0.02	1	1.0092	99.5029	1.9547	31.4667	21.7731
1078	0.02	1	1.00689	100.731	1.86882	30.2135	20.5552
1079	0.02	1	1.01211	99.4911	1.85896	29.6516	20.1317
1081	0.02	1	0.997226	104.12	1.78322	29.4758	19.6859
1082	0.02	1	0.998069	98.8246	1.96793	31.4949	21.8466
1083	0.02	1	1.00473	101.809	1.98157	32.7025	22.7415
1084	0.02	1	0.992925	101.564	2.12212	35.1721	25.0545
1085	0.02	1	1.01504	103.544	1.85678	30.8158	20.9126
1086	0.02	1	1.00761	98.7704	2.20513	35.5977	25.6835
1087	0.02	1	0.996338	102.936	1.92226	31.926	21.954
1088	0.02	1	0.99077	92.1297	2.69493	39.9712	30.6017
1089	0.02	1	0.993538	104.751	1.85051	31.0472	21.042
1090	0.02	1	0.999992	97.5379	2.03212	32.2283	22.6152
1091	0.02	1	1.00728	98.2244	1.96474	31.2456	21.6608
1092	0.02	1	0.98441	101.93	2.1681	36.1018	25.9024
1093	0.02	1	0.998696	102.395	2.0336	33.8605	23.7666
1095	0.02	1	1.00166	98.6945	2.1651	34.9056	25.0326
1096	0.02	1	1.00633	106.177	1.68865	28.0075	18.2872
1097	0.02	1	1.00416	97.8511	2.14506	34.2729	24.5027
1098	0.02	1	0.9946	99.9114	1.83594	29.3284	19.8158
1099	0.02	1	0.995436	98.1288	2.23929	35.9214	26.0464
1100	0.02	1	1.00206	97.0422	2.15177	34.1009	24.4052
1101	0.02	1	1.00488	100.988	1.83762	29.6775	20.0589
1102	0.02	1	1.00321	99.7025	1.88782	30.2696	20.6733
1103	0.02	1	0.995303	98.0582	2.05875	32.8676	23.1697
1104	0.02	1	1.00363	100.765	2.09352	34.3935	24.3866
1105	0.02	1	1.00493	94.3167	2.31162	35.6289	26.0955
1106	0.02	1	0.994028	101.073	2.02049	33.1839	23.2382
1107	0.02	1	0.986007	93.2209	2.42009	36.7854	27.3212
1108	0.02	1	0.991096	101.057	2.1008	34.6218	24.5776
1109	0.02	1	0.990221	88.4347	3.33642	45.0502	36.3077
1110	0.02	1	1.00273	102.049	1.80381	29.3087	19.6647
1111	0.02	1	0.999751	99.8435	2.00533	32.5056	22.7021
1112	0.02	1	1.00197	99.5297	1.93818	31.1678	21.4987
1113	0.02	1	1.00045	105.356	1.87355	31.6969	21.5854
1114	0.02	1	0.999793	98.0521	2.07493	33.1469	23.4304
1115	0.02	1	0.992106	98.7185	2.15966	34.8227	24.9522
1116	0.02	1	1.00806	97.3247	1.99141	31.438	21.9014
1117	0.02	1	1.00171	97.0111	2.06422	32.6109	23.01
1118	0.02	1	0.999585	102.165	1.93623	31.9555	22.0338
1119	0.02	1	1.00891	103.087	1.82672	30.0738	20.2793
1120	0.02	1	0.987899	96.6147	2.24777	35.5016	25.7732
1121	0.02	1	1.00929	97.5167	2.11757	33.6937	23.9838
1122	0.02	1	0.994632	95.8593	2.11973	33.157	23.61
1123	0.02	1	0.983357	96.5694	2.29157	36.1705	26.4201
1124	0.02	1	1.01221	101.893	1.79027	28.9892	19.3917
1125	0.02	1	0.989528	93.564	2.39902	36.6205	27.1278
1126	0.02	1	0.99335	103.382	1.95436	32.687	22.616
1127	0.02	1	1.00299	106.658	1.80146	30.5826	20.5087
1128	0.02	1	0.996856	98.2634	1.84271	28.9748	19.6051
1129	0.02	1	0.999195	99.9769	2.21258	36.1567	26.1155
1130	0.02	1	0.997818	98.9167	2.07256	33.3978	23.5983
1131	0.02	1	0.993324	101.333	1.89569	30.9174	21.1492
1132	0.02	1	0.99501	100.767	2.03734	33.3898	23.4515
1133	0.02	1	1.0042	100.029	1.97924	32.0879	22.3045
1134	0.02	1	0.99213	100.045	1.82632	29.1786	19.6739
1135	0.02	1	0.999951	97.0318	2.30142	36.4968	26.6942
1136	0.02	1	0.995755	93.9212	2.26025	34.7031	25.2382
1137	0.02	1	1.00142	100.059	1.80588	28.7784	19.3177
1138	0.02	1	0.99536	94.5839	2.56141	39.2881	29.6628
1139	0.02	1	0.992874	93.5359	2.38515	36.4104	26.9251
1140	0.02	1	0.999282	100.68	2.01444	32.9448	23.0462
1141	0.02	1	0.994796	99.4262	2.02705	32.7612	22.9687
1142	0.02	1	0.99989	99.1435	2.0754	33.5241	23.6988
1143	0.02	1	0.99024	101.902	1.91633	31.4909	21.6298
1144	0.02	1	1.00179	100.158	2.16337	35.3937	25.3759
1145	0.02	1	0.988852	94.8776	2.44279	37.7641	28.1257
1146	0.02	1	0.997667	95.2745	2.31536	36.0474	26.4153
1147	0.02	1	0.995837	95.6285	2.40397	37.5009	27.7971
1148	0.02	1	0.998137	95.2181	2.28504	35.5644	25.954
1149	0.02	1	1.00253	104.697	1.78306	29.6359	19.7921
1150	0.02	1	0.996365	102.728	1.90868	31.5973	21.6702
1151	0.02	1	0.990693	96.4074	2.21954	34.977	25.2892
1152	0.02	1	1.00897	95.807	2.13746	33.4319	23.8729
1154	0.02	1	0.997883	98.6854	1.90217	30.2315	20.7067
1155	0.02	1	1.00623	93.1866	2.23566	34.0566	24.6814
1156	0.02	1	1.01662	103.614	1.61653	25.7535	16.4987
1157	0.02	1	0.998356	103.34	1.77299	29.0429	19.3516
1158	0.02	1	1.00477	104.44	1.95849	33.1016	22.9207
1159	0.02	1	0.991645	107.636	1.84307	31.7459	21.4818
1160	0.02	1	1.00109	100.107	2.07231	33.7951	23.8781
1161	0.02	1	1.00397	103.792	1.72803	28.2222	18.6072
1162	0.02	1	0.99993	102.968	1.83489	30.2043	20.403
1163	0.02	1	0.993977	101.213	2.10249	34.7055	24.6439
1164	0.02	1	0.994479	91.4571	2.68635	39.5738	30.2716
1165	0.02	1	0.992084	97.572	2.14982	34.2546	24.5078
1166	0.02	1	0.993355	102.945	1.95602	32.5805	22.5494
1167	0.02	1	1.00902	96.9008	1.96324	30.7976	21.3443
1168	0.02	1	1.00644	101.847	2.00277	33.1101	23.1136
1169	0.02	1	0.996102	96.138	2.32482	36.5182	26.7942
1170	0.02	1	1.00424	102.986	1.89819	31.4706	21.5384
1171	0.02	1	0.997393	98.4414	2.06075	33.031	23.2928
1172	0.02	1	0.994899	100.483	2.09142	34.2603	24.2837
1173	0.02	1	0.996383	97.0754	2.16823	34.3844	24.6707
1174	0.02	1	1.00289	100.711	1.92382	31.2654	21.5063
1175	0.02	1	1.00531	100.156	1.86137	29.8967	20.3083
1176	0.02	1	0.99256	101.564	1.96342	32.2829	22.3744
1177	0.02	1	1.00428	100.176	1.88821	30.4211	20.7784
1178	0.02	1	0.996879	99.1215	1.97184	31.6612	21.9779
1179	0.02	1	1.00318	98.2411	2.02225	32.2856	22.6162
1180	0.02	1	1.00698	101.158	1.80772	29.1315	19.5626
1181	0.02	1	1.00509	99.0559	2.0018	32.1853	22.4641
1182	0.02	1	0.995952	101.567	1.86578	30.4045	20.6721
1183	0.02	1	0.990129	103.666	1.9113	31.9371	21.9145
1184	0.02	1	1.00499	99.7721	2.10163	34.1963	24.2789
1185	0.02	1	0.99669	99.5368	2.1071	34.2106	24.3107
1187	0.02	1	0.993963	95.4427	2.19557	34.2459	24.6731
1188	0.02	1	0.998486	105.502	1.8619	31.5032	21.4019
1189	0.02	1	0.980627	89.4266	3.30405	45.2555	36.3961
1190	0.02	1	1.00422	100.013	1.99767	32.4207	22.6116
1191	0.02	1	1.00003	101.358	1.87475	30.5178	20.7875
1192	0.02	1	0.994542	103.919	1.97699	33.2926	23.1324
1193	0.02	1	1.00831	98.0236	2.05995	32.877	23.181
1194	0.02	1	1.00514	104.362	1.82233	30.3556	20.4499
1195	0.02	1	0.990531	96.856	2.50574	39.4543	29.6029
1196	0.02	1	1.00415	98.7824	2.16002	34.8514	24.9742
1197	0.02	1	0.99915	99.6806	2.26683	36.9378	26.8882
1198	0.02	1	1.00194	99.1953	2.15555	34.9216	25.0072
1199	0.02	1	1.00185	104.124	1.79966	29.8189	19.9886
1200	0.02	1	0.997723	97.5094	2.07756	33.0087	23.3429
1201	0.02	1	0.99777	101.996	1.93695	31.9164	22.0099
1202	0.02	1	0.994962	101.965	2.09856	34.8933	24.7614
1203	0.02	1	1.00189	98.8648	2.24934	36.3536	26.3977
1204	0.02	1	1.00244	102.732	2.06579	34.5625	24.3935
1205	0.02	1	1.00574	100.336	1.96705	31.9603	22.1658
1206	0.02	1	1.00209	98.4324	2.1988	35.3718	25.4965
1207	0.02	1	0.995985	104.294	1.94266	32.7474	22.6077
1208	0.02	1	0.996823	100.479	1.91665	31.0575	21.3334
1209	0.02	1	1.00099	99.4983	2.19239	35.6481	25.6711
1210	0.02	1	0.995356	97.221	2.23553	35.5291	25.748
1211	0.02	1	1.00028	97.8872	2.10747	33.6499	23.9136
1212	0.02	1	1.00547	101.385	1.87571	30.5446	20.8098
1213	0.02	1	1.00097	98.1556	2.15434	34.5352	24.7259
1214	0.02	1	1.00547	100.744	1.90704	30.9557	21.2233
1215	0.02	1	1.0037	100.699	2.03734	33.3674	23.4357
1216	0.02	1	0.992435	105.414	1.89568	32.1621	22.0006
1217	0.02	1	1.00029	94.0749	2.06674	31.666	22.3528
1218	0.02	1	1.00129	102.82	1.94967	32.4194	22.411
1219	0.02	1	0.997857	96.3776	2.16086	34.0167	24.3792
1220	0.02	1	0.999938	95.9102	2.25299	35.3244	25.6637
1221	0.02	1	0.992431	91.8664	2.31418	34.7407	25.4537
1222	0.02	1	1.00861	103.703	1.84569	30.6391	20.7443
1223	0.02	1	1.00028	96.6499	2.02349	31.7844	22.27
1224	0.02	1	0.999364	95.6695	2.22251	34.7564	25.1406
1225	0.02	1	1.01007	99.4796	1.81111	28.715	19.2974
1226	0.02	1	1.00469	97.7644	1.98532	31.4707	21.8999
1227	0.02	1	0.998839	99.3696	1.85163	29.4739	19.9804
1228	0.02	1	0.994595	97.0638	2.13122	33.7663	24.0878
1229	0.02	1	0.995206	98.96	2.14454	34.6525	24.772
1230	0.02	1	1.0006	104.663	1.88757	31.7704	21.6972
1231	0.02	1	1.0019	99.7968	2.2197	36.2094	26.1809
1232	0.02	1	0.994194	102.073	1.96013	32.3825	22.4297
1233	0.02	1	1.00182	103.275	1.79926	29.5677	19.8185
1234	0.02	1	0.996286	99.3616	2.02307	32.6685	22.8877
1235	0.02	1	0.993141	99.0987	2.10884	34.09	24.2318
1236	0.02	1	0.990766	95.53	2.35608	36.7562	27.0798
1237	0.02	1	0.996912	102.137	1.9086	31.4138	21.544
1238	0.02	1	0.999658	97.1724	2.16324	34.3365	24.6174
1239	0.02	1	1.00591	102.848	1.88861	31.24	21.3395
1240	0.02	1	0.989778	97.7104	2.34437	37.4162	27.524
1241	0.02	1	1.01344	101.3	1.88274	30.6561	20.9158
1242	0.02	1	1.00835	97.5795	2.03979	32.3765	22.7494
1243	0.02	1	1.00069	99.2762	2.04848	33.094	23.2884
1244	0.02	1	1.00074	98.4017	2.05183	32.8613	23.1379
1245	0.02	1	1.00388	101.886	1.81027	29.3927	19.7492
1246	0.02	1	0.994936	100.344	1.96446	31.9146	22.1235
1247	0.02	1	0.996314	98.0644	1.97304	31.3453	21.7635
1248	0.02	1	1.00453	98.2481	1.9573	31.1174	21.5419
1249	0.02	1	1.00044	94.9397	2.38562	36.9638	27.3359
1250	0.02	1	1.00456	100.611	1.94794	31.6901	21.8997
1251	0.02	1	0.992063	101.605	1.94789	32.0022	22.1151
1252	0.02	1	1.0031	97.9413	2.16215	34.5901	24.7951
1253	0.02	1	0.989105	98.9748	2.08199	33.5821	23.7659
1254	0.02	1	0.995451	94.0222	2.46445	37.7278	28.1715
1255	0.02	1	1.00327	100.333	2.03061	33.1246	23.238
1256	0.02	1	0.995954	97.0827	2.22829	35.3627	25.6006
1257	0.02	1	1.01177	98.6381	1.76198	27.5024	18.2788
1258	0.02	1	0.989989	94.4737	2.39017	36.8485	27.2663
1259	0.02	1	0.997444	101.302	1.97198	32.3605	22.464
1260	0.02	1	0.996318	103.962	1.83422	30.4821	20.5878
1261	0.02	1	1.00434	103.34	1.79541	29.5068	19.7607
1262	0.02	1	1.00656	100.695	1.86113	30.0529	20.4134
1263	0.02	1	1.00397	100.361	1.99303	32.4485	22.6121
1264	0.02	1	0.998497	95.7217	2.14076	33.4565	23.9028
1265	0.02	1	0.997133	97.822	2.1542	34.4155	24.6396
1266	0.02	1	1.01011	100.133	1.91615	30.9407	21.2511
1267	0.02	1	1.01568	104.185	1.75772	28.9594	19.2281
1268	0.02	1	0.996439	99.912	2.12081	34.5774	24.6257
1269	0.02	1	0.994945	103.195	1.92798	32.1177	22.1104
1270	0.02	1	0.998855	99.6995	1.95144	31.4681	21.7607
1271	0.02	1	1.00593	97.1541	2.0891	33.0858	23.4423
1272	0.02	1	1.00244	98.5688	2.11336	33.9852	24.175
1273	0.02	1	0.993538	95.443	2.35199	36.6618	26.9959
1274	0.02	1	1.00922	101.755	1.83888	29.9282	20.2337
1275	0.02	1	0.996883	99.9437	1.88893	30.3641	20.7424
1276	0.02	1	0.99376	97.2944	2.29289	36.4626	26.6382
1277	0.02	1	1.00744	101.734	1.90321	31.1856	21.3647
1278	0.02	1	1.00609	101.254	2.01168	33.0816	23.1305
1279	0.02	1	1.00253	100.299	1.96527	31.9155	22.1274
1280	0.02	1	0.984336	96.8172	2.40012	37.9102	28.087
1281	0.02	1	0.998457	98.1006	1.93144	30.5961	21.077
1282	0.02	1	0.99707	99.0621	2.14135	34.634	24.7464
1283	0.02	1	1.0064	100.273	1.88746	30.436	20.7854
1284	0.02	1	0.995394	97.1645	1.98757	31.3177	21.8023
1285	0.02	1	1.00322	104.186	1.81144	30.0803	20.2164
1286	0.02	1	0.99536	98.2665	1.96239	31.2161	21.6309
1288	0.02	1	1.00737	104.276	1.81937	30.2697	20.3789
1289	0.02	1	1.01255	100.954	1.81318	29.182	19.6201
1290	0.02	1	1.00603	95.7181	2.01832	31.3883	21.9724
1292	0.02	1	1.00727	98.5671	1.94681	31.0255	21.4358
1293	0.02	1	0.998646	105.796	1.93608	33.0882	22.8141
1294	0.02	1	1.00056	102.872	1.85134	30.5069	20.6794
1295	0.02	1	0.994708	100.74	1.90541	30.923	21.194
1296	0.02	1	0.995482	103.277	1.76931	28.9487	19.2726
1297	0.02	1	0.998165	93.9195	2.09735	32.1201	22.7889
1298	0.02	1	1.00012	104.698	1.92101	32.4476	22.3073
1299	0.02	1	1.00302	97.1218	2.1989	34.9026	25.1587
1300	0.02	1	0.993698	96.6555	2.19279	34.6361	24.9438
1301	0.02	1	1.00964	98.9836	1.99634	32.0632	22.3569
1302	0.02	1	1.00301	99.3078	2.04694	33.0772	23.2704
1303	0.02	1	1.00104	101.096	1.97941	32.4332	22.5453
1304	0.02	1	0.999435	103.182	1.80165	29.5899	19.8439
1305	0.02	1	1.00869	94.3227	2.0115	30.814	21.5443
1306	0.02	1	1.00222	99.3531	1.93809	31.1108	21.459
1307	0.02	1	1.00387	99.4214	2.03179	32.8446	23.0463
1308	0.02	1	0.99896	100.814	2.04813	33.6002	23.6432
1309	0.02	1	1.01081	104.174	1.76897	29.1931	19.4338
1310	0.02	1	0.995159	98.0774	2.02494	32.2796	22.6227
1311	0.02	1	1.00523	95.826	2.09228	32.687	23.1718
1312	0.02	1	0.989445	102.284	1.89795	31.2517	21.3875
1313	0.02	1	1.00826	105.613	1.73866	28.9471	19.1338
1314	0.02	1	1.0145	100.431	1.97181	32.0789	22.2678
1315	0.02	1	0.997144	100.078	1.98296	32.1718	22.3781
1316	0.02	1	1.00591	105.054	1.75747	29.1955	19.3837
1317	0.02	1	1.00911	100.894	1.96329	32.0675	22.2246
1318	0.02	1	1.00183	100.547	2.00353	32.7014	22.8314
1319	0.02	1	1.011	103.596	1.89271	31.5486	21.5681
1320	0.02	1	1.00757	101.201	1.95158	31.9447	22.0909
1321	0.02	1	0.994551	103.319	1.91396	31.8825	21.8886
1322	0.02	1	1.00832	102.466	1.8974	31.2965	21.4158
1323	0.02	1	1.00277	103.508	1.80508	29.7539	19.969
1324	0.02	1	0.995539	96.9797	2.22436	35.2622	25.5133
1325	0.02	1	1.0105	100.042	1.81473	28.9489	19.47
1326	0.02	1	1.0028	94.956	2.24923	34.9147	25.3524
1327	0.02	1	1.00714	101.882	1.96869	32.4836	22.5356
1328	0.02	1	0.985417	91.2997	2.82304	41.141	31.8814
1329	0.02	1	1.00313	99.2092	2.0907	33.8136	23.9642
1330	0.02	1	0.998269	96.6909	2.16397	34.1785	24.5069
1331	0.02	1	1.00869	101	1.90423	30.9801	21.2281
1332	0.02	1	0.996128	104.161	1.80804	30.0029	20.1493
1333	0.02	1	1.00501	101.133	1.91686	31.2635	21.4758
1334	0.02	1	0.995573	99.0783	2.27394	36.8287	26.8354
1335	0.02	1	0.995716	100.183	2.00277	32.5693	22.7361
1336	0.02	1	0.996972	100.879	2.03193	33.3287	23.3866
1337	0.02	1	0.994958	91.9211	2.51084	37.5124	28.1623
1338	0.02	1	1.00713	107.269	1.79899	30.7052	20.5797
1339	0.02	1	1.00955	98.4134	1.88804	29.8823	20.4097
1340	0.02	1	1.00513	95.899	2.16838	33.9702	24.374
1341	0.02	1	0.991852	102.248	2.07468	34.5608	24.4288
1342	0.02	1	0.9899	95.0684	2.43847	37.7783	28.1216
1343	0.02	1	0.983764	97.7556	2.1246	33.8952	24.1544
1344	0.02	1	0.996447	100.72	1.98459	32.4087	22.5496
1345	0.02	1	1.01051	97.967	2.00315	31.8558	22.2395
1346	0.02	1	0.996801	103.056	1.8729	30.9921	21.1025
1347	0.02	1	0.991758	99.5875	2.1241	34.5218	24.599
1348	0.02	1	0.996016	101.852	1.87336	30.6391	20.8641
1349	0.02	1	0.997924	101.946	1.79997	29.2014	19.5761
1350	0.02	1	1.0028	99.3261	1.81554	28.7577	19.3448
1351	0.02	1	1.0199	103.13	1.72294	27.9349	18.3952
1352	0.02	1	1.00556	99.3559	1.83922	29.229	19.7625
1353	0.02	1	0.992589	104.301	1.91536	32.2131	22.1216
1354	0.02	1	1.00288	93.5107	2.43246	37.0747	27.5778
1355	0.02	1	0.996121	101.426	1.88011	30.6428	20.8955
1356	0.02	1	0.993372	99.3836	1.92535	30.8822	21.249
1357	0.02	1	0.999099	100.916	1.88595	30.6018	20.8923
1358	0.02	1	1.01441	99.7166	2.01698	32.6754	22.868
1359	0.02	1	0.994944	99.2001	2.05096	33.1126	23.3114
1360	0.02	1	0.992824	100.137	1.99603	32.431	22.6121
1361	0.02	1	1.01077	99.1765	1.87441	29.8543	20.3341
1362	0.02	1	1.0037	100.964	1.92625	31.3902	21.6023
1363	0.02	1	1.00106	103.065	1.82497	30.0319	20.2434
1364	0.02	1	0.993318	95.1023	2.42153	37.5486	27.8929
1365	0.02	1	0.994772	93.9539	2.39975	36.7837	27.2511
1366	0.02	1	1.00956	101.07	1.89499	30.8236	21.0821
1367	0.02	1	0.993091	106.219	1.87136	31.9117	21.7218
1368	0.02	1	1.00002	99.1386	2.18981	35.4763	25.5375
1369	0.02	1	1.00563	103.967	1.73112	28.336	18.6961
1370	0.02	1	1.01472	104.004	1.90561	31.929	21.8844
1371	0.02	1	0.995975	98.9959	2.21424	35.8292	25.8853
1372	0.02	1	1.01561	102.084	1.71294	27.4412	18.026
1373	0.02	1	1.01755	99.9056	1.85197	29.6394	20.094
1374	0.02	1	1.00566	101.482	1.9775	32.5213	22.5985
1375	0.02	1	0.996585	102.587	1.9897	33.1056	23.056
1376	0.02	1	0.982904	93.0265	2.69796	40.3982	30.9379
1377	0.02	1	0.993408	93.8887	2.28949	35.135	25.6564
1378	0.02	1	0.995639	101.019	1.96059	32.0567	22.2059
1379	0.02	1	1.00132	99.9654	2.01585	32.7363	22.906
1380	0.02	1	1.01229	103.983	1.82471	30.2941	20.419
1381	0.02	1	0.995472	88.6052	3.1368	43.2407	34.3741
1382	0.02	1	0.995446	98.2165	2.25689	36.2364	26.3407
1383	0.02	1	1.01349	99.4622	2.03246	32.8701	23.0668
1384	0.02	1	1.0044	95.6822	2.03942	31.7407	22.3013
1385	0.02	1	1.0048	104.853	1.81785	30.4058	20.4637
1386	0.02	1	1.00219	97.6951	2.20556	35.2172	25.4105
1387	0.02	1	1.00447	98.6036	1.86643	29.5297	20.08
1388	0.02	1	0.999178	94.4235	2.06535	31.7601	22.414
1389	0.02	1	0.997187	99.7849	1.94989	31.4662	21.753
1390	0.02	1	0.99454	106.362	1.83622	31.2277	21.1003
1391	0.02	1	1.00246	94.696	2.10464	32.5061	23.0902
1392	0.02	1	0.985079	97.0455	2.24718	35.6505	25.8792
1393	0.02	1	1.00133	95.2225	2.36537	36.7757	27.1267
1394	0.02	1	1.0113	96.6274	1.99547	31.2846	21.8106
1395	0.02	1	1.00302	100.275	2.01971	32.908	23.0419
1396	0.02	1	1.00403	101.454	2.04185	33.6997	23.6876
1397	0.02	1	1.00135	98.0387	2.09427	33.476	23.739
1398	0.02	1	0.989406	100.808	2.1232	34.929	24.8856
1399	0.02	1	0.998281	106.504	1.7494	29.4242	19.4987
1400	0.02	1	0.992346	98.6366	2.11538	34.0431	24.224
1401	0.02	1	0.989023	101.993	1.8703	30.6212	20.8389
1402	0.02	1	0.999795	95.1354	2.26131	35.1682	25.5802
1403	0.02	1	1.0044	99.5613	2.05441	33.2944	23.4532
1404	0.02	1	0.99923	98.8995	2.07871	33.4993	23.6944
1406	0.02	1	0.990162	101.758	2.04275	33.817	23.7737
1407	0.02	1	1.00418	101.621	1.89594	31.0101	21.2136
1408	0.02	1	0.997623	99.5602	1.93488	31.1157	21.4492
1409	0.02	1	0.993233	98.6093	1.92584	30.6507	21.0917
1410	0.02	1	1.0006	101.756	1.95338	32.1542	22.2433
1411	0.02	1	0.989887	101.282	2.03203	33.4637	23.4817
1412	0.02	1	0.99838	99.6687	2.12796	34.6164	24.6816
1413	0.02	1	1.00423	100.6	1.85007	29.8081	20.2003
1414	0.02	1	1.00175	104.288	1.7238	28.2666	18.6175
1415	0.02	1	0.997143	98.9891	1.80038	28.3625	19.0154
1416	0.02	1	0.993576	96.1827	2.15759	33.8943	24.2792
1417	0.02	1	1.00202	103.883	1.75892	28.9004	19.1943
1418	0.02	1	1.00679	102.126	1.78952	29.0402	19.4225
1419	0.02	1	0.989955	102.445	1.98426	32.9573	22.93
1420	0.02	1	0.999602	101.229	2.06871	34.1093	24.0855
1421	0.02	1	1.00088	101.091	1.96211	32.108	22.2477
1422	0.02	1	1.00882	99.0868	1.91302	30.5588	20.9759
1423	0.02	1	0.990991	106.261	1.79226	30.2742	20.2603
1424	0.02	1	0.992179	99.8116	2.12842	34.6739	24.7244
1425	0.02	1	1.00537	103.82	1.89451	31.6529	21.6472
1426	0.02	1	1.00034	97.8977	1.95983	31.0525	21.5072
1427	0.02	1	0.990906	97.8675	2.16821	34.6648	24.8718
1428	0.02	1	0.995678	100.718	2.18693	35.9929	25.8981
1429	0.02	1	0.99735	103.28	1.9119	31.8301	21.8437
1430	0.02	1	1.00571	100.359	2.03961	33.2955	23.3944
1431	0.02	1	0.990504	92.5837	2.58926	38.8224	29.4
1432	0.02	1	1.00437	98.6612	2.0093	32.1919	22.4989
1433	0.02	1	1.00657	97.8338	1.89877	29.9073	20.4708
1434	0.02	1	0.996767	103.67	1.90169	31.749	21.7441
1435	0.02	1	0.996029	99.283	2.10258	34.045	24.1752
1436	0.02	1	0.995495	99.5875	2.23523	36.389	26.37
1437	0.02	1	0.996389	96.599	2.07191	32.6041	23.035
1438	0.02	1	0.988539	105.796	1.86477	31.6497	21.5142
1439	0.02	1	1.00606	92.4279	2.42075	36.4818	27.0979
1440	0.02	1	0.988949	101.435	1.8816	30.6745	20.9234
1441	0.02	1	0.994005	101.439	1.94012	31.8024	21.9446
1442	0.02	1	1.00156	100.517	1.93755	31.4649	21.701
1443	0.02	1	0.999912	99.8316	1.79196	28.4364	19.0291
1444	0.02	1	1.01378	95.2389	1.81869	27.6336	18.6014
1445	0.02	1	0.99457	97.021	2.06731	32.6674	23.0619
1446	0.02	1	1.00832	98.1392	2.14824	34.4272	24.6251
1447	0.02	1	1.0026	99.8588	1.99834	32.3832	22.5882
1448	0.02	1	0.98976	101.438	1.96286	32.2324	22.3371
1449	0.02	1	1.00109	94.3678	2.2791	35.1564	25.6353
1450	0.02	1	0.994366	105.472	1.87701	31.8022	21.6724
1451	0.02	1	1.00485	97.7682	1.98933	31.5439	21.9669
1452	0.02	1	0.998961	96.8221	2.17858	34.4644	24.7671
1453	0.02	1	0.998089	98.2295	1.99653	31.8223	22.1897
1454	0.02	1	1.00269	98.4491	1.96342	31.293	21.6883
1455	0.02	1	1.00418	98.7231	1.87125	29.6575	20.187
1456	0.02	1	1.01134	101.192	1.83314	29.6487	20.0202
1457	0.02	1	0.990689	100.371	1.9899	32.3941	22.5613
1458	0.02	1	0.992895	103.107	1.82164	29.9766	20.1916
1459	0.02	1	0.99013	103.425	1.83187	30.2771	20.439
1460	0.02	1	1.00647	97.5341	2.08378	33.124	23.4487
1461	0.02	1	1.00694	101.061	1.98058	32.4439	22.5576
1462	0.02	1	0.993713	97.8145	2.20094	35.1848	25.3698
1463	0.02	1	1.01253	105.601	1.68412	27.7558	18.102
1464	0.02	1	1.00592	102.176	1.89855	31.2303	21.3754
1465	0.02	1	1.0004	104.749	1.69421	27.7516	18.1454
1466	0.02	1	1.00491	97.6806	1.90431	29.9636	20.532
1467	0.02	1	0.999182	94.7746	2.25878	34.9957	25.4456
1468	0.02	1	0.983405	100.904	2.157	35.5481	25.4615
1469	0.02	1	0.998671	95.8329	2.37852	37.2066	27.4908
1470	0.02	1	1.00473	103.675	1.98529	33.3729	23.2235
1471	0.02	1	1.00556	101.994	1.88513	30.9127	21.101
1472	0.02	1	1.00213	99.0344	2.07481	33.4768	23.6631
1473	0.02	1	0.99938	100.896	1.87683	30.4189	20.7289
1474	0.02	1	1.00786	97.1447	2.25802	35.8588	26.0704
1475	0.02	1	0.997834	99.9115	1.97174	31.9117	22.1514
1476	0.02	1	1.00292	97.892	2.02345	32.1921	22.5554
1477	0.02	1	0.998478	94.2801	2.38768	36.7368	27.1752
1478	0.02	1	1.00175	101.35	1.90145	31.0337	21.2532
1479	0.02	1	0.988052	93.9331	2.39711	36.7375	27.2079
1480	0.02	1	1.00242	101.993	1.88577	30.925	21.1121
1481	0.02	1	0.994691	98.9086	2.17412	35.1325	25.2301
1482	0.02	1	1.00663	100.587	1.95193	31.7573	21.9627
1483	0.02	1	1.00329	97.624	2.16293	34.491	24.727
1484	0.02	1	0.991687	100.27	2.01536	32.8274	22.9678
1485	0.02	1	1.01237	101.454	1.88487	30.744	20.9848
1486	0.02	1	0.98947	94.4789	2.29286	35.407	25.867
1487	0.02	1	0.995641	106.287	1.69743	28.2302	18.4732
1488	0.02	1	0.989156	101.273	2.03852	33.5788	23.589
1489	0.02	1	0.989689	92.1309	2.59668	38.7285	29.3521
1490	0.02	1	1.00045	104.491	1.77975	29.5083	19.6921
1491	0.02	1	1.00157	100.979	1.95789	31.9932	22.1507
1492	0.02	1	1.00362	98.9139	1.95617	31.3075	21.6689
1493	0.02	1	1.00223	100.428	1.95852	31.8306	22.0407
1494	0.02	1	0.996631	105.376	1.83201	30.851	20.827
1495	0.02	1	0.999867	102.806	1.97995	32.992	22.936
1496	0.02	1	1.00267	106.16	1.90198	32.5174	22.2716
1497	0.02	1	1.00286	98.7635	1.95038	31.1533	21.5386
1498	0.02	1	0.996761	99.1571	2.09701	33.9055	24.0543
1499	0.02	1	0.999289	98.0907	2.14635	34.3785	24.5831
1500	0.02	1	1.00795	98.9686	1.96864	31.5538	21.8904
1501	0.02	1	0.997211	101.334	1.97201	32.3713	22.4716
1502	0.02	1	0.992027	96.5835	2.32346	36.6667	26.8982
1503	0.02	1	1.01126	100.943	1.83162	29.5455	19.9441
1504	0.02	1	0.989921	94.4228	2.71136	41.1739	31.5735
1505	0.02	1	0.997614	103.444	1.83613	30.3691	20.5198
1506	0.02	1	0.998046	99.2689	2.03364	32.8273	23.0416
1507	0.02	1	0.991129	102.561	1.97954	32.9056	22.8742
1508	0.02	1	0.997565	101.633	1.91464	31.3755	21.5434
1509	0.02	1	0.991723	93.2258	2.47165	37.5079	28.0312
1510	0.02	1	1.00148	99.8114	2.08212	33.8683	23.969
1511	0.02	1	1.00203	98.7106	1.98518	31.7728	22.1096
1512	0.02	1	0.990509	95.4665	2.38459	37.1536	27.4728
1513	0.02	1	1.0116	105.179	1.70639	28.1311	18.4494
1514	0.02	1	1.00038	100.084	1.92478	31.0889	21.3889
1515	0.02	1	0.99324	91.6691	2.42513	36.2431	26.935
1516	0.02	1	1.00043	95.6901	2.32802	36.3965	26.7162
1517	0.02	1	1.00401	98.6069	2.00715	32.1356	22.4509
1518	0.02	1	0.996029	100.107	1.96225	31.7982	22.0336
1519	0.02	1	1.00208	104.415	1.82204	30.3649	20.4548
1520	0.02	1	0.998656	93.1081	2.52996	38.255	28.782
1521	0.02	1	0.99827	102.009	1.86967	30.6136	20.831
1522	0.02	1	0.99068	102.273	1.99729	33.1465	23.1162
1523	0.02	1	1.01421	101.951	1.95532	32.2525	22.3194
1524	0.02	1	1.00248	103.833	1.803	29.8046	19.9939
1525	0.02	1	0.989976	104.291	1.77521	29.3568	19.5707
1526	0.02	1	0.998975	103.566	1.78043	29.2612	19.5302
1527	0.02	1	1.00269	99.0312	1.92305	30.7296	21.1346
1528	0.02	1	1.00366	99.095	1.93983	31.0623	21.4327
1529	0.02	1	0.998693	98.9009	1.96291	31.4271	21.7792
1530	0.02	1	0.995085	104.538	1.95726	33.1086	22.9202
1531	0.02	1	1.00262	100.794	1.86466	30.1512	20.4951
1532	0.02	1	0.994294	106.097	1.81708	30.7505	20.6923
1533	0.02	1	0.995816	104.825	1.81916	30.4247	20.4823
1534	0.02	1	1.02087	98.4415	1.82343	28.6548	19.3087
1535	0.02	1	0.989897	100.828	2.05475	33.7243	23.7574
1536	0.02	1	0.988194	93.6411	2.25137	34.464	25.0328
1537	0.02	1	0.99676	102.887	1.88905	31.2608	21.3556
1538	0.02	1	1.00587	102.737	1.88869	31.208	21.3179
1539	0.02	1	0.996327	98.8595	2.00297	32.1426	22.439
1541	0.02	1	0.994029	97.5144	2.1015	33.4202	23.7274
1542	0.02	1	0.992004	99.911	2.0626	33.557	23.6711
1543	0.02	1	0.99899	103.656	1.90222	31.7551	21.7505
1544	0.02	1	1.01281	98.2631	1.94089	30.821	21.2705
1545	0.02	1	0.989645	87.8643	3.36296	44.9986	36.3279
1546	0.02	1	1.00822	95.8379	2.01702	31.405	21.9791
1547	0.02	1	0.997787	100.524	2.12795	34.9133	24.8932
1548	0.02	1	0.998657	97.6635	2.14003	34.1229	24.3761
1549	0.02	1	1.00443	101.262	1.94958	31.9262	22.0697
1550	0.02	1	1.00015	95.3321	2.4662	38.2783	28.5886
1551	0.02	1	0.990374	100.786	1.98905	32.5124	22.6402
1552	0.02	1	0.993817	88.4141	3.24368	44.1795	35.387
1553	0.02	1	1.00116	103.576	1.81111	29.8976	20.0921
1554	0.02	1	0.992102	97.2182	2.31322	36.7497	26.9222
1555	0.02	1	0.999221	104.017	1.90222	31.8659	21.8264
1556	0.02	1	1.00903	99.3227	1.90744	30.5263	20.9305
1557	0.02	1	1.00261	105.628	1.77002	29.6229	19.7246
1558	0.02	1	0.993587	97.6694	2.08149	33.1306	23.4445
1559	0.02	1	1.00439	101.005	1.90469	30.9907	21.2374
1560	0.02	1	1.00248	94.0014	2.08053	31.8705	22.5491
1561	0.02	1	1.00244	93.8806	2.56356	39.0247	29.4709
1562	0.02	1	0.996949	96.0924	2.17795	34.1944	24.5707
1563	0.02	1	1.00417	104.777	1.85154	31.0759	21.066
1564	0.02	1	0.99753	99.5416	1.93813	31.1706	21.5004
1565	0.02	1	1.00639	100.195	1.88839	30.43	20.7852
1566	0.02	1	0.996681	105.259	1.85772	31.3453	21.2761
1567	0.02	1	1.00275	105.965	1.8538	31.4748	21.3465
1568	0.02	1	1.00376	99.023	2.08307	33.6172	23.795
1569	0.02	1	0.98435	97.2329	2.37482	37.6945	27.8381
1570	0.02	1	0.995458	105.444	1.90154	32.2894	22.1136
1571	0.02	1	0.998202	100.705	1.91151	31.0292	21.2924
1572	0.02	1	0.997152	100.2	1.89391	30.5376	20.8819
1573	0.02	1	1.01114	105.362	1.77966	29.7526	19.8547
1574	0.02	1	1.00673	101.684	2.03763	33.699	23.6699
1575	0.02	1	1.00265	100.311	1.97774	32.1505	22.3419
1576	0.02	1	0.998588	100.905	1.86706	30.2315	20.5599
1577	0.02	1	0.999329	93.7426	2.56015	38.9218	29.3822
1578	0.02	1	1.00347	100.971	1.88417	30.584	20.8726
1579	0.02	1	0.985535	90.682	2.54627	37.471	28.2437
1580	0.02	1	1.00107	92.9773	2.34921	35.6742	26.2592
1581	0.02	1	1.00503	99.5744	2.0598	33.3944	23.5452
1582	0.02	1	1.00422	95.977	2.06591	32.2921	22.7916
1583	0.02	1	0.999563	98.2286	2.17046	34.8301	24.9989
1584	0.02	1	1.00823	102.475	1.7787	28.9174	19.2931
1585	0.02	1	1.00637	97.3727	2.11977	33.6811	23.9833
1586	0.02	1	1.00831	104.537	1.76295	29.1677	19.3899
1587	0.02	1	1.0085	96.3889	2.05224	32.1963	22.6713
1588	0.02	1	0.995313	99.6259	1.98406	32.0468	22.2956
1589	0.02	1	0.989586	95.9088	2.30246	36.0903	26.4007
1590	0.02	1	0.997198	105.177	1.88216	31.8174	21.7055
1591	0.02	1	0.988652	92.8854	2.62201	39.374	29.9213
1592	0.02	1	0.996423	100.962	2.06151	33.8905	23.9019
1593	0.02	1	0.984945	92.7511	2.60103	39.0458	29.6063
1594	0.02	1	0.993552	99.9712	2.06575	33.6331	23.7374
1595	0.02	1	1.00714	101.354	1.81828	29.3996	19.7884
1596	0.02	1	0.993259	99.6789	2.06972	33.605	23.7335
1597	0.02	1	1.00127	97.7586	2.0544	32.6914	23.0284
1598	0.02	1	0.995833	100.704	2.04507	33.5084	23.5663
1599	0.02	1	0.997099	100.678	2.144	35.2445	25.1931
1600	0.02	1	0.997172	101.459	1.98401	32.6354	22.705
1601	0.02	1	0.998349	95.1669	2.20462	34.291	24.7388
1602	0.02	1	0.998194	102.095	1.94574	32.1158	22.1846
1603	0.02	1	0.998775	100.926	1.85432	29.9884	20.3406
1604	0.02	1	0.995824	100.521	2.14428	35.1944	25.1583
1605	0.02	1	1.00259	99.6541	1.86126	29.7446	20.2045
1606	0.02	1	1.00695	102.637	1.89688	31.3386	21.4424
1607	0.02	1	1.00508	104.071	1.76822	29.1483	19.4007
1608	0.02	1	1.00596	102.016	1.94077	31.9958	22.0808
1609	0.02	1	1.00202	102.179	1.82557	29.7859	20.0802
1610	0.02	1	0.999423	105.32	1.79753	30.1167	20.1786
1611	0.02	1	0.995525	97.394	2.12728	33.815	24.1075
1612	0.02	1	0.996179	99.253	2.09878	33.9688	24.1062
1613	0.02	1	1.008	102.299	1.81635	29.635	19.9385
1614	0.02	1	1.00502	95.65	2.20799	34.5188	24.9156
1615	0.02	1	1.00006	100.777	1.90872	30.9978	21.2592
1616	0.02	1	0.994447	102.673	1.94731	32.3274	22.3374
1617	0.02	1	0.990036	97.5284	2.36093	37.5988	27.7179
1618	0.02	1	0.99166	103.204	1.82852	30.1444	20.3348
1619	0.02	1	1.00195	93.5623	2.25641	34.5119	25.0855
1620	0.02	1	0.997052	102.825	1.9762	32.927	22.875
1621	0.02	1	0.996938	96.155	2.27085	35.694	25.9974
1622	0.02	1	0.998168	100.247	2.1103	34.5104	24.5364
1623	0.02	1	1.00017	98.2118	2.05896	32.9228	23.2094
1624	0.02	1	1.00435	102.392	1.83792	30.0961	20.3431
1625	0.02	1	0.991888	102.669	1.85284	30.4768	20.6655
1626	0.02	1	1.00712	98.5846	1.86284	29.4556	20.0147
1627	0.02	1	1.00799	103.125	1.73453	28.1781	18.6072
1628	0.02	1	0.999876	100.696	1.87001	30.2262	20.5688
1629	0.02	1	0.996388	98.1693	2.14811	34.4355	24.6306
1630	0.02	1	0.996046	98.7568	2.17263	35.0537	25.1678
1631	0.02	1	0.995101	100.725	1.93793	31.5373	21.7525
1632	0.02	1	1.00728	102.229	1.75557	28.3712	18.8281
1633	0.02	1	0.989423	94.5985	2.2822	35.2897	25.7435
1634	0.02	1	0.995624	98.3838	2.15834	34.6827	24.8468
1635	0.02	1	1.00037	103.233	1.99863	33.4829	23.3565
1636	0.02	1	1.0019	93.7353	2.23905	34.3095	24.8768
1637	0.02	1	0.99507	101.797	1.95964	32.2855	22.3604
1638	0.02	1	1.00376	94.6445	2.23991	34.6556	25.1308
1639	0.02	1	0.996811	95.7882	2.23809	35.0457	25.4071
1640	0.02	1	1.00433	97.891	1.78344	27.7169	18.5121
1641	0.02	1	1.00637	95.0862	2.21567	34.4368	24.8845
1642	0.02	1	1.00379	96.064	1.93099	29.9527	20.632
1643	0.02	1	1.00593	101.745	1.8657	30.4562	20.7069
1644	0.02	1	0.984481	103.365	1.94001	32.4044	22.3595
1645	0.02	1	0.996186	102.945	1.854	30.5818	20.7418
1646	0.02	1	1.00255	99.9895	1.97108	31.9245	22.1575
1647	0.02	1	1.00371	99.395	2.08383	33.7568	23.8968
1648	0.02	1	0.990337	93.9835	2.56769	39.1226	29.5582
1649	0.02	1	0.989935	98.1627	2.02294	32.2721	22.6095
1650	0.02	1	1.00706	95.7293	2.07323	32.3328	22.8484
1651	0.02	1	0.999067	93.1656	2.60705	39.2988	29.8172
1652	0.02	1	1.00806	94.9959	2.28522	35.4841	25.8961
1653	0.02	1	0.995763	102.844	1.90709	31.6018	21.6665
1654	0.02	1	0.992601	92.4316	2.62362	39.2023	29.7959
1655	0.02	1	1.00452	97.8996	2.19079	35.049	25.2336
1656	0.02	1	0.995891	91.887	2.29787	34.5094	25.2284
1657	0.02	1	0.988431	104.152	1.95248	32.8937	22.7509
1658	0.02	1	1.00286	102.517	1.83719	30.1183	20.3549
1659	0.02	1	1.01147	102.693	1.85257	30.4784	20.6654
1660	0.02	1	1.02026	98.3676	1.82731	28.7084	19.361
1661	0.02	1	1.00946	105.137	1.85396	31.2321	21.1827
1662	0.02	1	1.00636	101.974	1.89057	31.0131	21.1928
1663	0.02	1	0.993057	105.868	1.83302	31.0162	20.9431
1664	0.02	1	0.998615	100.839	1.89772	30.8056	21.0813
1665	0.02	1	0.997404	100.928	1.93462	31.5381	21.7393
1666	0.02	1	1.00316	100.703	1.88159	30.453	20.7723
1667	0.02	1	1.00663	96.0529	2.25556	35.4173	25.7404
1668	0.02	1	0.99788	97.828	2.21153	35.3625	25.5379
1669	0.02	1	0.997187	99.865	1.99577	32.3383	22.5464
1670	0.02	1	0.998748	99.8987	1.91506	30.8479	21.1828
1671	0.02	1	1.00269	102.901	1.85503	30.5893	20.7513
1672	0.02	1	1.00289	98.4164	2.0218	32.3352	22.6492
1673	0.02	1	0.99443	101.612	1.94795	32.0056	22.1177
1674	0.02	1	0.99372	98.1551	2.17244	34.8369	25.0114
1675	0.02	1	1.00336	99.4916	2.03427	32.9122	23.1037
1676	0.02	1	0.999563	99.0177	2.03077	32.6932	22.936
1677	0.02	1	0.989067	102.306	2.11286	35.265	25.0833
1678	0.02	1	0.99071	92.6787	2.58565	38.8151	29.383
1679	0.02	1	0.992694	103.513	1.85413	30.7531	20.8585
1680	0.02	1	0.999413	106.062	1.84027	31.2237	21.1158
1681	0.02	1	1.00794	100.855	1.90328	30.9173	21.1812
1682	0.02	1	1.01248	99.3951	2.02538	32.721	22.9338
1683	0.02	1	0.984262	102.95	1.89842	31.4644	21.5351
1684	0.02	1	0.996079	94.7497	2.34755	36.3297	26.7359
1685	0.02	1	1.00238	100.417	1.89196	30.5663	20.8934
1686	0.02	1	1.00437	97.8414	2.15134	34.3745	24.5993
1687	0.02	1	0.993597	101.131	1.95865	32.0558	22.1972
1688	0.02	1	0.992588	96.8877	2.32905	36.8677	27.0658
1689	0.02	1	0.995062	94.4739	2.37477	36.6242	27.0475
1690	0.02	1	1.01304	102.208	1.82298	29.7422	20.0395
1691	0.02	1	0.999209	94.2382	2.37606	36.5516	26.9983
1692	0.02	1	0.994071	92.92	2.7389	40.8581	31.4151
1693	0.02	1	0.999941	103.595	1.8425	30.5427	20.6651
1694	0.02	1	0.994981	98.8161	2.20013	35.5318	25.6169
1695	0.02	1	1.00018	95.4886	2.17875	33.9923	24.4284
1696	0.02	1	0.99012	99.0787	2.34679	37.9777	27.9459
1697	0.02	1	0.995473	100.302	1.99466	32.4593	22.6262
1698	0.02	1	1.01026	97.7132	2.10922	33.6199	23.8991
1699	0.02	1	0.999346	98.0223	2.10593	33.6701	23.922
1700	0.02	1	0.989311	105.735	1.89813	32.3098	22.1124
1701	0.02	1	1.00266	98.8841	2.00257	32.1435	22.4381
1702	0.02	1	1.002	100.538	2.0142	32.8937	23.0095
1703	0.02	1	0.989109	102.54	2.06745	34.5282	24.3762
1704	0.02	1	0.989557	97.9491	2.14048	34.2303	24.4546
1705	0.02	1	0.989364	106.461	2.04705	35.4617	24.9485
1706	0.02	1	1.0017	104.102	1.79041	29.6206	19.8147
1707	0.02	1	0.9949	100.656	2.04005	33.4021	23.4712
1708	0.02	1	0.994327	93.5351	2.3448	35.8237	26.354
1709	0.02	1	0.988208	90.203	2.81848	40.5944	31.4448
1710	0.02	1	1.00806	100.517	1.94059	31.5223	21.7532
1711	0.02	1	1.00344	99.883	1.94068	31.3252	21.6176
1712	0.02	1	1.00689	102.206	1.88834	31.0398	21.2016
1713	0.02	1	0.999185	102.12	1.9088	31.4124	21.5439
1714	0.02	1	0.993395	102.793	2.00572	33.4733	23.3795
1715	0.02	1	1.00768	98.5469	2.20088	35.4474	25.5589
1716	0.02	1	0.996772	93.4868	2.4346	37.0954	27.6003
1717	0.02	1	0.99688	100.028	2.2523	36.8299	26.7547
1718	0.02	1	0.995303	98.3882	2.12937	34.1957	24.3871
1719	0.02	1	1.00732	101.922	1.86034	30.4034	20.648
1720	0.02	1	1.00105	100.516	1.81385	29.0687	19.5468
1721	0.02	1	1.00445	101.917	1.83167	29.8316	20.1374
1722	0.02	1	0.999417	102.348	1.78362	28.9826	19.3583
1723	0.02	1	0.997929	101.901	1.87481	30.6821	20.8997
1724	0.02	1	0.999349	99.4129	1.97301	31.7758	22.0622
1725	0.02	1	0.991318	95.2316	2.42578	37.6609	27.9909
1726	0.02	1	0.993988	105.619	1.85523	31.4012	21.303
1727	0.02	1	1.00284	96.5666	2.068	32.5263	22.9649
1728	0.02	1	0.993688	98.5155	2.00332	32.0372	22.3669
1729	0.02	1	1.00083	102.151	1.88275	30.9138	21.0916
1730	0.02	1	0.993806	99.2445	2.19272	35.5627	25.6109
1731	0.02	1	0.986611	103.413	1.9531	32.6725	22.6006
1732	0.02	1	1.00512	100.023	2.04482	33.2774	23.4027
1733	0.02	1	0.995735	101.47	2.01483	33.2105	23.2337
1734	0.02	1	0.994173	93.2133	2.53159	38.3202	28.8364
1735	0.02	1	0.988397	94.9612	2.18438	33.8948	24.3791
1736	0.02	1	0.996863	97.3409	2.13466	33.9203	24.2109
1737	0.02	1	0.993568	95.832	2.31437	36.2432	26.5552
1738	0.02	1	1.00881	100.449	1.82808	29.331	19.7842
1739	0.02	1	0.991375	91.925	2.54017	37.9042	28.5508
1740	0.02	1	1.00867	101.501	1.82543	29.5853	19.9443
1741	0.02	1	0.997131	101.929	1.81502	29.5008	19.8424
1742	0.02	1	0.988855	94.387	2.35655	36.3234	26.7626
1743	0.02	1	1.00204	104.135	1.77748	29.3604	19.5833
1744	0.02	1	0.999038	95.5822	2.25987	35.3109	25.6788
1745	0.02	1	1.00048	92.4181	2.40634	36.2753	26.8966
1746	0.02	1	0.992589	101.868	2.01791	33.3976	23.3773
1747	0.02	1	1.00677	100.992	1.9724	32.2692	22.4023
1748	0.02	1	0.996679	98.6897	2.06697	33.2234	23.4531
1749	0.02	1	1.00944	100.968	2.00661	32.895	22.9793
1750	0.02	1	1.00263	101.202	1.94112	31.7471	21.9106
1751	0.02	1	0.999877	103.402	1.92546	32.1328	22.11
1752	0.02	1	0.998899	102.264	1.85414	30.3823	20.6071
1753	0.02	1	0.9911	94.7548	2.32755	36.0336	26.4482
1754	0.02	1	0.994275	99.0534	2.09615	33.855	24.0151
1755	0.02	1	1.00044	101.008	1.9404	31.6727	21.8562
1756	0.02	1	0.995788	102.949	1.91814	31.8498	21.884
1757	0.02	1	0.991907	98.3235	2.05449	32.8818	23.1629
1758	0.02	1	0.992823	98.1152	2.10078	33.6138	23.862
1759	0.02	1	0.998422	100.674	1.79617	28.7607	19.2643
1760	0.02	1	0.993247	101.652	2.05137	33.9385	23.8945
1761	0.02	1	0.989437	100.906	2.01386	33.008	23.088
1762	0.02	1	0.989108	108.141	1.90493	33.185	22.7422
1763	0.02	1	1.00169	101.665	1.92739	31.6301	21.7722
1764	0.02	1	0.991537	103.638	1.88861	31.4801	21.5035
1765	0.02	1	1.00337	97.5621	2.05452	32.6278	22.9841
1766	0.02	1	0.992844	104.887	1.94677	33.0143	22.8097
1767	0.02	1	0.996315	100.436	2.09425	34.294	24.3189
1768	0.02	1	1.00083	100.651	1.91947	31.1642	21.4186
1769	0.02	1	1.00029	100.691	1.89445	30.6974	20.9935
1770	0.02	1	1.00511	102.014	1.81289	29.4826	19.8209
1771	0.02	1	1.00891	98.0984	2.03691	32.498	22.8234
1772	0.02	1	1.00709	93.2549	2.34172	35.6713	26.2313
1773	0.02	1	1.00279	103.087	1.94067	32.3297	22.3108
1774	0.02	1	0.989207	95.0804	2.34478	36.4153	26.7892
1775	0.02	1	0.998097	94.9422	2.52274	38.9094	29.2506
1776	0.02	1	1.0086	101.111	1.91188	31.1612	21.3846
1777	0.02	1	1.00699	97.7638	2.27666	36.383	26.5207
1778	0.02	1	1.00517	101.262	1.92667	31.4911	21.6735
1779	0.02	1	0.997949	101.506	1.89645	30.9848	21.1985
1780	0.02	1	1.0011	99.3421	1.9158	30.6899	21.0774
1781	0.02	1	0.997225	97.3927	1.90235	29.8388	20.4385
1782	0.02	1	1.00535	96.0788	2.02424	31.6096	22.1505
1783	0.02	1	0.996437	94.5634	2.52855	38.8336	29.2128
1784	0.02	1	1.00001	103.242	1.90276	31.6389	21.6733
1785	0.02	1	1.01379	107.957	1.69288	28.5718	18.6754
1786	0.02	1	0.991489	102.394	1.94765	32.2461	22.2827
1787	0.02	1	1.00835	97.8226	2.13548	34.102	24.3437
1788	0.02	1	0.998522	94.5471	2.19189	33.8662	24.3861
1789	0.02	1	0.998529	97.9072	1.98267	31.469	21.8881
1790	0.02	1	1.00636	97.5918	1.87814	29.4474	20.0723
1791	0.02	1	0.998037	95.6229	2.35408	36.7622	27.0772
1792	0.02	1	1.00122	104.133	1.7919	29.6605	19.8481
1793	0.02	1	0.997514	105.083	1.93683	32.8801	22.6739
1794	0.02	1	0.995474	100.615	1.99745	32.6121	22.7442
1795	0.02	1	1.00628	100.571	1.97441	32.1722	22.3433
1796	0.02	1	1.00119	99.7106	2.01093	32.5638	22.7654
1797	0.02	1	0.995938	107.605	1.86376	32.1699	21.8632
1798	0.02	1	0.994782	95.8616	2.3001	36.0364	26.3528
1799	0.02	1	1.00346	107.959	1.68653	28.4296	18.5528
1800	0.02	1	0.995305	102.752	1.95484	32.4968	22.4864
1801	0.02	1	0.993994	99.7028	1.95972	31.623	21.9019
1802	0.02	1	1.00141	100.143	2.10099	34.3122	24.3587
1803	0.02	1	1.01404	101.195	1.9273	31.4821	21.67
1804	0.02	1	1.00148	100.411	1.93036	31.2962	21.5548
1805	0.02	1	0.987715	100.638	2.08122	34.1329	24.1526
1806	0.02	1	1.00647	102.572	2.01344	33.5451	23.462
1807	0.02	1	1.0009	100.111	1.83369	29.3426	19.8159
1808	0.02	1	0.992301	100.194	2.23916	36.6752	26.5925
1809	0.02	1	1.00498	104.94	1.76584	29.3413	19.5184
1810	0.02	1	0.99765	93.7534	2.21535	33.9491	24.531
1811	0.02	1	0.997979	99.348	1.88753	30.1564	20.5948
1812	0.02	1	0.996723	94.9206	2.32685	36.0862	26.4844
1813	0.02	1	0.995351	99.6868	1.94128	31.2749	21.5853
1814	0.02	1	1.0056	103.161	1.88758	31.315	21.3863
1815	0.02	1	0.994419	108.53	1.85117	32.1813	21.8136
1817	0.02	1	0.996267	96.0292	2.24252	35.2037	25.5378
1818	0.02	1	1.00676	102.861	1.86119	30.7003	20.8534
1819	0.02	1	0.99816	102.136	2.0263	33.6404	23.5821
1820	0.02	1	1.00922	100.238	1.82952	29.298	19.768
1821	0.02	1	0.996617	94.4225	2.26929	35.027	25.506
1822	0.02	1	1.00803	103.059	1.97573	32.9929	22.9188
1823	0.02	1	0.98673	89.6919	2.97905	42.1394	33.0941
1824	0.02	1	0.99867	101.379	1.96475	32.2492	22.3566
1825	0.02	1	0.997977	103.038	2.00129	33.4698	23.3585
1826	0.02	1	1.01202	98.9605	1.89113	30.1071	20.576
1827	0.02	1	1.00237	98.9571	1.98802	31.9036	22.2121
1828	0.02	1	1.00641	101.766	1.84762	30.1053	20.3912
1829	0.02	1	0.992849	100.49	2.06141	33.7301	23.7884
1830	0.02	1	1.00291	98.073	1.99748	31.7886	22.17
1831	0.02	1	0.995865	99.4543	2.04858	33.1551	23.3318
1832	0.02	1	1.01101	99.8945	1.83131	29.2325	19.7315
1833	0.02	1	1.00768	105.955	1.82447	30.8638	20.8019
1834	0.02	1	0.992552	99.5521	2.23551	36.3805	26.365
1835	0.02	1	1.00096	97.4976	1.96041	30.936	21.4288
1836	0.02	1	0.997534	101.427	2.07136	34.2236	24.1769
1837	0.02	1	1.00097	103.872	1.89547	31.6874	21.6749
1838	0.02	1	1.00742	95.7552	2.23435	34.9748	25.342
1839	0.02	1	0.9987	94.601	2.56221	39.306	29.6789
1840	0.02	1	0.980586	95.1556	2.52316	39.0026	29.3221
1841	0.02	1	1.00728	99.9719	2.01393	32.7038	22.8755
1842	0.02	1	1.00805	102.578	1.83926	30.1778	20.4042
1843	0.02	1	0.993659	107.105	1.89386	32.641	22.32
1844	0.02	1	1.00371	96.9889	2.13944	33.8775	24.1986
1845	0.02	1	0.999411	102.471	1.78805	29.108	19.4615
1846	0.02	1	1.01067	105.327	1.68713	27.7499	18.112
1847	0.02	1	0.994045	102.639	2.01124	33.5261	23.4395
1848	0.02	1	1.01443	100.594	1.9436	31.6033	21.8217
1849	0.02	1	1.00777	102.728	1.87975	31.029	21.1573
1850	0.02	1	1.00105	96.2892	2.22848	35.0766	25.3942
1851	0.02	1	1.008	99.3775	2.12442	34.4546	24.5523
1852	0.02	1	1.00698	102.711	1.80667	29.5574	19.8441
1853	0.02	1	1.00161	102.293	1.98182	32.8625	22.8538
1854	0.02	1	1.00293	98.2247	2.15901	34.6377	24.8171
1855	0.02	1	1.00079	104.817	1.83635	30.7767	20.7962
1856	0.02	1	0.992553	101.919	1.97656	32.6437	22.6797
1857	0.02	1	0.987867	95.8242	2.41503	37.7391	28.0121
1858	0.02	1	0.999549	103.372	1.97835	33.1431	23.0342
1859	0.02	1	0.994487	98.8163	2.03172	32.6435	22.9049
1860	0.02	1	0.996985	101.852	1.99643	32.9939	23.0063
1861	0.02	1	0.985886	104.853	1.91898	32.4556	22.304
1862	0.02	1	0.993037	101.91	1.93025	31.7612	21.8746
1863	0.02	1	0.997196	96.3581	2.32137	36.5491	26.8045
1864	0.02	1	1.00192	101.391	1.8708	30.4504	20.7248
1865	0.02	1	1.00004	89.3415	2.71719	39.0276	29.9447
1866	0.02	1	0.997685	101.945	1.87214	30.6429	20.8615
1867	0.02	1	1.00912	102.243	1.77114	28.6967	19.1129
1868	0.02	1	0.988791	93.3528	2.67955	40.3082	30.8124
1869	0.02	1	0.991523	96.2804	2.2521	35.4468	25.7493
1870	0.02	1	1.0029	102.524	1.92276	31.8078	21.8749
1871	0.02	1	1.00674	97.5958	1.97234	31.183	21.648
1872	0.02	1	0.994346	98.9156	1.87266	29.7423	20.2506
1873	0.02	1	0.994221	99.5331	2.21467	36.0307	26.0325
1874	0.02	1	0.991655	97.6251	2.28764	36.5043	26.6495
1875	0.02	1	1.00048	99.2751	2.03747	32.8978	23.1064
1876	0.02	1	0.999366	97.582	2.09934	33.4065	23.7093
1877	0.02	1	0.999979	99.8725	2.08693	33.9735	24.0626
1878	0.02	1	0.983338	104.162	2.16029	36.7543	26.3389
1879	0.02	1	1.0024	92.3307	2.49728	37.4965	28.1066
1880	0.02	1	1.00531	103.182	1.83466	30.2626	20.4414
1881	0.02	1	1.00193	97.0861	2.15845	34.227	24.5208
1882	0.02	1	1.01241	96.5771	2.03089	31.8894	22.3725
1883	0.02	1	1.01087	100.969	2.01633	33.0739	23.1443
1884	0.02	1	1.0052	96.3425	1.98102	30.9367	21.5113
1885	0.02	1	1.00736	104.722	1.97332	33.4788	23.246
1886	0.02	1	1.00212	98.7466	2.00004	32.0532	22.3648
1887	0.02	1	0.987896	95.5875	2.47036	38.4399	28.7233
1888	0.02	1	1.00106	101.992	1.92757	31.7353	21.8454
1889	0.02	1	0.98716	100.151	2.11819	34.6149	24.642
1890	0.02	1	1.0009	99.3676	1.89601	30.3238	20.7445
1891	0.02	1	1.00111	100.857	1.95946	31.9842	22.151
1892	0.02	1	0.995177	102.479	1.88735	31.1035	21.2408
1893	0.02	1	1.00306	102.453	1.84287	30.2133	20.4438
1894	0.02	1	1.0046	99.1502	1.87618	29.8802	20.3591
1895	0.02	1	0.997398	102.937	1.81665	29.8259	20.0682
1896	0.02	1	0.988479	95.0203	2.23269	34.6803	25.1226
1897	0.02	1	0.991882	102.317	2.07512	34.5921	24.4527
1898	0.02	1	0.987094	102.732	1.95945	32.5785	22.5625
1899	0.02	1	0.994559	100.912	1.94205	31.6739	21.864
1900	0.02	1	0.989637	90.5544	2.74343	39.8721	30.6703
1901	0.02	1	0.994935	94.822	2.33716	36.2028	26.6062
1902	0.02	1	0.987019	104.862	2.05073	34.998	24.6377
1903	0.02	1	1.00412	106.547	1.80725	30.6734	20.596
1904	0.02	1	0.988892	93.7513	2.55739	38.8885	29.3481
1905	0.02	1	0.992303	102.051	1.91253	31.4634	21.5947
1906	0.02	1	1.01303	98.6551	1.93816	30.8935	21.3094
1907	0.02	1	0.995514	101.544	1.93008	31.6438	21.793
1908	0.02	1	0.989021	102.173	2.0586	34.244	24.1393
1909	0.02	1	1.00777	94.4851	2.25479	34.8274	25.309
1910	0.02	1	1.00225	96.1195	2.15323	33.8006	24.1957
1911	0.02	1	0.993069	98.0235	2.20918	35.3948	25.5524
1912	0.02	1	0.992175	103.559	1.97578	33.154	23.0309
1913	0.02	1	1.00735	101.082	1.92789	31.4583	21.6561
1914	0.02	1	0.999501	101.063	1.84356	29.817	20.1786
1915	0.02	1	0.987152	98.6293	2.09482	33.687	23.8907
1916	0.02	1	1.00045	96.6468	2.13365	33.6617	24.0225
1917	0.02	1	1.00854	96.9311	2.14838	34.0057	24.3242
1918	0.02	1	1.00271	102.656	1.95299	32.4311	22.4332
1919	0.02	1	0.995498	98.4947	1.97786	31.5706	21.9394
1920	0.02	1	0.996803	95.5638	2.49456	38.7715	29.0531
1921	0.02	1	0.998831	98.7458	2.16143	34.8621	24.9873
1922	0.02	1	0.995542	94.7982	2.3047	35.7062	26.1276
1923	0.02	1	1.00223	98.8566	2.1365	34.4798	24.6175
1924	0.02	1	1.01145	96.6113	1.96513	30.7395	21.3116
1925	0.02	1	0.997866	97.5464	2.1223	33.7839	24.0662
1926	0.02	1	0.995514	98.2838	1.9076	30.2101	20.7144
1927	0.02	1	1.00685	99.9402	1.92843	31.1132	21.4208
1928	0.02	1	1.00766	101.068	1.8805	30.5422	20.8286
1929	0.02	1	0.999565	99.3661	2.06278	33.3772	23.5449
1930	0.02	1	0.992592	98.9675	2.24096	36.2555	26.295
1931	0.02	1	0.997393	97.9232	1.94983	30.8781	21.3461
1932	0.02	1	0.998964	96.7675	2.20011	34.7948	25.0855
1933	0.02	1	1.00243	98.8501	1.92232	30.6598	21.0836
1934	0.02	1	0.990111	105.022	1.961	33.3348	23.093
1935	0.02	1	0.998008	100.352	1.94975	31.6424	21.8742
1936	0.02	1	1.0054	100.583	1.80955	29.0022	19.4837
1937	0.02	1	0.986264	103.188	2.05736	34.5616	24.3581
1938	0.02	1	1.0073	97.4588	1.80696	28.0515	18.8342
1939	0.02	1	0.995518	97.7602	2.09167	33.3363	23.6298
1940	0.02	1	0.995632	94.599	2.52838	38.846	29.2215
1941	0.02	1	0.997015	98.1694	2.15609	34.5693	24.757
1942	0.02	1	0.997631	98.4338	2.29407	36.9083	26.9682
1943	0.02	1	0.995231	98.8378	2.0147	32.3465	22.6287
1944	0.02	1	0.994687	100.886	2.11459	34.8057	24.7635
1945	0.02	1	1.01024	99.6843	1.98832	32.1437	22.3804
1946	0.02	1	1.00495	96.9007	2.22548	35.2513	25.5096
1947	0.02	1	1.00174	101.72	1.90733	31.261	21.4338
1948	0.02	1	0.992981	94.6272	2.37452	36.68	27.0879
1949	0.02	1	1.00347	101.385	1.96097	32.1799	22.2928
1950	0.02	1	0.991076	97.7398	2.23656	35.7352	25.9013
1951	0.02	1	0.994115	104.315	1.81624	30.2167	20.3293
1952	0.02	1	0.998835	98.7579	2.09083	33.6619	23.8572
1953	0.02	1	1.00209	105.608	1.67124	27.4731	17.8587
1954	0.02	1	0.994916	102.85	2.12053	35.5892	25.3451
1955	0.02	1	0.995417	103.63	1.95435	32.7649	22.6699
1956	0.02	1	1.00166	99.9776	2.07032	33.7162	23.8144
1957	0.02	1	0.998207	98.2132	2.09143	33.4867	23.7354
1958	0.02	1	1.00559	102.952	1.912	31.731	21.7761
1959	0.02	1	1.00302	101.168	1.94972	31.8994	22.0517
1960	0.02	1	1.00157	99.1946	2.08383	33.6888	23.8488
1961	0.02	1	1.01188	101.885	1.91563	31.4723	21.614
1962	0.02	1	0.999507	98.8989	1.93336	30.8807	21.281
1963	0.02	1	1.00952	101.884	1.77291	28.632	19.0775
1964	0.02	1	1.00206	93.9485	2.3172	35.5731	26.0742
1965	0.02	1	1.0028	100.861	1.96923	32.1682	22.319
1966	0.02	1	0.998648	99.922	1.89248	30.4254	20.7992
1967	0.02	1	1.00798	100.219	1.93386	31.3023	21.5736
1968	0.02	1	0.999488	102.375	1.9806	32.8659	22.851
1969	0.02	1	1.01019	98.7601	1.87526	29.7451	20.2632
1970	0.02	1	0.999442	102.777	2.08147	34.8626	24.67
1971	0.02	1	0.994753	101.046	1.96159	32.0843	22.2292
1972	0.02	1	0.998646	94.7289	2.38189	36.8272	27.222
1973	0.02	1	0.997111	99.8063	2.00814	32.5445	22.7406
1974	0.02	1	1.02056	101.625	1.72461	27.5617	18.1567
1975	0.02	1	0.995819	98.2247	2.29303	36.8135	26.8951
1976	0.02	1	0.999863	99.3614	2.00465	32.3362	22.581
1977	0.02	1	1.00648	102.537	1.7859	29.0828	19.4352
1978	0.02	1	0.99568	98.7244	1.98379	31.7519	22.0894
1979	0.02	1	0.997162	100.068	2.07307	33.7953	23.8812
1980	0.02	1	1.00769	100.539	1.84553	29.7012	20.1086
1981	0.02	1	0.987957	95.0548	2.29924	35.7199	26.1183
1982	0.02	1	1.0151	101.215	1.862	30.225	20.534
1983	0.02	1	1.00083	99.971	1.91478	30.8648	21.1933
1984	0.02	1	1.00005	100.965	1.94476	31.7416	21.922
1985	0.02	1	1.00422	98.2789	2.05818	32.9316	23.2125
1986	0.02	1	1.00824	102.321	2.02686	33.7114	23.6341
1987	0.02	1	1.00521	101.801	1.94288	31.9686	22.0709
1988	0.02	1	0.992545	97.7321	2.21672	35.412	25.5931
1989	0.02	1	0.993807	100.202	1.93625	31.342	21.6108
1990	0.02	1	1.00338	101.993	2.04829	33.9962	23.9225
1991	0.02	1	0.992977	93.7848	2.43782	37.2591	27.7329
1992	0.02	1	0.99959	104.057	1.8269	30.3607	20.4735
1993	0.02	1	1.00793	106.193	1.72978	28.9132	19.0708
1994	0.02	1	0.994094	105.146	1.90698	32.307	22.1494
1995	0.02	1	1.00305	101.644	1.92657	31.6079	21.7535
1996	0.02	1	0.999734	95.8665	2.27779	35.6945	26.0229
1997	0.02	1	1.0127	100.265	1.93398	31.319	21.5856
1998	0.02	1	0.99547	91.8383	2.66148	39.4289	30.0853
1999	0.02	1	0.991355	103.95	1.92074	32.2105	22.1431
2000	0.02	1	1.00268	103.524	1.74599	28.5292	18.8904
1056	0.02	2	1.00363	96.621	2.20565	34.8314	25.1325
1080	0.02	2	0.994156	94.9268	2.34891	36.4178	26.8055
1094	0.02	2	1.00616	96.8147	2.00282	31.4752	21.9725
1153	0.02	2	0.991707	98.7626	2.11941	34.1557	24.3199
1186	0.02	2	1.00107	97.8948	2.08252	33.2247	23.5151
1287	0.02	2	0.984974	94.9518	2.46162	38.0609	28.4107
1291	0.02	2	0.990223	95.7743	2.21296	34.6428	25.0234
1405	0.02	2	0.995337	97.7012	2.13175	33.9969	24.2544
[truncated: 18,021 more rows]

## Sheet: SF3RS3
Dataset number	alpha	Success of fit	c	x0	beta	EC10	EC5	95th percentile of EC10	95th percentile of EC5
1	0.01	1	0.995213	94.7312	3.63175	50.9786	41.8128	53.1063	44.6505	0.00102775	0.016444
2	0.01	1	0.999927	101.788	2.88765	46.6927	36.3906
3	0.01	1	0.997057	100.16	2.9657	46.8976	36.7908
4	0.01	1	1.00254	99.8862	2.98419	46.99	36.9188
5	0.01	1	0.996648	106.299	2.58356	44.4882	33.6699
6	0.01	1	1.00097	106.821	2.50385	43.4839	32.6193
7	0.01	1	1.00071	94.1246	3.61738	50.5277	41.4103
9	0.01	1	0.999687	98.8374	3.07901	47.5891	37.6683
11	0.01	1	1.00442	100.299	2.91636	46.3639	36.2231
12	0.01	1	1.0037	100.203	2.85396	45.5448	35.3917
13	0.01	1	0.99829	96.3558	3.40767	49.7825	40.303
14	0.01	1	0.995528	104.817	2.65278	44.8763	34.2115
15	0.01	1	0.999748	103.545	2.72019	45.2737	34.7473
16	0.01	1	1.00054	100.188	2.91757	46.3274	36.1983
17	0.01	1	1.00002	96.2756	3.45076	50.153	40.7102
18	0.01	1	0.998512	105.452	2.66387	45.3079	34.5795
20	0.01	1	1.00069	100.351	2.86455	45.745	35.5804
21	0.01	1	0.996613	102.671	2.74479	45.2255	34.7927
22	0.01	1	0.999427	104.731	2.649	44.7853	34.1289
23	0.01	1	0.998405	98.9632	3.02661	47.0505	37.0916
24	0.01	1	0.994295	105.627	2.60768	44.5644	33.8146
25	0.01	1	0.999094	94.8291	3.41321	49.0463	39.7206
26	0.01	1	1.00129	100.709	2.82054	45.3491	35.1344
27	0.01	1	0.999196	96.8137	3.18416	47.7534	38.0913
28	0.01	1	0.996126	99.88	3.11414	48.4892	38.4821
29	0.01	1	1.00005	107.95	2.40668	42.3773	31.4223
30	0.01	1	0.999395	96.128	3.48062	50.357	40.949
31	0.01	1	0.9946	92.5193	3.86461	51.6823	42.8993
32	0.01	1	0.994183	94.1805	3.71855	51.4207	42.3709
33	0.01	1	1.00016	96.8975	3.23439	48.3222	38.6806
34	0.01	1	0.99726	104.569	2.65598	44.8161	34.1767
35	0.01	1	1.00117	101.541	2.8393	45.9653	35.672
37	0.01	1	0.994673	92.3999	3.78295	50.9709	42.1389
38	0.01	1	0.990511	96.2247	3.51075	50.6882	41.2915
39	0.01	1	0.999445	97.1304	3.23608	48.456	38.7921
40	0.01	1	0.998593	101.648	2.7932	45.4156	35.0981
41	0.01	1	0.999838	101.356	2.81555	45.5759	35.2942
42	0.01	1	0.996965	93.5496	3.8136	51.8525	42.9334
43	0.01	1	0.997339	106.705	2.48385	43.1235	32.2741
44	0.01	1	1.00149	101.699	2.92406	47.1066	36.8273
45	0.01	1	1.00004	96.7323	3.27717	48.68	39.0803
46	0.01	1	1.0036	108.641	2.45797	43.4891	32.4486
47	0.01	1	1.00445	106.337	2.50681	43.333	32.5171
48	0.01	1	0.99888	98.953	3.18937	48.865	38.9923
49	0.01	1	1.00066	102.661	2.74453	45.2177	34.7858
51	0.01	1	0.998744	98.4733	3.08027	47.428	37.5443
52	0.01	1	1.00026	103.014	2.7684	45.695	35.2326
53	0.01	1	1.00223	105.622	2.63307	44.9348	34.1866
54	0.01	1	1.00006	97.011	3.27394	48.7872	39.1579
55	0.01	1	0.994898	95.8355	3.37663	49.2141	39.7655
56	0.01	1	0.998334	88.6383	4.66644	54.7249	46.9021
57	0.01	1	1.0032	98.2661	3.16587	48.2723	38.4549
58	0.01	1	0.998226	104.524	2.66536	44.9306	34.2968
59	0.01	1	1.00084	103.647	2.70583	45.1193	34.5802
60	0.01	1	0.993393	93.4797	3.84169	52.0377	43.1463
61	0.01	1	1.00182	97.8466	3.15844	47.9859	38.2063
62	0.01	1	1.00502	95.3464	3.32363	48.4453	39.0115
63	0.01	1	1.00566	105.59	2.53892	43.5196	32.7759
64	0.01	1	1.00013	102.293	2.99751	48.2836	37.9758
65	0.01	1	0.993334	92.6091	4.12062	53.6383	45.041
66	0.01	1	0.993176	93.7639	3.73105	51.2971	42.2965
67	0.01	1	0.994698	86.5792	5.45379	57.3077	50.2217
69	0.01	1	1.00457	106.864	2.47729	43.0843	32.22
70	0.01	1	0.99435	97.915	3.23982	48.8866	39.1469
71	0.01	1	0.997355	96.2548	3.29882	48.6584	39.1194
72	0.01	1	1.00412	107.657	2.47308	43.337	32.393
73	0.01	1	1.00175	95.6424	3.39168	49.2604	39.8406
74	0.01	1	1.0016	94.5954	3.4374	49.153	39.8661
75	0.01	1	0.999405	98.2762	3.21172	48.7697	38.9775
76	0.01	1	0.997255	106.28	2.60181	44.7527	33.9364
77	0.01	1	1.00296	100.484	2.84665	45.5796	35.3958
78	0.01	1	0.998215	90.0572	4.38275	53.8921	45.7295
79	0.01	1	0.998979	94.9547	3.55834	50.4498	41.2102
80	0.01	1	0.99969	92.2222	3.81674	51.1415	42.3513
81	0.01	1	0.999331	100.939	2.87537	46.1493	35.9288
82	0.01	1	1.00814	104.382	2.59978	43.9237	33.3005
83	0.01	1	0.998573	96.0781	3.48682	50.3888	40.9899
84	0.01	1	1.00557	97.1626	3.06486	46.6251	36.8654
85	0.01	1	1.00604	105.949	2.46652	42.5462	31.7772
86	0.01	1	1.00348	107.686	2.53133	44.2657	33.3095
87	0.01	1	0.998748	99.7636	2.99791	47.0946	37.0418
88	0.01	1	0.99715	102.741	2.85154	46.6668	36.2557
89	0.01	1	1.00335	97.956	3.08938	47.2806	37.4534
90	0.01	1	0.997756	91.4205	4.14641	53.1301	44.6628
91	0.01	1	1.00372	98.4835	3.0879	47.5185	37.6377
92	0.01	1	1.00307	105.87	2.61046	44.708	33.9336
93	0.01	1	1.00112	96.0804	3.32404	48.8223	39.3162
94	0.01	1	0.999263	89.051	4.58589	54.516	46.5966
95	0.01	1	1.00284	100.11	2.9059	46.148	36.0224
96	0.01	1	1.00563	101.913	2.75385	45.013	34.6591
97	0.01	1	0.999531	95.2932	3.3752	48.9218	39.5258
98	0.01	1	0.998294	104.978	2.66895	45.1767	34.4971
99	0.01	1	1.00546	108.136	2.44856	43.1349	32.1481
100	0.01	1	1.00007	96.3869	3.49039	50.5841	41.1575
101	0.01	1	0.995712	95.7352	3.41182	49.5016	40.0859
102	0.01	1	1.00383	103.4	2.7367	45.4365	34.928
103	0.01	1	0.998526	106.944	2.52286	43.83	32.9502
104	0.01	1	0.999529	93.2923	3.8693	52.1509	43.298
105	0.01	1	0.998171	97.5936	3.26204	48.9572	39.2629
106	0.01	1	1.00206	97.1125	3.33506	49.4573	39.856
107	0.01	1	0.999449	93.2753	3.75212	51.2029	42.2646
108	0.01	1	1.00301	99.8179	2.98769	46.9993	36.9366
109	0.01	1	1.0065	108.201	2.42561	42.7869	31.8001
110	0.01	1	0.994108	98.5774	3.30896	49.9368	40.174
111	0.01	1	1.00478	99.4727	3.07035	47.7962	37.8073
112	0.01	1	1.00193	100.11	2.92814	46.4203	36.3032
113	0.01	1	0.994306	97.1354	3.31614	49.2789	39.6633
114	0.01	1	0.995484	104.875	2.66603	45.0911	34.4216
115	0.01	1	0.996373	96.6086	3.36353	49.4825	39.9492
116	0.01	1	1.00293	104.576	2.67006	45.0195	34.3809
117	0.01	1	0.99652	88.2162	4.87998	55.6259	47.9972
118	0.01	1	0.99801	99.3704	3.10434	48.1319	38.1707
119	0.01	1	0.997411	101.579	2.8398	45.9886	35.6916
120	0.01	1	1.00349	109.046	2.40257	42.7395	31.6746
122	0.01	1	0.998191	95.3016	3.49918	50.0956	40.7811
123	0.01	1	1.00224	102.493	2.78417	45.6735	35.268
124	0.01	1	0.99817	103.63	2.81937	46.6489	36.1376
125	0.01	1	0.996814	98.6956	3.11954	47.9742	38.0886
126	0.01	1	1.00282	105.961	2.59444	44.5089	33.725
127	0.01	1	1.00212	95.3017	3.42239	49.378	40.0119
128	0.01	1	0.996686	107.868	2.56147	44.8068	33.8297
129	0.01	1	1.00192	96.5174	3.35637	49.3652	39.8364
130	0.01	1	0.996976	95.1018	3.49782	49.9781	40.6823
131	0.01	1	1.00247	104.173	2.59369	43.7471	33.1451
132	0.01	1	1.00418	97.3016	3.18381	47.9903	38.2793
133	0.01	1	0.997087	104.702	2.67721	45.1752	34.5248
134	0.01	1	0.99716	105.993	2.63985	45.1915	34.406
135	0.01	1	0.999863	101.951	2.7861	45.4577	35.1077
136	0.01	1	0.995027	95.9024	3.4707	50.1461	40.7534
137	0.01	1	1.00369	108.693	2.40052	42.5669	31.5387
138	0.01	1	1.00077	101.423	2.83004	45.7929	35.5086
139	0.01	1	1.00161	100.821	2.92978	46.7703	36.582
140	0.01	1	0.999319	94.8567	3.61362	50.8877	41.6967
141	0.01	1	0.998706	99.0309	3.10154	47.9361	38.0074
142	0.01	1	0.997458	94.2169	3.65893	50.9358	41.8392
143	0.01	1	0.993102	94.5831	3.66843	51.2153	42.0902
144	0.01	1	1.00524	108.42	2.29717	40.7063	29.756
145	0.01	1	0.99924	94.5761	3.70937	51.5594	42.4649
146	0.01	1	0.994038	101.439	2.79356	45.3268	35.0307
147	0.01	1	1.00076	107.9	2.4318	42.769	31.8109
148	0.01	1	1.00137	95.1889	3.53397	50.3542	41.0747
149	0.01	1	1.00316	106.654	2.47336	42.9376	32.0955
150	0.01	1	0.99629	100.688	2.95311	46.9928	36.8273
151	0.01	1	0.997958	101.639	2.98669	47.8447	37.5979
152	0.01	1	1.00609	101.943	2.84659	46.2407	35.909
153	0.01	1	1.00682	108.447	2.46532	43.53	32.5074
155	0.01	1	0.993854	92.5798	4.05715	53.1652	44.5219
156	0.01	1	0.998671	96.2238	3.43376	49.9644	40.5153
157	0.01	1	0.998001	97.8265	3.18459	48.2575	38.4946
158	0.01	1	0.996928	101.923	2.87722	46.6226	36.3031
159	0.01	1	0.992093	92.9296	3.83043	51.6425	42.795
160	0.01	1	1.00473	99.9987	2.94549	46.5792	36.4803
161	0.01	1	1.00278	93.7153	3.72713	51.2379	42.2392
162	0.01	1	1.00572	103.058	2.67339	44.4128	33.9291
163	0.01	1	1.00219	102.026	2.7438	44.928	34.5606
165	0.01	1	1.00446	106.317	2.43325	42.1647	31.3669
166	0.01	1	0.99824	103.478	2.65509	44.3359	33.8075
167	0.01	1	0.994194	99.1825	3.30021	50.1528	40.3245
168	0.01	1	0.997597	100.669	2.99857	47.5298	37.3861
169	0.01	1	0.998276	97.9459	3.16785	48.1364	38.3521
170	0.01	1	1.00397	95.1603	3.58172	50.7682	41.5251
171	0.01	1	0.998693	95.44	3.54488	50.5861	41.2898
172	0.01	1	0.995162	103.261	2.8014	46.2452	35.7662
173	0.01	1	0.996813	97.3527	3.19018	48.0834	38.3709
174	0.01	1	1.00293	101.547	2.83647	45.9317	35.6368
175	0.01	1	0.996781	96.8394	3.26636	48.6232	39.0064
176	0.01	1	0.998079	93.6836	3.85424	52.2508	43.3494
177	0.01	1	1.00055	100.18	2.95509	46.7798	36.6665
178	0.01	1	1.00021	99.9657	2.93807	46.474	36.3754
179	0.01	1	1.00379	101.83	2.82814	45.952	35.6259
180	0.01	1	1.00397	107.356	2.44896	42.8302	31.9225
181	0.01	1	1.00238	106.297	2.53101	43.6901	32.8751
182	0.01	1	1.00323	98.3453	3.167	48.3235	38.4988
183	0.01	1	0.997908	101.83	2.87907	46.6035	36.2941
184	0.01	1	0.999436	102.84	2.79718	46.0011	35.5637
185	0.01	1	0.999163	101.629	2.8613	46.2862	35.991
186	0.01	1	1.00251	91.9294	3.92687	51.8291	43.1483
187	0.01	1	1.00272	100.463	2.96172	46.9917	36.8526
188	0.01	1	0.997108	93.0602	3.83246	51.7311	42.8727
189	0.01	1	0.999325	98.2832	3.20691	48.7219	38.9262
190	0.01	1	1.00244	105.568	2.6577	45.2691	34.5283
191	0.01	1	0.997428	95.292	3.54824	50.538	41.2585
192	0.01	1	1.0005	95.3174	3.54997	50.5671	41.2863
193	0.01	1	1.00411	104.358	2.64674	44.5934	33.9748
194	0.01	1	1.00174	94.6222	3.66692	51.2235	42.0936
195	0.01	1	1.00434	99.9645	2.95356	46.6605	36.5683
196	0.01	1	0.998045	96.4896	3.35718	49.359	39.8334
197	0.01	1	1.00403	109.629	2.31029	41.3899	30.3095
198	0.01	1	0.998106	100.803	2.87442	46.075	35.868
199	0.01	1	0.999926	105.355	2.71185	45.9477	35.2359
200	0.01	1	0.99856	103.36	2.77871	45.9868	35.4919
201	0.01	1	0.993843	96.4476	3.46743	50.4004	40.9521
202	0.01	1	0.999959	102.405	2.75936	45.3041	34.9015
203	0.01	1	1.00112	101.705	2.8452	46.1152	35.807
204	0.01	1	0.99917	103.106	2.87954	47.1935	36.7551
205	0.01	1	0.998407	97.1977	3.2778	48.9206	39.2751
206	0.01	1	0.991849	97.2525	3.42711	50.4344	40.8798
208	0.01	1	1.00236	96.5714	3.16379	47.4177	37.7685
209	0.01	1	1.00615	105.139	2.52788	43.1665	32.4697
210	0.01	1	1.00197	101.606	2.82215	45.7735	35.4684
211	0.01	1	1.00191	99.5333	2.95419	46.4668	36.4184
212	0.01	1	1.00072	88.7497	4.84031	55.7512	48.0472
213	0.01	1	1.00081	101.788	2.84518	46.1527	35.8361
214	0.01	1	0.998115	102.252	2.86163	46.5742	36.2161
215	0.01	1	1.00339	106.753	2.51013	43.5542	32.6955
216	0.01	1	1.00054	97.1621	3.24339	48.5478	38.8851
217	0.01	1	0.999195	103.508	2.68554	44.7768	34.2488
218	0.01	1	1.00364	104.957	2.61973	44.4582	33.7769
219	0.01	1	1.00412	101.293	2.93701	47.0781	36.845
220	0.01	1	0.998177	102.305	2.71918	44.7177	34.3172
221	0.01	1	1.00334	97.8277	3.22333	48.6697	38.929
222	0.01	1	0.991375	91.9664	4.04547	52.7284	44.1336
223	0.01	1	0.995773	101.119	2.93581	46.9826	36.7666
224	0.01	1	1.0002	103.619	2.75831	45.827	35.3008
225	0.01	1	1.00357	103.376	2.72205	45.2254	34.7165
226	0.01	1	1.00551	101.189	2.81366	45.476	35.2107
227	0.01	1	1.00331	102.061	2.90783	47.0717	36.7495
228	0.01	1	1.00393	97.6971	3.11595	47.4493	37.6618
229	0.01	1	1.00043	101.075	2.95298	47.1718	36.9673
230	0.01	1	1.00235	108.357	2.40388	42.4909	31.4956
231	0.01	1	1.00011	105.789	2.62625	44.9062	34.1405
232	0.01	1	0.998821	99.4475	3.0889	47.995	38.018
233	0.01	1	1.00243	105.258	2.60149	44.3177	33.6053
234	0.01	1	1.00606	100.343	2.8854	46.0019	35.8452
235	0.01	1	0.998378	104.635	2.65578	44.8415	34.1954
236	0.01	1	0.996245	95.9464	3.52466	50.6696	41.3098
237	0.01	1	1.0058	106.467	2.38918	41.5102	30.712
238	0.01	1	0.994411	93.7404	3.67887	50.8473	41.8111
239	0.01	1	1.0001	100.885	2.93503	46.8642	36.6715
240	0.01	1	0.999826	98.9842	3.04869	47.3146	37.364
241	0.01	1	1.00109	96.4393	3.29748	48.7382	39.18
242	0.01	1	0.996492	91.5411	4.34641	54.5455	46.2204
243	0.01	1	0.998884	101.878	2.8173	45.833	35.4989
244	0.01	1	0.998433	90.7916	4.01033	51.8018	43.2904
245	0.01	1	1.0061	104.575	2.63413	44.5048	33.8632
246	0.01	1	0.994461	96.6863	3.45509	50.4081	40.928
247	0.01	1	1.00107	102.206	2.79006	45.6237	35.2487
248	0.01	1	0.999961	101.061	2.89809	46.4894	36.2647
249	0.01	1	0.994027	89.1558	4.86517	56.1395	48.4186
250	0.01	1	0.997573	97.3189	3.4393	50.5864	41.0335
251	0.01	1	0.997014	99.0187	3.26413	49.694	39.8594
252	0.01	1	0.999842	103.485	2.70057	44.9763	34.4527
253	0.01	1	0.999391	97.2688	3.3628	49.8134	40.2145
254	0.01	1	0.996988	105.106	2.67418	45.3065	34.6145
255	0.01	1	0.996812	89.2225	4.73796	55.4881	47.667
256	0.01	1	0.997899	100.159	3.07058	48.1286	38.0709
257	0.01	1	0.999645	103.903	2.65894	44.5726	34.0013
258	0.01	1	0.997125	96.9833	3.20196	48.0254	38.3564
259	0.01	1	0.994933	102.804	2.83218	46.4444	36.0208
260	0.01	1	1.00512	94.565	3.45367	49.2889	40.0158
261	0.01	1	1.00227	98.6657	3.05437	47.2271	37.3113
262	0.01	1	1.005	101.412	2.90458	46.7318	36.474
263	0.01	1	1.00222	96.6823	3.30378	48.9247	39.3463
264	0.01	1	0.995062	104.152	2.79244	46.5244	35.9525
265	0.01	1	0.999794	97.1277	3.23831	48.4778	38.8156
266	0.01	1	0.997552	100.869	3.04213	48.1386	37.9954
267	0.01	1	1.00326	105.007	2.52448	43.0605	32.3776
268	0.01	1	0.99458	97.9183	3.16416	48.083	38.2994
269	0.01	1	1.00176	102.728	2.73337	45.0958	34.655
270	0.01	1	1.0034	97.9782	3.17549	48.2346	38.4514
271	0.01	1	0.997053	92.8889	3.81925	51.5312	42.6793
272	0.01	1	1.00079	101.336	2.82253	45.6569	35.3793
273	0.01	1	1.00606	108.697	2.42195	42.9229	31.8869
274	0.01	1	1.00399	107.138	2.51113	43.7267	32.8287
275	0.01	1	0.997786	98.2267	3.18211	48.4283	38.624
276	0.01	1	0.998942	97.1617	3.167	47.7418	38.0354
277	0.01	1	0.996674	92.2159	3.91778	51.9215	43.2069
278	0.01	1	1.00075	102.351	2.7998	45.8168	35.4298
279	0.01	1	0.999692	93.7825	3.82664	52.0861	43.1546
280	0.01	1	1.00589	105.605	2.52208	43.2689	32.5255
281	0.01	1	0.993927	89.2668	4.57026	54.5565	46.6062
282	0.01	1	0.998207	103.83	2.78392	46.2659	35.7246
283	0.01	1	0.994654	102.949	2.86515	46.9368	36.5093
284	0.01	1	0.997871	100.126	2.85883	45.5707	35.427
285	0.01	1	1.00304	109.191	2.37296	42.2988	31.231
286	0.01	1	1.00039	101.851	2.86072	46.3798	36.0619
287	0.01	1	0.999495	98.2878	3.18602	48.5005	38.6923
288	0.01	1	1.00093	100.035	3.01814	47.4611	37.3903
289	0.01	1	1.00382	92.9512	3.77944	51.2467	42.3594
290	0.01	1	1.0014	102.962	2.79743	46.0589	35.6092
292	0.01	1	0.99792	101.687	2.82138	45.8001	35.4865
293	0.01	1	1.00342	108.946	2.40607	42.7582	31.7022
294	0.01	1	1.00315	107.903	2.43642	42.8452	31.8854
295	0.01	1	0.997674	99.0945	3.05967	47.4929	37.5366
296	0.01	1	1.00345	105.008	2.62904	44.6151	33.9291
297	0.01	1	1.00467	99.8555	2.98322	46.9641	36.8956
298	0.01	1	1.00605	108.068	2.40166	42.3412	31.3759
299	0.01	1	0.996671	99.0876	3.07188	47.6286	37.6791
300	0.01	1	1.00103	96.2748	3.40673	49.7317	40.2595
301	0.01	1	1.00515	108.651	2.44256	43.2425	32.205
302	0.01	1	0.996082	99.103	3.29884	50.0985	40.2772
303	0.01	1	1.00326	96.2029	3.26493	48.2891	38.7346
304	0.01	1	1.00085	102.351	2.81421	46.0055	35.6225
305	0.01	1	1.00176	94.9638	3.56049	50.4739	41.2349
306	0.01	1	1.00113	109.046	2.46523	43.7693	32.6858
307	0.01	1	0.99716	86.9841	5.12151	56.0548	48.7049
308	0.01	1	0.997985	87.1251	5.18597	56.4532	49.1368
309	0.01	1	0.999156	94.3561	3.44227	49.074	39.8139
310	0.01	1	0.99942	95.6672	3.46269	49.9481	40.573
311	0.01	1	1.00054	95.5563	3.52116	50.4316	41.1074
312	0.01	1	0.99705	99.7501	3.05565	47.7609	37.7367
313	0.01	1	1.00092	108.736	2.48264	43.925	32.8693
314	0.01	1	0.997588	96.7971	3.30551	49.0002	39.4115
315	0.01	1	0.999986	111.054	2.33376	42.3407	31.1031
316	0.01	1	0.994702	97.546	3.29728	49.2954	39.6274
317	0.01	1	1.0021	99.9143	2.98384	46.9991	36.9249
318	0.01	1	1.00112	104.472	2.58876	43.8001	33.1677
319	0.01	1	0.995767	98.7552	3.06828	47.4281	37.5101
320	0.01	1	0.99829	104.299	2.77324	46.3308	35.7391
321	0.01	1	0.994092	107.714	2.50689	43.8954	32.9394
322	0.01	1	1.00091	106.179	2.53106	43.6421	32.8393
323	0.01	1	0.999254	100.138	3.06139	48.0127	37.9525
324	0.01	1	1.00382	100.324	2.85037	45.5542	35.3877
325	0.01	1	0.998628	92.4276	3.74829	50.7065	41.8467
326	0.01	1	1.00136	95.9009	3.40388	49.5111	40.0738
327	0.01	1	0.999061	100.267	2.97071	47.0079	36.8924
328	0.01	1	1.00185	102.538	2.77509	45.573	35.1606
329	0.01	1	1.00033	99.3079	3.08892	47.9278	37.9648
330	0.01	1	0.996879	96.1561	3.3667	49.2818	39.7952
332	0.01	1	0.999209	109.112	2.39882	42.7029	31.6327
333	0.01	1	1.00253	109.345	2.36505	42.2245	31.1446
334	0.01	1	1.00516	105.823	2.45438	42.3042	31.5509
335	0.01	1	1.00138	99.4786	3.02345	47.2587	37.2464
336	0.01	1	1.00161	95.0036	3.52459	50.1711	40.9032
338	0.01	1	1.00495	107.014	2.41748	42.186	31.3222
339	0.01	1	1.00192	101.149	2.84672	45.8822	35.631
340	0.01	1	0.999781	97.139	3.22405	48.3347	38.6629
342	0.01	1	0.996669	93.3886	3.8283	51.8807	42.9879
343	0.01	1	0.993494	91.5181	4.27616	54.0699	45.6929
344	0.01	1	1.00407	105.472	2.53424	43.4	32.6688
345	0.01	1	0.995992	93.4926	3.8114	51.8032	42.8879
346	0.01	1	0.994675	100.743	2.99014	47.4643	37.3093
347	0.01	1	0.999186	99.4114	3.00862	47.0538	37.0414
348	0.01	1	1.0049	105.128	2.50981	42.8862	32.1928
349	0.01	1	0.998966	103.919	2.69028	45.0209	34.4518
350	0.01	1	0.998222	101.335	3.07256	48.7166	38.5418
351	0.01	1	0.996767	92.1998	4.09526	53.2209	44.6422
352	0.01	1	0.995904	89.7947	4.50755	54.5044	46.4598
353	0.01	1	0.997454	103.659	2.66592	44.5665	34.0208
354	0.01	1	1.00032	99.0973	3.15879	48.6031	38.6987
355	0.01	1	1.00542	106.342	2.53509	43.7713	32.9514
356	0.01	1	1.00198	106.727	2.60052	44.9216	34.0598
357	0.01	1	1.00201	99.5033	2.92824	46.1403	36.0845
358	0.01	1	0.998556	102.856	2.74397	45.2958	34.8441
359	0.01	1	0.997804	99.0322	3.10195	47.9413	38.0127
360	0.01	1	0.998459	95.3234	3.4132	49.3019	39.9276
361	0.01	1	1.0017	102.359	2.7282	44.864	34.4597
362	0.01	1	0.999066	95.6406	3.63192	51.4695	42.2158
363	0.01	1	0.998135	103.221	2.58554	43.2287	32.7237
364	0.01	1	0.996266	91.7098	3.9919	52.1903	43.579
365	0.01	1	0.99767	93.429	3.78643	51.5668	42.639
366	0.01	1	1.01021	107.728	2.32021	40.8419	29.9481
367	0.01	1	1.00967	101.424	2.77675	45.0997	34.8008
368	0.01	1	1.00024	102.822	2.71943	44.9471	34.4941
369	0.01	1	0.996313	106.695	2.51933	43.673	32.819
370	0.01	1	0.994555	86.6176	5.35392	56.8935	49.7362
371	0.01	1	1.00082	95.3923	3.54926	50.6004	41.3118
372	0.01	1	1.00484	105.148	2.55746	43.617	32.9168
373	0.01	1	1.00334	95.0917	3.4574	49.5983	40.2761
374	0.01	1	0.998498	99.6049	3.07983	47.9679	37.9705
375	0.01	1	0.996962	101.458	2.98833	47.7791	37.5513
376	0.01	1	1.00519	105.421	2.61021	44.5147	33.786
377	0.01	1	1.00594	103.27	2.64668	44.1277	33.6198
378	0.01	1	0.99544	94.7708	3.61168	50.8246	41.6406
379	0.01	1	0.998017	102.52	2.83022	46.2906	35.8952
380	0.01	1	0.995042	93.9501	3.87103	52.5323	43.6183
381	0.01	1	1.00656	90.9684	4.11171	52.6258	44.1741
382	0.01	1	0.996474	95.5716	3.5513	50.714	41.4094
383	0.01	1	0.995441	93.503	3.85253	52.1366	43.251
384	0.01	1	0.997299	99.9183	3.02593	47.4966	37.4412
385	0.01	1	0.994953	96.2023	3.47096	50.3053	40.8834
386	0.01	1	1.00261	97.8939	3.27658	49.2584	39.5431
387	0.01	1	0.999865	101.691	2.88947	46.6711	36.3795
388	0.01	1	1.0008	96.9545	3.20197	48.0112	38.3451
389	0.01	1	0.996575	97.9615	3.3246	49.7839	40.092
390	0.01	1	1.00536	104.182	2.60168	43.8675	33.2646
391	0.01	1	0.999517	102.025	2.85961	46.4451	36.1093
392	0.01	1	0.998584	93.8223	3.73385	51.3523	42.3482
393	0.01	1	1.00491	102.978	2.67956	44.4643	33.9894
394	0.01	1	1.00337	103.873	2.69731	45.0995	34.536
395	0.01	1	0.998589	99.6042	3.05682	47.7045	37.6956
396	0.01	1	0.992922	100.917	3.10726	48.9142	38.7995
397	0.01	1	0.996262	91.1537	4.04907	52.2883	43.7721
398	0.01	1	0.999832	104.037	2.56112	43.2104	32.6231
399	0.01	1	0.998153	100.846	2.83766	45.6298	35.4064
400	0.01	1	1.00011	97.2935	3.28843	49.0777	39.4292
401	0.01	1	0.999051	102.256	2.78331	45.5569	35.1751
402	0.01	1	0.997144	97.8544	3.25272	48.9911	39.2652
403	0.01	1	1.00342	101.824	2.83431	46.0289	35.7053
404	0.01	1	0.99593	90.2093	4.27536	53.2915	45.0336
405	0.01	1	0.996705	99.5728	3.09793	48.1576	38.1728
406	0.01	1	1.00432	98.2246	3.06977	47.19	37.3261
407	0.01	1	0.999994	99.0111	3.22296	49.2546	39.3958
408	0.01	1	0.995346	102.753	2.73525	45.1323	34.6893
409	0.01	1	1.00548	107.718	2.38575	41.941	31.0173
410	0.01	1	1.00384	107.582	2.43571	42.7063	31.7793
411	0.01	1	1.00098	96.6206	3.25906	48.4386	38.8391
412	0.01	1	0.999453	103.118	2.84844	46.7981	36.3478
413	0.01	1	1.00461	103.032	2.74147	45.3395	34.8693
414	0.01	1	0.997888	95.9193	3.47256	50.1724	40.7793
415	0.01	1	0.999955	86.5029	5.42341	57.125	50.0246
416	0.01	1	1.00803	105.777	2.54586	43.7024	32.9391
417	0.01	1	1.00412	101.558	2.8849	46.5525	36.2727
418	0.01	1	1.00783	99.6456	2.89264	45.7713	35.6878
419	0.01	1	1.00098	100.335	2.99086	47.2808	37.1672
420	0.01	1	0.997677	95.816	3.58005	51.103	41.795
421	0.01	1	0.993525	97.7545	3.25462	48.9608	39.246
422	0.01	1	0.996291	99.3446	3.14076	48.5255	38.5864
423	0.01	1	1.00351	100.273	2.84113	45.4142	35.25
424	0.01	1	1.00171	101.168	2.94433	47.1096	36.8921
425	0.01	1	1.00415	105.771	2.53917	43.5982	32.836
426	0.01	1	0.996637	84.4406	6.2068	58.7613	52.3269
427	0.01	1	0.997786	96.5023	3.37319	49.5228	40.0063
428	0.01	1	1.00799	105.229	2.62823	44.6973	33.9888
429	0.01	1	0.996535	103.669	2.74544	45.6739	35.1399
430	0.01	1	0.999189	97.8225	3.22249	48.6583	38.9176
431	0.01	1	1.00297	104.642	2.65088	44.7743	34.1271
432	0.01	1	0.997714	88.0146	4.846	55.3196	47.6836
433	0.01	1	0.999175	99.0312	3.10718	47.9993	38.0736
434	0.01	1	1.00084	97.2994	3.24436	48.6265	38.9508
435	0.01	1	0.998472	101.36	2.85949	46.1407	35.8722
436	0.01	1	0.998765	101.64	2.94851	47.3807	37.1173
437	0.01	1	1.00008	90.4462	4.21576	53.0352	44.7105
438	0.01	1	0.995976	101.876	2.89265	46.7958	36.4867
439	0.01	1	0.997622	95.4629	3.48819	50.0789	40.7411
440	0.01	1	0.998915	101.814	2.77799	45.2896	34.9514
441	0.01	1	0.998009	97.8567	3.1707	48.1232	38.3494
442	0.01	1	0.999982	95.9305	3.49497	50.3872	41.0083
443	0.01	1	1.00011	94.5175	3.49323	49.6291	40.3872
444	0.01	1	0.999848	102.835	2.7644	45.5622	35.117
445	0.01	1	1.00501	101.276	2.83631	45.8069	35.5395
446	0.01	1	0.999786	102.998	2.75497	45.5072	35.0433
447	0.01	1	0.999246	106.282	2.561	44.1409	33.3252
448	0.01	1	0.999722	98.2368	3.3096	49.7709	40.0422
449	0.01	1	0.999393	105.022	2.7087	45.7584	35.0799
450	0.01	1	1.00318	98.6244	3.04598	47.1116	37.1959
451	0.01	1	1.00191	104.761	2.52677	42.9944	32.3363
452	0.01	1	1.00024	93.5157	3.59636	50.0186	40.9455
454	0.01	1	0.996604	101.201	2.94958	47.1892	36.9706
455	0.01	1	1.01162	107.765	2.35628	41.4673	30.5514
456	0.01	1	1.00719	101.016	2.89946	46.4859	36.2662
457	0.01	1	1.00139	104.835	2.57985	43.8204	33.1512
458	0.01	1	0.999359	99.2435	2.88607	45.5059	35.4608
459	0.01	1	0.997201	97.7711	3.23238	48.7368	39.007
460	0.01	1	1.00098	103.268	2.6763	44.5441	34.0393
461	0.01	1	0.997773	104.73	2.67857	45.2068	34.5536
462	0.01	1	0.995586	90.8358	4.34951	54.1452	45.8866
463	0.01	1	1.00292	102.923	2.71744	44.964	34.5004
464	0.01	1	0.998721	98.6218	3.15479	48.3262	38.4671
465	0.01	1	1.00456	99.8691	2.99655	47.1283	37.0643
466	0.01	1	1.00027	99.4899	3.14843	48.6814	38.732
467	0.01	1	0.992951	94.6307	3.67351	51.2845	42.1586
468	0.01	1	1.00213	103.61	2.70292	45.0632	34.5273
469	0.01	1	0.999604	93.8261	3.73331	51.3498	42.345
470	0.01	1	0.996882	100.681	2.92043	46.5906	36.4127
471	0.01	1	0.99319	98.4242	3.21036	48.8286	39.0208
472	0.01	1	0.997915	91.492	4.31552	54.3145	45.9701
473	0.01	1	1.00126	103.444	2.73731	45.464	34.9511
474	0.01	1	0.999116	101.287	2.98969	47.7151	37.5052
475	0.01	1	0.998921	90.7985	4.09205	52.3895	43.9388
476	0.01	1	0.997723	91.1028	4.30111	53.9891	45.6692
477	0.01	1	0.998847	103.44	2.74536	45.5719	35.0612
478	0.01	1	0.998164	97.9758	3.1553	48.0152	38.221
479	0.01	1	0.998957	101.464	2.88001	46.4481	36.176
480	0.01	1	0.999	97.5014	3.24336	48.717	39.0206
482	0.01	1	1.00338	107.153	2.38842	41.765	30.8976
483	0.01	1	1.00099	105.905	2.59155	44.4423	33.6641
485	0.01	1	1.00283	103.365	2.62436	43.8501	33.3311
486	0.01	1	0.999635	101.635	2.87682	46.4858	36.1953
487	0.01	1	1.00389	101.917	2.83286	46.0524	35.7189
488	0.01	1	1.00665	101.106	2.84194	45.8019	35.5535
489	0.01	1	0.997136	101.736	2.85032	46.1946	35.885
490	0.01	1	0.998751	95.5401	3.50798	50.3021	40.9704
491	0.01	1	1.00355	98.9182	3.12267	48.1171	38.2109
492	0.01	1	0.997266	94.6153	3.66506	51.2038	42.0732
493	0.01	1	0.999124	97.5619	3.14281	47.6771	37.9174
494	0.01	1	1.00506	108.129	2.40427	42.4079	31.4356
495	0.01	1	0.998981	98.9396	3.23479	49.3448	39.5002
496	0.01	1	0.999052	100.494	2.86	45.7528	35.5722
497	0.01	1	1.00431	100.252	2.82679	45.223	35.0565
498	0.01	1	1.00403	101.1	2.95101	47.1597	36.9518
499	0.01	1	0.998327	106.166	2.5396	43.7678	32.9653
500	0.01	1	1.00184	99.8865	2.95484	46.6395	36.5558
501	0.01	1	1.0008	98.8366	3.17935	48.6991	38.8323
502	0.01	1	1.00282	100.375	2.79835	44.9136	34.7266
503	0.01	1	0.999367	101.365	2.977	47.599	37.3755
504	0.01	1	0.998362	94.1626	3.73764	51.57	42.536
505	0.01	1	0.999469	97.8311	3.14983	47.885	38.1023
506	0.01	1	1.00418	105.017	2.56561	43.6848	32.9975
507	0.01	1	1.00526	105.771	2.55735	43.8736	33.1101
508	0.01	1	1.0028	100.118	2.97032	46.9332	36.8327
509	0.01	1	0.996468	92.1391	4.04286	52.8084	44.1954
510	0.01	1	0.999787	104.623	2.66025	44.9001	34.2557
511	0.01	1	0.998295	101.506	2.88263	46.5001	36.2248
512	0.01	1	1.00097	101.093	2.92848	46.8805	36.6642
513	0.01	1	0.991234	98.1633	3.22835	48.8897	39.1185
514	0.01	1	0.998599	103.808	2.71633	45.3353	34.7815
515	0.01	1	1.00246	94.7065	3.67858	51.3689	42.2393
516	0.01	1	1.00084	95.5801	3.22069	47.5244	38.0059
517	0.01	1	0.999036	94.992	3.62704	51.0778	41.8834
518	0.01	1	1.00195	106.229	2.48639	42.9709	32.1694
519	0.01	1	1.00008	98.7225	3.08282	47.5767	37.6693
520	0.01	1	0.99979	100.337	2.89816	46.1573	36.0058
521	0.01	1	0.996451	94.6152	3.60449	50.6782	41.5041
522	0.01	1	1.00067	101.477	2.96273	47.4784	37.2374
523	0.01	1	1.00216	101.14	2.85144	45.9385	35.6896
524	0.01	1	0.997826	97.2673	3.24298	48.5961	38.9227
525	0.01	1	0.997094	90.3242	4.22689	53.0382	44.7332
526	0.01	1	0.997531	102.471	2.73382	44.9891	34.5745
527	0.01	1	0.999047	98.2667	3.07259	47.2421	37.3753
528	0.01	1	0.998831	85.8855	5.33654	56.3355	49.2268
529	0.01	1	0.994567	93.135	3.88243	52.1655	43.3373
530	0.01	1	1.0048	95.8666	3.35722	49.0407	39.5766
531	0.01	1	0.997309	102.853	2.75534	45.4483	34.9993
532	0.01	1	1.0016	95.8232	3.44449	49.8582	40.4555
533	0.01	1	1.00852	102.544	2.61491	43.3672	32.9313
534	0.01	1	1.00051	95.8464	3.56928	51.0224	41.7038
535	0.01	1	1.00051	89.3676	4.45653	53.936	45.8914
536	0.01	1	1.00439	101.272	2.81369	45.5139	35.2402
537	0.01	1	0.993917	90.4048	4.38224	54.0969	45.9024
538	0.01	1	1.00923	102.627	2.6653	44.114	33.6733
539	0.01	1	0.994098	99.3842	3.24045	49.6269	39.7415
540	0.01	1	1.00255	105.521	2.64523	45.0683	34.3313
541	0.01	1	0.998599	96.762	3.28501	48.7747	39.1769
542	0.01	1	1.00098	103.024	2.73149	45.2001	34.7288
543	0.01	1	0.993844	98.5121	3.17674	48.511	38.6752
544	0.01	1	0.998957	95.3994	3.4484	49.6744	40.3159
545	0.01	1	1.00136	101.512	2.75991	44.9162	34.6044
546	0.01	1	1.00355	103.939	2.6514	44.4807	33.9051
547	0.01	1	0.995932	95.8422	3.50971	50.477	41.117
548	0.01	1	1.00028	98.8419	3.03385	47.0763	37.1329
549	0.01	1	0.99565	95.7429	3.45728	49.9369	40.5507
550	0.01	1	0.999474	104.207	2.69617	45.2282	34.6307
551	0.01	1	0.996217	97.8619	3.03906	46.6688	36.8264
552	0.01	1	1.00259	100.844	3.0547	48.2736	38.139
553	0.01	1	1.00271	106.714	2.46869	42.8879	32.0407
554	0.01	1	0.993405	97.4781	3.45526	50.8226	41.2649
555	0.01	1	0.997619	101.288	2.84976	45.9843	35.7199
556	0.01	1	1.0026	103.589	2.75076	45.7113	35.1865
557	0.01	1	1.00509	107.254	2.43404	42.549	31.6558
558	0.01	1	1.00037	96.9688	3.25496	48.5708	38.9343
559	0.01	1	0.999299	100.173	2.99754	47.2834	37.1892
560	0.01	1	0.995443	95.4235	3.46069	49.8022	40.4496
561	0.01	1	0.999967	109.011	2.39686	42.6306	31.5714
562	0.01	1	0.999947	93.4742	3.82866	51.9311	43.0304
563	0.01	1	1.00096	90.1473	4.25358	53.1115	44.8428
564	0.01	1	1.00096	101.542	2.81741	45.6834	35.3833
565	0.01	1	1.0021	102.291	2.83439	46.2411	35.8702
566	0.01	1	1.00052	99.7839	3.09877	48.2692	38.2636
567	0.01	1	0.998204	97.3734	3.27758	49.0067	39.3437
568	0.01	1	0.995793	96.4527	3.32613	49.0323	39.4906
569	0.01	1	1.00276	99.0166	3.03922	47.2213	37.2629
570	0.01	1	0.995494	97.1838	3.47004	50.8099	41.2912
571	0.01	1	1.00149	100.15	2.82886	45.203	35.0476
572	0.01	1	1.00049	106.85	2.4871	43.2333	32.3685
573	0.01	1	0.999779	105.412	2.53072	43.3218	32.597
574	0.01	1	0.998602	99.742	2.94676	46.4748	36.4023
575	0.01	1	0.998874	103.766	2.67624	44.758	34.2025
576	0.01	1	0.997069	93.4445	3.82561	51.8902	42.9901
577	0.01	1	0.997183	94.9249	3.6655	51.3751	42.2149
578	0.01	1	0.996298	92.2567	4.03238	52.7995	44.1675
579	0.01	1	0.999141	101.359	2.84518	45.9582	35.6851
580	0.01	1	1.00498	107.716	2.54169	44.4389	33.4786
582	0.01	1	0.999338	98.0393	3.27976	49.3645	39.6367
583	0.01	1	0.998941	104.154	2.61853	44.1006	33.501
584	0.01	1	1.00345	106.508	2.63837	45.3893	34.5513
585	0.01	1	0.998051	103.388	2.91086	47.7221	37.2668
586	0.01	1	1.00477	102.168	2.71941	44.6608	34.2743
587	0.01	1	0.999518	97.0305	3.32803	49.3451	39.7475
588	0.01	1	0.995747	86.3964	5.58518	57.7445	50.7619
590	0.01	1	1.00387	106.633	2.46068	42.7281	31.891
591	0.01	1	1.00183	101.203	2.79372	45.2236	34.9515
592	0.01	1	0.998392	98.1098	3.2175	48.7484	38.9761
593	0.01	1	1.00157	103.671	2.66711	44.5885	34.0416
594	0.01	1	0.999547	102.131	2.75285	45.0957	34.7196
595	0.01	1	1.0059	108.191	2.39042	42.203	31.2294
596	0.01	1	0.997869	103.971	2.70223	45.2106	34.6379
597	0.01	1	0.997451	96.8282	3.22352	48.1744	38.5333
598	0.01	1	1.00102	105.422	2.5711	43.9353	33.2066
599	0.01	1	0.998296	95.6309	3.34576	48.808	39.3599
600	0.01	1	1.00032	101.131	2.77263	44.9153	34.6452
601	0.01	1	0.998546	101.417	2.8654	46.2416	35.9693
602	0.01	1	1.00506	96.5549	3.35536	49.3744	39.8412
603	0.01	1	1.00034	106.691	2.56636	44.3922	33.5346
604	0.01	1	1.00025	99.359	3.07214	47.762	37.7854
605	0.01	1	1.00476	100.446	2.98484	47.2613	37.1339
606	0.01	1	0.992231	98.8048	3.27894	49.7413	39.9371
607	0.01	1	0.998199	101.664	2.85116	46.1729	35.8709
608	0.01	1	0.997471	103.129	2.76833	45.7448	35.2708
609	0.01	1	1.00274	100.806	2.86485	45.9559	35.7454
610	0.01	1	1.00124	100.219	3.0239	47.6156	37.529
611	0.01	1	1.00391	108.125	2.45105	43.1706	32.1843
612	0.01	1	1.00265	98.9386	3.06372	47.4643	37.5257
613	0.01	1	0.996999	97.8055	3.11876	47.5329	37.7361
614	0.01	1	1.00042	96.8848	3.36623	49.6505	40.0918
615	0.01	1	0.999489	106.373	2.5598	44.1606	33.3357
616	0.01	1	1.00027	95.0428	3.68875	51.6384	42.4839
617	0.01	1	1.00202	99.8275	2.96467	46.7298	36.6561
618	0.01	1	0.997409	99.2413	3.00743	46.9595	36.9637
619	0.01	1	0.99953	102.838	2.76157	45.5253	35.0793
620	0.01	1	0.98877	94.7363	3.82184	52.5771	43.5511
621	0.01	1	1.00353	100.044	2.83424	45.2235	35.0804
622	0.01	1	1.00602	103.145	2.6129	43.5924	33.0954
623	0.01	1	1.00423	105.851	2.43258	41.9693	31.219
624	0.01	1	1.00118	97.7801	3.20081	48.4077	38.6586
625	0.01	1	0.997996	90.4562	4.41565	54.3384	46.1646
626	0.01	1	0.996359	95.7506	3.37852	49.1888	39.7499
627	0.01	1	1.00504	107.552	2.38703	41.8977	30.9903
628	0.01	1	0.996396	105.67	2.61452	44.6834	33.9294
629	0.01	1	1.00023	106.186	2.64865	45.4023	34.5979
630	0.01	1	0.99422	102.821	2.88933	47.1876	36.7816
631	0.01	1	1.00311	99.2846	2.96355	46.4623	36.4429
632	0.01	1	0.998082	102.081	2.74485	44.9664	34.5936
633	0.01	1	0.998209	101.819	2.99033	47.9735	37.7102
634	0.01	1	1.00077	100.203	2.90022	46.1211	35.984
635	0.01	1	1.00387	95.9284	3.24867	47.9854	38.4485
636	0.01	1	0.994648	94.0596	3.64478	50.7294	41.6379
637	0.01	1	1.00213	104.69	2.65585	44.866	34.2144
638	0.01	1	0.999768	102.556	2.83374	46.3525	35.9545
639	0.01	1	1.00177	101.33	2.84405	45.9305	35.66
640	0.01	1	0.994702	95.5187	3.56679	50.8256	41.5371
641	0.01	1	0.999565	98.6207	3.08709	47.5757	37.6807
642	0.01	1	1.00419	95.1937	3.45399	49.6196	40.2851
643	0.01	1	0.999104	108.354	2.45685	43.356	32.3449
644	0.01	1	1.00134	95.8823	3.50116	50.4192	41.0494
645	0.01	1	0.996339	96.5205	3.29706	48.775	39.2085
646	0.01	1	0.998648	101.66	2.89827	46.7671	36.4819
647	0.01	1	0.99712	97.5866	3.1933	48.2321	38.498
648	0.01	1	1.00458	99.5368	2.90057	45.8187	35.7491
650	0.01	1	1.00479	99.3083	3.08805	47.9182	37.9547
651	0.01	1	0.996953	98.4923	3.18168	48.5546	38.7236
652	0.01	1	1.00306	98.1564	2.9943	46.2939	36.4016
653	0.01	1	1.00149	102.748	2.76348	45.5112	35.0746
654	0.01	1	1.00425	99.1555	3.01627	47.0219	37.0388
655	0.01	1	0.999431	99.451	3.03939	47.4304	37.4284
656	0.01	1	1.00212	100.517	2.97298	47.1523	37.0126
657	0.01	1	1.00466	103.212	2.65093	44.1631	33.6614
658	0.01	1	0.99963	99.881	3.0629	47.907	37.8733
659	0.01	1	0.99859	109.416	2.33573	41.75	30.6771
660	0.01	1	0.996955	97.8205	3.25782	49.0272	39.3078
661	0.01	1	1.00666	107.254	2.4326	42.5259	31.6331
662	0.01	1	0.998157	85.7804	5.81252	58.2435	51.4593
663	0.01	1	0.995642	95.2436	3.47227	49.8162	40.4891
664	0.01	1	0.995289	94.6849	3.72456	51.7466	42.6528
665	0.01	1	1.00044	100.033	2.99549	47.1931	37.1122
666	0.01	1	1.00027	104.754	2.56897	43.6252	32.9646
667	0.01	1	1.00356	98.2505	3.09442	47.479	37.6249
668	0.01	1	0.999759	93.55	3.78659	51.6349	42.6957
670	0.01	1	0.999418	94.7434	3.7116	51.6694	42.5605
671	0.01	1	0.997453	91.9905	4.14264	53.4349	44.9119
672	0.01	1	0.996712	102.984	2.75685	45.5263	35.0644
673	0.01	1	0.998236	101.667	2.85447	46.2167	35.9154
674	0.01	1	1.00086	103.579	2.67693	44.687	34.1507
675	0.01	1	1.00739	101.954	2.79003	45.5108	35.1614
676	0.01	1	0.997039	101.698	2.94845	47.4068	37.1375
677	0.01	1	0.99932	96.3355	3.64011	51.9158	42.6008
678	0.01	1	0.9955	99.609	2.99695	47.0104	36.9728
679	0.01	1	1.0029	102.932	2.6735	44.3598	33.8889
680	0.01	1	1.00028	99.1818	3.03777	47.2833	37.3077
681	0.01	1	1.00403	108.233	2.41067	42.5542	31.5691
682	0.01	1	0.997489	98.0161	3.19864	48.5014	38.7275
683	0.01	1	0.998296	94.2581	3.67034	51.0555	41.9632
684	0.01	1	0.996516	91.2892	4.02582	52.1983	43.6519
685	0.01	1	0.993741	96.1741	3.48138	50.3883	40.9763
686	0.01	1	1.00285	96.0857	3.4712	50.2466	40.8363
687	0.01	1	1.00018	108.689	2.48978	44.0203	32.968
688	0.01	1	0.99769	98.2604	3.17787	48.3992	38.5892
689	0.01	1	0.995361	95.7412	3.56946	50.968	41.6597
690	0.01	1	0.996281	91.6679	4.10027	52.9495	44.4241
691	0.01	1	0.999757	103.668	2.69479	44.9751	34.4322
692	0.01	1	1.00164	92.696	3.85555	51.7103	42.9037
693	0.01	1	0.998421	103.313	2.80054	46.2573	35.7728
694	0.01	1	1.00304	93.1189	3.7653	51.2245	42.3108
695	0.01	1	1.003	102.133	2.76145	45.2115	34.8371
696	0.01	1	0.999055	99.7225	3.13521	48.6484	38.6684
697	0.01	1	1.00249	101.891	2.72475	44.6122	34.2548
699	0.01	1	0.997244	91.6253	3.96206	51.9212	43.2954
700	0.01	1	0.995402	94.2138	3.79322	52.0553	43.0577
701	0.01	1	1.00046	93.6747	3.64338	50.5099	41.4546
702	0.01	1	1.00347	106.731	2.52271	43.7402	32.8821
703	0.01	1	0.994387	81.1846	8.42139	62.1472	57.0558
704	0.01	1	0.997407	102.388	2.78424	45.6276	35.2328
705	0.01	1	1.00762	100.958	2.90852	46.5714	36.361
706	0.01	1	0.997041	91.183	4.30314	54.05	45.7243
707	0.01	1	0.998668	107.735	2.42068	42.5225	31.5845
708	0.01	1	0.998117	91.2021	4.11345	52.7731	44.3011
709	0.01	1	1.00341	104.879	2.69566	45.5129	34.8468
710	0.01	1	0.999505	99.4362	3.00099	46.9762	36.9579
711	0.01	1	0.996072	98.8833	3.16884	48.6079	38.7305
712	0.01	1	1.00103	100.042	2.94242	46.5624	36.4578
713	0.01	1	1.00585	103.61	2.72541	45.3739	34.8419
714	0.01	1	0.997943	103.535	2.78319	46.1248	35.6132
715	0.01	1	0.995662	90.4747	4.25426	53.3089	45.0107
716	0.01	1	0.997098	97.9497	3.20641	48.5512	38.7885
717	0.01	1	1.00712	102.455	2.74065	45.0743	34.6627
718	0.01	1	1.00365	105.033	2.62861	44.6196	33.931
719	0.01	1	1.00031	101.639	2.8545	46.2042	35.9058
720	0.01	1	0.99896	103.07	2.75619	45.5556	35.0847
721	0.01	1	0.996807	95.375	3.55896	50.6787	41.3986
722	0.01	1	0.999882	111.241	2.3324	42.3883	31.1325
723	0.01	1	1.00672	102.092	2.77541	45.379	35.012
724	0.01	1	1.00151	97.6065	3.14729	47.7475	37.9858
725	0.01	1	1.00533	105.976	2.47087	42.6255	31.8528
726	0.01	1	0.993074	102.766	2.88071	47.0526	36.6491
727	0.01	1	0.99941	91.9166	3.87115	51.3963	42.6752
728	0.01	1	1.00099	89.1166	4.53157	54.2361	46.2703
729	0.01	1	1.00092	100.847	2.87932	46.1569	35.9471
730	0.01	1	1.00175	95.2055	3.59288	50.8916	41.652
731	0.01	1	1.00696	101.125	2.79661	45.2263	34.9628
732	0.01	1	1.0027	107.7	2.46908	43.2905	32.343
733	0.01	1	0.998874	101.391	2.91903	46.902	36.6518
734	0.01	1	1.00265	103.035	2.74364	45.3704	34.9003
735	0.01	1	0.999114	96.9498	3.28038	48.8222	39.2029
736	0.01	1	0.994782	97.966	3.1388	47.8308	38.0286
737	0.01	1	1.00144	108.093	2.48405	43.6876	32.6971
738	0.01	1	1.00083	99.3335	2.94023	46.206	36.1722
739	0.01	1	0.998337	89.6715	4.44599	54.0547	45.9747
740	0.01	1	1.00241	95.3118	3.46129	49.7496	40.4083
741	0.01	1	1.00234	97.5333	3.22365	48.5266	38.8154
742	0.01	1	0.997726	97.0866	3.50814	51.1179	41.6352
743	0.01	1	1.00236	101.993	2.66978	43.9039	33.528
744	0.01	1	0.996312	100.403	3.00375	47.4658	37.3513
745	0.01	1	1.00489	105.625	2.44409	42.0623	31.3318
746	0.01	1	1.00036	99.0766	3.04359	47.3001	37.3378
747	0.01	1	0.99915	98.6012	3.30778	49.9368	40.1708
748	0.01	1	1.00075	101.958	2.93989	47.4229	37.1238
749	0.01	1	1.00396	95.3454	3.5373	50.4672	41.1748
750	0.01	1	1.00017	96.3071	3.37658	49.4557	39.9607
751	0.01	1	1.00054	92.5484	3.94121	52.287	43.5586
752	0.01	1	1.00038	101.875	2.88069	46.6447	36.3313
753	0.01	1	0.994061	92.7614	3.93411	52.3533	43.5995
754	0.01	1	1.00152	96.0221	3.40275	49.5628	40.1129
755	0.01	1	1.00225	100.419	2.91639	46.4196	36.2667
756	0.01	1	1.00339	102.24	2.74508	45.0397	34.6508
757	0.01	1	1.00161	89.1379	4.51111	54.1271	46.144
758	0.01	1	0.998335	105.954	2.64621	45.2678	34.4867
759	0.01	1	0.997682	90.8733	4.22564	53.3522	44.9957
760	0.01	1	0.9933	106.731	2.5431	44.054	33.1939
761	0.01	1	1.00689	105.602	2.47229	42.4972	31.7623
762	0.01	1	1.00445	104.271	2.62164	44.1949	33.5836
763	0.01	1	1.0003	108.045	2.43838	42.9336	31.9588
764	0.01	1	0.995297	95.4486	3.62394	51.2961	42.0552
765	0.01	1	1.00271	103.811	2.62714	44.0794	33.5151
766	0.01	1	0.998241	108.157	2.48619	43.7475	32.75
767	0.01	1	1.00035	100.498	3.14718	49.1609	39.11
768	0.01	1	1.00107	96.14	3.34518	49.0621	39.5634
769	0.01	1	0.997756	97.1764	3.29914	49.1276	39.4974
770	0.01	1	1.00339	101.968	2.77418	45.3075	34.9528
771	0.01	1	0.999298	91.9237	3.97404	52.1796	43.5347
772	0.01	1	1.00031	106.171	2.57084	44.2432	33.4384
773	0.01	1	1.00632	105.997	2.48625	42.8749	32.097
774	0.01	1	1.00331	107.24	2.44965	42.7951	31.899
775	0.01	1	1.00076	102.047	2.89169	46.8622	36.5354
776	0.01	1	0.995706	95.9072	3.37542	49.2391	39.7827
777	0.01	1	1.00051	98.326	3.10317	47.6129	37.7558
778	0.01	1	0.999975	100.315	2.9251	46.4785	36.3394
779	0.01	1	1.00206	100.186	2.88772	45.9587	35.8187
780	0.01	1	1.00139	104.075	2.78348	46.3695	35.8031
781	0.01	1	1.0003	101.361	2.91339	46.8178	36.5685
783	0.01	1	0.999833	102.001	2.93506	47.383	37.0775
784	0.01	1	0.998495	99.3219	3.09049	47.9523	37.9888
785	0.01	1	0.993872	98.3772	3.36711	50.4242	40.7187
786	0.01	1	0.999808	93.0446	3.80974	51.5417	42.6679
787	0.01	1	0.999115	104.744	2.65995	44.9476	34.2909
789	0.01	1	1.00083	104.847	2.57416	43.7409	33.0707
790	0.01	1	1.00098	101.124	3.06561	48.5345	38.3773
791	0.01	1	0.999939	101.784	2.92316	47.135	36.8467
792	0.01	1	1.00373	104.254	2.61004	44.0195	33.4095
793	0.01	1	1.00155	98.1778	3.25315	49.1575	39.3997
794	0.01	1	0.997896	98.3001	3.28733	49.5741	39.8251
795	0.01	1	0.998404	102.646	2.91629	47.448	37.0698
796	0.01	1	1.00153	94.8653	3.38898	48.8343	39.4893
797	0.01	1	1.00133	103.157	2.75732	45.6093	35.1298
799	0.01	1	1.00046	99.5919	3.02049	47.2781	37.253
800	0.01	1	1.00458	90.9816	4.01629	51.9534	43.4287
801	0.01	1	0.998306	95.2545	3.5348	50.3964	41.1112
802	0.01	1	1.00223	92.8851	3.76346	51.0809	42.1883
803	0.01	1	1.00332	103.034	2.68354	44.5438	34.0638
804	0.01	1	0.999592	103.671	2.66156	44.51	33.9626
805	0.01	1	0.992916	105.192	2.70704	45.8091	35.113
806	0.01	1	1.00218	101.848	2.74529	44.8697	34.5207
807	0.01	1	1.00105	103.27	2.63316	43.9354	33.4265
808	0.01	1	0.998742	91.5178	3.92537	51.5858	42.9427
809	0.01	1	0.999753	97.615	3.28208	49.1746	39.4904
810	0.01	1	1.00035	99.8966	2.95092	46.5971	36.5107
811	0.01	1	0.997158	103.069	2.81196	46.2987	35.8422
812	0.01	1	0.999171	92.8971	3.78724	51.2797	42.4034
813	0.01	1	1.00165	101.041	2.97724	47.4496	37.2589
814	0.01	1	1.00289	102.094	2.88473	46.7962	36.462
815	0.01	1	1.00026	102.655	2.8888	47.1049	36.7154
816	0.01	1	0.993359	93.1233	4.00639	53.1028	44.3698
817	0.01	1	0.998913	98.902	3.15307	48.4447	38.5567
818	0.01	1	1.00499	107.031	2.49267	43.3942	32.51
819	0.01	1	0.998514	104.699	2.6682	45.0459	34.3947
820	0.01	1	0.995275	95.6146	3.40988	49.4208	40.0157
821	0.01	1	0.996084	100.316	3.1109	48.6645	38.6119
822	0.01	1	1.00038	95.4559	3.34145	48.6764	39.2429
823	0.01	1	0.995331	95.38	3.62725	51.2883	42.0564
824	0.01	1	1.00201	97.8736	3.19563	48.3989	38.6375
825	0.01	1	0.999639	98.5483	3.12807	47.9969	38.1306
826	0.01	1	1.00396	104.639	2.65777	44.8717	34.2254
827	0.01	1	1.00126	101.823	2.86569	46.4303	36.117
828	0.01	1	1.0044	101.834	2.8742	46.5437	36.2321
829	0.01	1	0.995723	98.6759	3.20608	48.9077	39.0724
830	0.01	1	1.00377	108.409	2.42113	42.7958	31.7893
831	0.01	1	0.997241	98.0162	3.20909	48.6127	38.8449
832	0.01	1	1.0003	102.692	2.77199	45.6001	35.1714
833	0.01	1	1.00135	100.578	2.95525	46.9675	36.8141
835	0.01	1	1.0023	103.905	2.70002	45.1509	34.5846
836	0.01	1	0.995044	97.1255	3.29522	49.062	39.4344
837	0.01	1	1.00112	101.898	2.87937	46.6384	36.3222
838	0.01	1	1.00301	96.8543	3.22671	48.2208	38.5789
839	0.01	1	0.997898	100.389	2.83915	45.4419	35.2653
840	0.01	1	1.00241	93.5632	3.7417	51.2752	42.3017
841	0.01	1	1.00247	101.878	2.75273	44.9825	34.632
842	0.01	1	0.99826	98.1533	3.17234	48.2868	38.4843
843	0.01	1	1.00556	105.299	2.57922	44.0048	33.2885
844	0.01	1	0.993072	95.559	3.50294	50.2656	40.9286
845	0.01	1	0.997936	95.0011	3.62844	51.095	41.9007
846	0.01	1	1.00029	105.482	2.59483	44.3137	33.5785
847	0.01	1	0.99764	98.8243	3.17996	48.6997	38.8345
848	0.01	1	0.999498	99.757	2.92316	46.1962	36.1128
849	0.01	1	0.999471	102.498	2.78296	45.6601	35.2536
850	0.01	1	1.00465	94.772	3.5599	50.3667	41.146
851	0.01	1	0.999235	95.9891	3.30711	48.6072	39.0995
852	0.01	1	0.998613	101.353	2.85169	46.0385	35.7681
853	0.01	1	0.997303	98.1851	3.23509	48.9717	39.2023
854	0.01	1	1.00258	99.0182	2.89282	45.4853	35.4653
855	0.01	1	1.00396	101.001	2.81248	45.3762	35.1297
856	0.01	1	1.00142	101.638	2.89628	46.7322	36.4484
857	0.01	1	1.00036	99.2585	2.98965	46.7591	36.7536
858	0.01	1	0.997394	95.9011	3.4495	49.946	40.5391
859	0.01	1	0.998103	90.3085	4.27254	53.3315	45.0625
860	0.01	1	1.00162	101.186	3.00121	47.8056	37.611
861	0.01	1	0.99471	95.0343	3.68349	51.5888	42.4312
862	0.01	1	1.00218	98.3596	3.14976	48.1429	38.3073
863	0.01	1	1.00223	106.837	2.4933	43.3255	32.4609
864	0.01	1	0.997545	97.4471	3.16581	47.8693	38.1337
865	0.01	1	1.00292	98.0889	3.17722	48.3078	38.5145
866	0.01	1	1.00275	105.109	2.57178	43.815	33.1182
867	0.01	1	0.994157	99.3251	3.16105	48.7397	38.8138
868	0.01	1	1.0001	98.4782	3.09116	47.5525	37.6739
869	0.01	1	1.00103	95.4119	3.56483	50.7511	41.4716
870	0.01	1	1.00223	97.8124	3.24173	48.8554	39.1271
871	0.01	1	1.0051	101.93	2.73574	44.7776	34.4183
872	0.01	1	0.996588	95.8864	3.40026	49.4688	40.0306
873	0.01	1	0.998053	102.445	2.76346	45.3767	34.971
874	0.01	1	0.996624	108.323	2.57179	45.1549	34.1309
875	0.01	1	0.997425	100.012	2.95753	46.7306	36.6353
876	0.01	1	0.995669	92.7147	4.09844	53.541	44.9169
877	0.01	1	0.995536	94.7689	3.59143	50.6454	41.4471
878	0.01	1	0.995502	101.529	2.9135	46.8971	36.6308
879	0.01	1	0.998504	100.12	3.0495	47.8667	37.8024
880	0.01	1	1.00526	100.235	3.00514	47.4027	37.3057
881	0.01	1	1.00061	104.307	2.68675	45.1395	34.5304
882	0.01	1	1.00261	104.676	2.66252	44.9554	34.3058
883	0.01	1	1.00141	99.7157	2.98033	46.864	36.8083
884	0.01	1	0.998944	99.2926	3.15931	48.7046	38.7809
885	0.01	1	0.998615	94.0958	3.68781	51.1159	42.0519
886	0.01	1	0.998677	107.444	2.42498	42.4777	31.5679
887	0.01	1	0.997872	101.491	2.83669	45.909	35.6199
888	0.01	1	0.996665	101.103	2.96462	47.3262	37.1238
889	0.01	1	0.998554	92.8317	3.89553	52.0971	43.3075
890	0.01	1	0.99854	98.7527	3.26451	49.5645	39.7565
891	0.01	1	1.00115	102.495	2.76183	45.3771	34.9659
892	0.01	1	1.00286	105.991	2.56658	44.1046	33.3181
893	0.01	1	1.00173	102.887	2.68069	44.4409	33.9754
894	0.01	1	1.00166	102.317	2.86286	46.6198	36.2554
895	0.01	1	0.995654	94.9519	3.74848	52.0929	42.9912
896	0.01	1	0.997379	95.0894	3.55496	50.491	41.2359
897	0.01	1	1.00197	103.131	2.77775	45.872	35.4001
898	0.01	1	1.0029	102.013	2.80926	45.7892	35.439
899	0.01	1	0.996067	99.8534	3.07301	48.0097	37.9839
900	0.01	1	1.00547	98.7659	3.15038	48.3486	38.4726
901	0.01	1	1.00434	102.621	2.76749	45.5084	35.0858
902	0.01	1	1.0049	94.7982	3.5643	50.42	41.1998
903	0.01	1	0.99634	98.5109	3.12109	47.9016	38.0353
904	0.01	1	1.00325	104.644	2.72395	45.8064	35.169
905	0.01	1	1.0055	106.63	2.50254	43.386	32.5409
906	0.01	1	0.999541	95.1124	3.61061	50.9984	41.7805
907	0.01	1	0.998437	100.226	3.01594	47.5257	37.4346
908	0.01	1	0.997447	94.6952	3.45372	49.3573	40.0715
909	0.01	1	1.00341	106.577	2.42271	42.0979	31.277
910	0.01	1	0.999247	94.2115	3.64311	50.797	41.6896
911	0.01	1	0.997061	97.071	3.39322	50.0112	40.4518
912	0.01	1	0.993102	98.526	3.11054	47.7918	37.9185
913	0.01	1	1.00042	100.857	2.95928	47.1464	36.9665
914	0.01	1	1.00146	100.268	3.05506	48.002	37.9256
915	0.01	1	0.998538	107.579	2.55337	44.5626	33.6153
916	0.01	1	1.00029	92.9886	3.95015	52.6037	43.8405
917	0.01	1	0.994515	100.2	2.98167	47.1076	37.0037
918	0.01	1	0.997471	99.1569	3.06577	47.5924	37.6329
919	0.01	1	0.998096	106.084	2.6162	44.8832	34.0872
920	0.01	1	1.00197	103.547	2.75014	45.6844	35.1637
921	0.01	1	1.0019	99.1094	2.92422	45.9091	35.8916
922	0.01	1	0.993715	91.9422	4.18208	53.6812	45.1929
923	0.01	1	0.994172	96.6195	3.38903	49.7378	40.2201
924	0.01	1	1.00551	103.663	2.75287	45.7725	35.2407
925	0.01	1	0.998789	97.7128	3.35308	49.9438	40.2948
926	0.01	1	0.996863	96.3986	3.50177	50.6964	41.2765
927	0.01	1	0.997462	97.9053	3.21298	48.5989	38.8444
928	0.01	1	0.997969	98.8682	3.05322	47.3108	37.3741
929	0.01	1	1.00757	106.897	2.45442	42.7341	31.8717
930	0.01	1	1.00101	102.972	2.81644	46.3141	35.8687
931	0.01	1	1.00628	100.677	2.79053	44.9472	34.7276
932	0.01	1	1.00055	98.2812	3.18966	48.5364	38.7309
933	0.01	1	1.004	101.31	2.86453	46.1818	35.9201
934	0.01	1	1.00251	102.736	2.64312	43.8494	33.3955
935	0.01	1	1.00097	96.2394	3.46222	50.2425	40.8111
936	0.01	1	0.997524	95.7303	3.59387	51.1809	41.8911
937	0.01	1	0.996169	94.199	3.75825	51.7606	42.7383
938	0.01	1	0.999444	104.159	2.61634	44.071	33.4709
939	0.01	1	0.998611	94.8616	3.55077	50.3325	41.0966
940	0.01	1	0.997032	101.332	2.91651	46.8434	36.5981
941	0.01	1	1.00257	105.261	2.58592	44.0889	33.3762
942	0.01	1	0.999433	101.503	2.95284	47.3698	37.122
943	0.01	1	1.00485	89.5767	4.31181	53.1537	44.9812
944	0.01	1	1.00277	98.7433	3.17972	48.6572	38.7999
945	0.01	1	1.0021	98.2691	3.05503	47.0448	37.1692
946	0.01	1	1.00042	95.0034	3.50882	50.0273	40.7485
947	0.01	1	1.00325	99.8891	2.97443	46.8752	36.7995
948	0.01	1	1.00888	106.917	2.36224	41.24	30.4074
949	0.01	1	0.994421	90.0962	4.52976	54.8214	46.7667
950	0.01	1	1.00551	104.383	2.55514	43.2651	32.6429
951	0.01	1	0.994934	96.5747	3.42048	50.0192	40.5267
952	0.01	1	0.998818	103.684	2.73774	45.5754	35.0382
953	0.01	1	1.00044	110.367	2.38687	42.9914	31.7986
954	0.01	1	0.992309	95.5562	3.74226	52.3722	43.2079
955	0.01	1	0.996665	100.269	2.97063	47.0078	36.8921
956	0.01	1	0.997474	101.082	2.96235	47.289	37.0877
957	0.01	1	1.00211	99.8269	2.86635	45.5285	35.4176
958	0.01	1	0.998267	98.3524	3.20379	48.7229	38.9185
959	0.01	1	1.00351	99.8584	2.91831	46.184	36.0885
960	0.01	1	0.997576	93.4496	3.79711	51.6645	42.7427
961	0.01	1	1.00436	105.834	2.60705	44.6424	33.8716
962	0.01	1	0.998797	98.8025	3.22178	49.1382	39.2995
963	0.01	1	1.002	104.449	2.69493	45.316	34.6936
964	0.01	1	1.00359	105.701	2.54978	43.7305	32.9745
965	0.01	1	0.998826	94.6111	3.54441	50.1425	40.9266
966	0.01	1	0.995135	94.3178	3.57974	50.3013	41.1386
967	0.01	1	1.00089	87.6569	5.15979	56.6728	49.2933
968	0.01	1	0.997706	97.3579	3.22774	48.4822	38.7908
969	0.01	1	1.00149	101.259	2.88874	46.4636	36.2154
970	0.01	1	1.00294	98.1873	3.11696	47.6986	37.8626
971	0.01	1	0.9972	96.0356	3.4741	50.2477	40.8442
972	0.01	1	0.999776	93.9499	3.71283	51.2469	42.2152
973	0.01	1	0.999428	102.443	2.74478	45.1252	34.7155
974	0.01	1	0.995004	93.7777	3.71019	51.1309	42.1138
975	0.01	1	1.00183	110.047	2.40132	43.1108	31.9448
976	0.01	1	0.999178	98.4951	3.08867	47.5327	37.6511
977	0.01	1	1.00589	107.766	2.39005	42.0311	31.1007
978	0.01	1	0.993376	93.8124	3.70061	51.0696	42.0422
979	0.01	1	0.99935	94.1505	3.73831	51.569	42.5367
980	0.01	1	1.00088	107.293	2.46331	43.0349	32.13
981	0.01	1	0.997936	95.9979	3.46896	50.1797	40.7764
982	0.01	1	0.99635	93.953	3.72629	51.3609	42.3387
983	0.01	1	1.00012	94.9364	3.55227	50.3856	41.1435
984	0.01	1	0.995821	91.7314	4.07526	52.808	44.2577
985	0.01	1	0.999785	104.111	2.68935	45.0911	34.5023
986	0.01	1	0.998321	93.2548	4.01888	53.2707	44.535
987	0.01	1	0.998483	99.5945	3.08631	48.0365	38.0434
988	0.01	1	0.998458	100.425	2.98526	47.256	37.131
989	0.01	1	1.00761	102.295	2.73927	44.9858	34.59
990	0.01	1	0.996921	104.265	2.70504	45.3777	34.7756
991	0.01	1	0.995311	94.9512	3.69932	51.6786	42.5407
992	0.01	1	1.00054	90.9783	4.1787	53.0953	44.6935
993	0.01	1	1.00692	102.788	2.6449	43.8967	33.4377
995	0.01	1	0.994057	89.7154	4.3322	53.3669	45.1972
996	0.01	1	1.00226	102.628	2.68716	44.4187	33.9804
997	0.01	1	0.999703	97.005	3.38322	49.8794	40.3198
998	0.01	1	0.995741	99.9674	3.04395	47.7296	37.6779
999	0.01	1	1.00085	99.2882	3.13205	48.4015	38.4633
1000	0.01	1	1.00399	104.413	2.65792	44.7768	34.1535
8	0.01	2	1.00144	102.311	2.73207	44.895	34.4963
10	0.01	2	0.992972	77.7856	12.636	65.0961	61.4915
19	0.01	2	0.992456	78.3257	12.1607	65.0934	61.3522
36	0.01	2	0.987721	77.9748	13.169	65.7265	62.2303
50	0.01	2	0.998571	102.022	2.77721	45.3718	35.0123
68	0.01	2	0.995006	77.2287	14.5041	66.1297	62.9278
121	0.01	2	1.00406	103.241	2.77022	45.82	35.3351
154	0.01	2	0.991757	78.184	11.8494	64.6605	60.8494
164	0.01	2	0.996189	76.7202	16.0334	66.6737	63.7465
207	0.01	2	1.00235	106.307	2.46855	42.722	31.9162
291	0.01	2	0.997913	77.3683	13.763	65.698	62.3502
331	0.01	2	1.00495	105.41	2.53956	43.4554	32.7299
337	0.01	2	0.997991	103.233	2.84287	46.7777	36.3139
341	0.01	2	0.998125	78.5196	11.07	64.0756	60.0417
453	0.01	2	0.996633	78.0372	12.4034	65.0889	61.419
481	0.01	2	0.990839	76.8201	15.42	66.3888	63.3609
484	0.01	2	0.996214	77.7836	13.1869	65.5806	62.0967
581	0.01	2	0.996605	77.4695	13.4977	65.5729	62.1675
589	0.01	2	0.996289	77.4079	13.9006	65.8381	62.5155
649	0.01	2	0.99682	78.0747	12.3489	65.068	61.3836
669	0.01	2	0.999988	76.3974	16.1963	66.4869	63.5967
698	0.01	2	0.998251	102.144	2.82134	46.0053	35.6454
782	0.01	2	0.994729	77.2667	13.3483	65.2793	61.8523
788	0.01	2	0.999646	77.768	12.8018	65.2316	61.6649
798	0.01	2	0.995223	77.258	14.2359	65.9617	62.7093
834	0.01	2	1.00294	102.856	2.6882	44.5316	34.0703
994	0.01	2	1.00763	102.297	2.77347	45.4445	35.0561
		27
1001	0.02	1	0.994436	98.7386	3.27496	49.6666	39.8665	54.5033	46.2971	0.002457	0.036855
1002	0.02	1	0.995603	96.9072	3.46937	50.6589	41.1669
1003	0.02	1	1.00703	97.8587	2.89664	44.9987	35.0975
1004	0.02	1	1.00395	103.897	2.58549	43.5111	32.9373
1006	0.02	1	0.995201	96.6314	3.83134	53.7071	44.5079
1008	0.02	1	1.01056	98.8011	2.87503	45.1676	35.1635
1009	0.02	1	0.99205	102.828	2.84342	46.6012	36.1787
1010	0.02	1	1.00335	104.409	2.68914	45.2172	34.5981
1012	0.02	1	1.00362	111.145	2.28936	41.5903	30.3697
1013	0.02	1	0.99273	97.073	3.10445	47.0202	37.2894
1015	0.02	1	1.00868	98.6338	3.18948	48.7085	38.8678
1016	0.02	1	0.988701	102.358	2.97076	47.9887	37.6624
1017	0.02	1	1.0044	93.189	3.54357	49.3814	40.3035
1018	0.02	1	1.00035	93.8064	3.77912	51.7156	42.7464
1019	0.02	1	0.990102	98.8217	3.30854	50.0562	40.2689
1021	0.02	1	0.98844	91.4824	4.16813	53.3166	44.8602
1022	0.02	1	0.999922	90.1528	4.47929	54.5497	46.4516
1023	0.02	1	1.0015	112.648	2.31714	42.6526	31.263
1024	0.02	1	1.00067	106.337	2.65477	45.5561	34.7368
1025	0.02	1	0.99788	111.325	2.47442	44.8358	33.5185
1027	0.02	1	1.00352	114.884	2.08423	39.0253	27.6283
1029	0.02	1	0.999335	98.5649	3.13116	48.0391	38.1728
1030	0.02	1	0.99946	100.219	2.80871	44.977	34.8087
1031	0.02	1	1.00633	87.763	4.79369	54.8826	47.2302
1032	0.02	1	1.00114	106.268	2.39611	41.5454	30.7649
1033	0.02	1	1.00812	106.837	2.37943	41.4937	30.6619
1034	0.02	1	0.991519	90.6458	4.60632	55.6132	47.5675
1035	0.02	1	1.00061	113.965	2.16855	40.3731	28.9689
1037	0.02	1	1.01041	104.921	2.76789	46.534	35.8778
1038	0.02	1	1.00682	108.001	2.62751	45.8636	34.873
1039	0.02	1	0.997491	106.271	2.55921	44.1093	33.2948
1040	0.02	1	0.999985	108.593	2.39914	42.5047	31.4871
1041	0.02	1	0.998837	105.25	2.65343	45.0711	34.3623
1042	0.02	1	1.00867	96.2396	3.15493	47.1604	37.5396
1043	0.02	1	1.001	94.7345	3.56719	50.4119	41.1999
1044	0.02	1	0.998716	102.161	2.82308	46.0356	35.6745
1045	0.02	1	0.998534	88.0602	4.23831	51.783	43.6945
1046	0.02	1	1.00292	99.9591	3.34973	51.0576	41.1846
1047	0.02	1	1.00124	95.7283	3.21484	47.5375	38.0009
1048	0.02	1	1.00359	87.8151	5.01988	56.0891	48.5963
1049	0.02	1	1.00986	100.78	2.67713	43.4823	33.2307
1050	0.02	1	1.00111	95.9832	3.14986	46.9808	37.3829
1051	0.02	1	0.992236	108.998	2.55651	45.1993	34.1074
1052	0.02	1	0.990208	111.57	2.49253	45.2322	33.8865
1053	0.02	1	1.0027	97.3294	3.21121	48.2944	38.5963
1054	0.02	1	0.993597	108.423	2.41028	42.6227	31.6184
1055	0.02	1	0.999656	103.131	2.45512	41.2398	30.7598
1056	0.02	1	0.999905	90.2643	4.36672	53.9144	45.7208
1057	0.02	1	1.00052	108.976	2.3633	42.0522	31.0105
1058	0.02	1	0.994277	99.284	2.99661	46.853	36.848
1060	0.02	1	1.00666	108.269	2.49073	43.8653	32.8555
1061	0.02	1	1.00537	97.6232	3.48094	51.1433	41.5892
1063	0.02	1	1.00968	110.64	2.30345	41.6509	30.4725
1064	0.02	1	1.00628	107.115	2.41413	42.1712	31.2983
1065	0.02	1	0.99525	106.324	2.4702	42.7551	31.9472
1066	0.02	1	0.999173	90.2827	4.15486	52.5267	44.1712
1067	0.02	1	0.995282	96.7161	3.23542	48.2424	38.6194
1068	0.02	1	1.00716	107.747	2.55978	44.7308	33.7661
1069	0.02	1	0.998009	104.948	2.67905	45.3079	34.6325
1070	0.02	1	1.00349	96.8228	3.35934	49.5508	39.9937
1071	0.02	1	1.00263	102.527	2.79947	45.8913	35.4863
1074	0.02	1	1.00492	95.9902	3.42363	49.7466	40.3136
1076	0.02	1	1.00361	99.7278	3.11435	48.4177	38.4259
1077	0.02	1	0.988576	91.3855	4.21256	53.5643	45.1507
1079	0.02	1	1.00911	112.681	2.34082	43.0864	31.6804
1080	0.02	1	0.995713	99.7484	3.34497	50.9013	41.0459
1082	0.02	1	0.996714	92.405	4.25203	54.4311	45.9542
1083	0.02	1	0.997356	93.28	3.67718	50.5834	41.5903
1085	0.02	1	0.995303	103.906	2.86747	47.4033	36.8796
1087	0.02	1	1.00036	97.7191	3.43083	50.7125	41.1145
1088	0.02	1	0.998316	107.009	2.61949	45.3237	34.4336
1089	0.02	1	1.00432	105.99	2.32672	40.2921	29.5706
1090	0.02	1	0.992579	102.389	2.86395	46.6664	36.2951
1091	0.02	1	1.00532	95.2003	3.50014	50.0512	40.7473
1092	0.02	1	1.00336	105.772	2.49618	42.9381	32.1813
1093	0.02	1	0.991037	100.684	3.00996	47.6721	37.5322
1094	0.02	1	0.99568	110.629	2.56481	46.0063	34.7481
1095	0.02	1	0.979308	91.3341	4.28742	54.0358	45.6843
1096	0.02	1	1.00334	113.075	2.12113	39.1392	27.8759
1097	0.02	1	0.994454	100.062	3.25584	50.1297	40.1862
1098	0.02	1	1.00359	103.251	2.69853	44.8464	34.3463
1099	0.02	1	1.00805	101.184	2.79794	45.2702	35.001
1100	0.02	1	1.00472	111.626	2.2775	41.5571	30.2957
1101	0.02	1	1.00371	102.472	2.73541	45.011	34.5966
1102	0.02	1	0.994111	102.172	2.91003	47.1506	36.8179
1105	0.02	1	1.00254	108.149	2.50865	44.1002	33.0997
1106	0.02	1	0.991082	101.863	3.05885	48.8104	38.5755
1107	0.02	1	0.989543	93.5928	3.70243	50.9653	41.9603
1109	0.02	1	1.00346	102.712	2.66103	44.0908	33.641
1111	0.02	1	1.00298	95.2631	3.58288	50.8334	41.5811
1112	0.02	1	1.01041	110.255	2.21656	39.9465	28.8697
1113	0.02	1	0.997176	97.3415	2.90405	44.8498	35.0035
1114	0.02	1	0.994763	102.858	2.86117	46.8444	36.4247
1115	0.02	1	0.998569	99.111	3.08145	47.7484	37.8013
1116	0.02	1	1.01161	112.516	2.32904	42.8145	31.4315
1118	0.02	1	0.994836	92.258	4.10333	53.3121	44.7342
1119	0.02	1	1.00336	107.973	2.32532	41.0224	30.101
1121	0.02	1	1.00731	104.282	2.7204	45.5987	34.9975
1122	0.02	1	1.01337	108.443	2.19895	38.972	28.0922
1125	0.02	1	1.00146	97.3955	3.16787	47.8661	38.1368
1126	0.02	1	1.00679	112.887	2.15892	39.8063	28.52
1127	0.02	1	0.992704	96.4101	3.55462	51.1892	41.8054
1128	0.02	1	1.01171	112.77	2.16824	39.9438	28.6596
1129	0.02	1	0.990471	94.2093	3.50642	49.5872	40.3844
1130	0.02	1	1.00874	106.497	2.43761	42.306	31.4887
1131	0.02	1	0.997886	111.409	2.42532	44.0508	32.7383
1132	0.02	1	1.00715	89.5204	4.34614	53.3397	45.1982
1134	0.02	1	0.989421	96.5658	3.36621	49.4869	39.9595
1135	0.02	1	0.988217	91.1272	4.36557	54.4223	46.1495
1136	0.02	1	0.999175	90.2956	4.37865	54.0088	45.8215
1137	0.02	1	0.999346	107.41	2.41942	42.3734	31.4689
1138	0.02	1	0.998629	111.564	2.43432	44.2638	32.9327
1139	0.02	1	0.998013	91.7467	3.98088	52.1299	43.5068
1140	0.02	1	1.00114	100.353	2.98203	47.1837	37.0645
1141	0.02	1	0.998393	91.1257	3.97136	51.7069	43.1351
1142	0.02	1	0.995229	100.596	2.90959	46.4178	36.2444
1143	0.02	1	0.999254	98.564	3.06615	47.3121	37.4123
1144	0.02	1	1.00757	96.861	3.30436	49.0209	39.4252
1148	0.02	1	1.00357	99.5028	2.99041	46.8831	36.8533
1150	0.02	1	1.00303	110.637	2.37598	42.9108	31.6951
1151	0.02	1	0.997947	107.29	2.55541	44.4741	33.5561
1152	0.02	1	0.997933	104.356	2.66191	44.809	34.192
1153	0.02	1	1.00079	101.714	2.76506	45.0741	34.743
1154	0.02	1	0.995984	105.251	2.60816	44.4131	33.7016
1155	0.02	1	0.998401	103.97	2.6419	44.3585	33.779
1156	0.02	1	0.99929	89.3774	4.8935	56.4299	48.7108
1157	0.02	1	0.990512	99.2487	3.30794	50.2664	40.4364
1158	0.02	1	1.00381	100.193	2.93846	46.5845	36.4631
1159	0.02	1	1.00268	97.1082	3.46566	50.7288	41.2145
1160	0.02	1	0.994997	100.897	3.19495	49.8866	39.8232
1161	0.02	1	1.00638	104.872	2.63611	44.6595	33.9879
1162	0.02	1	0.997079	101.957	2.69599	44.2492	33.8804
1163	0.02	1	1.00001	109.999	2.34804	42.185	31.0469
1164	0.02	1	1.00125	92.8926	3.59879	49.7063	40.6953
1166	0.02	1	0.99673	93.0099	3.55218	49.3624	40.3078
1167	0.02	1	1.00352	105.36	2.52061	43.1463	32.4279
1168	0.02	1	0.98468	93.735	3.85468	52.2829	43.377
1169	0.02	1	0.99336	81.0288	8.06696	61.3039	56.0706
1170	0.02	1	1.0032	111.329	2.26049	41.1393	29.92
1171	0.02	1	1.01009	94.9018	3.69682	51.6305	42.4955
1172	0.02	1	1.0106	107.401	2.34035	41.0592	30.1879
1173	0.02	1	1.00528	101.949	2.83791	46.132	35.7969
1175	0.02	1	1.00997	112.788	2.1772	40.121	28.826
1177	0.02	1	0.998895	100.094	3.16376	49.147	39.1458
1178	0.02	1	1.0035	105.332	2.48038	42.5147	31.8056
1179	0.02	1	1.0005	107.495	2.60165	45.2619	34.3219
1181	0.02	1	0.990341	94.2821	3.87422	52.7431	43.8
1183	0.02	1	1.0049	100.068	2.84875	45.4177	35.2766
1184	0.02	1	1.00496	101.607	2.74135	44.7109	34.3855
1185	0.02	1	1.00784	97.5074	3.32601	49.5673	39.9212
1188	0.02	1	1.00641	99.0996	3.14305	48.4312	38.5179
1190	0.02	1	0.991187	108.454	2.50523	44.1707	33.1397
1192	0.02	1	0.994445	94.5139	3.69306	51.3875	42.2871
1193	0.02	1	0.996935	89.5627	4.53989	54.5572	46.5578
1195	0.02	1	1.00248	107.464	2.35487	41.3279	30.4432
1197	0.02	1	1.00593	91.4605	3.83881	50.8913	42.1898
1198	0.02	1	0.998482	90.9201	4.46783	54.9431	46.7673
1200	0.02	1	1.00062	100.711	2.77298	44.7337	34.5062
1201	0.02	1	1.00536	107.398	2.37212	41.5903	30.7047
1202	0.02	1	0.996456	100.512	3.07337	48.3304	38.2387
1203	0.02	1	0.998974	97.5915	3.23583	48.6834	38.9735
1204	0.02	1	0.992763	102.055	2.95106	47.6055	37.3013
1205	0.02	1	1.00522	92.5201	3.8505	51.5726	42.779
1206	0.02	1	1.01081	106.507	2.5941	44.7334	33.8938
1208	0.02	1	0.997573	107.929	2.35298	41.4746	30.5437
1209	0.02	1	1.00772	104.254	2.52826	42.8089	32.2021
1211	0.02	1	1.00513	115.239	2.08638	39.1895	27.7544
1213	0.02	1	0.993103	94.7132	3.58059	50.5197	41.3192
1214	0.02	1	1.00312	93.1042	3.70594	50.7285	41.773
1215	0.02	1	1.00525	90.8949	3.99398	51.7417	43.2084
1216	0.02	1	0.999919	105.48	2.71351	46.0256	35.3014
1217	0.02	1	1.00582	101.777	2.77712	45.2615	34.9269
1218	0.02	1	0.994842	100.426	2.74547	44.2456	34.0411
1219	0.02	1	1.0051	104.446	2.42376	41.2728	30.6679
1220	0.02	1	0.985121	104.396	2.75308	46.0989	35.4927
1221	0.02	1	0.995786	105.989	2.63545	45.1257	34.3403
1222	0.02	1	0.995121	94.3872	3.58195	50.3578	41.1899
1223	0.02	1	0.994788	103.474	2.82326	46.6298	36.1355
1224	0.02	1	0.999899	104.268	2.73631	45.8124	35.2156
1225	0.02	1	0.990285	99.5539	3.12475	48.4495	38.4808
1226	0.02	1	0.998866	99.0685	3.10901	48.0379	38.1093
1227	0.02	1	0.995736	104.738	2.68433	45.2917	34.6384
1228	0.02	1	1.00278	86.1057	5.70591	58.0429	51.1636
1229	0.02	1	1.00269	103.515	2.46268	41.5098	30.9891
1231	0.02	1	1.00547	103.683	2.6045	43.6982	33.1462
1232	0.02	1	1.00656	109.482	2.19341	39.2437	28.2647
1233	0.02	1	1.00918	111.945	2.31303	42.3133	30.9972
1234	0.02	1	0.99836	90.7674	4.0396	51.9989	43.5117
1235	0.02	1	0.997468	91.363	4.19895	53.4584	45.0365
1236	0.02	1	1.00344	98.5729	3.1846	48.6258	38.7884
1237	0.02	1	1.0088	101.6	2.78117	45.2364	34.9207
1238	0.02	1	1.00242	105.247	2.79089	46.9925	36.309
1239	0.02	1	1.00006	111.171	2.34264	42.5405	31.2864
1240	0.02	1	1.00565	104.259	2.84474	47.2672	36.7001
1241	0.02	1	0.990557	92.1404	3.86769	51.4945	42.7497
1242	0.02	1	0.997965	94.4436	3.51226	49.7637	40.542
1243	0.02	1	0.999816	90.8287	4.09787	52.4479	43.9988
1244	0.02	1	0.995636	106.751	2.57557	44.557	33.6929
1245	0.02	1	1.00008	97.8586	3.17584	48.1795	38.4084
1246	0.02	1	1.00799	94.8112	3.56679	50.4491	41.2294
1247	0.02	1	1.00305	101.075	3.21489	50.1931	40.1239
1248	0.02	1	0.996923	98.4329	3.1781	48.4867	38.6596
1249	0.02	1	1.00067	88.6435	4.48726	53.6843	45.7277
1250	0.02	1	0.993362	92.4591	4.25428	54.4782	45.9981
1251	0.02	1	1.0016	101.53	2.69933	44.1095	33.7846
1252	0.02	1	1.00176	101.277	2.87685	46.3222	36.0681
1253	0.02	1	0.995849	100.333	3.02311	47.6609	37.5624
1254	0.02	1	0.997554	117.658	2.24258	43.1339	31.2909
1256	0.02	1	0.99721	92.8005	3.79363	51.2777	42.4153
1257	0.02	1	0.998498	107.555	2.50969	43.8743	32.9342
1258	0.02	1	0.988561	99.1107	3.12117	48.1941	38.2678
1259	0.02	1	0.998305	101.705	2.86422	46.3578	36.0559
1261	0.02	1	1.0095	101.784	2.8795	46.5878	36.2832
1262	0.02	1	1.00402	93.1425	4.0856	53.6953	45.0214
1263	0.02	1	0.99337	94.5914	3.76764	52.0538	43.001
1264	0.02	1	1.00788	103.085	2.46676	41.3997	30.9218
1265	0.02	1	1.00364	94.3685	3.59647	50.4757	41.3199
1267	0.02	1	1.00055	105.304	2.78128	46.8869	36.1952
1268	0.02	1	1.01249	93.2191	3.79422	51.5137	42.6118
1270	0.02	1	1.00866	98.2661	2.95927	45.9352	36.0169
1271	0.02	1	1.00235	94.4426	3.33892	48.1351	38.8001
1272	0.02	1	1.00724	110.851	2.32726	42.1497	30.9362
1274	0.02	1	1.00283	94.9725	3.40074	49.0018	39.6539
1275	0.02	1	0.996703	94.2822	3.95749	53.3919	44.5124
1277	0.02	1	1.00247	103.949	2.59775	43.7122	33.133
1278	0.02	1	0.992099	94.0357	3.53222	49.7285	40.5602
1279	0.02	1	0.997884	98.3995	3.27304	49.4761	39.7084
1280	0.02	1	0.997548	100.801	2.69572	43.744	33.4927
1281	0.02	1	1.00407	95.1968	3.38188	48.9367	39.5545
1282	0.02	1	1.00326	96.8613	3.28936	48.8691	39.264
1285	0.02	1	1.00885	108.154	2.12454	37.4996	26.7227
1286	0.02	1	1.01297	110.886	2.13952	38.7331	27.6673
1287	0.02	1	1.00557	105.049	2.77449	46.6808	36.0133
1288	0.02	1	1.008	116.998	1.99993	37.9752	26.4963
1289	0.02	1	0.992665	94.0858	3.59521	50.3134	41.1841
1290	0.02	1	1.01653	109.542	2.31346	41.4124	30.339
1291	0.02	1	0.995497	92.8402	3.91845	52.2782	43.5051
1292	0.02	1	1.00466	101.048	2.78729	45.0703	34.8123
1293	0.02	1	0.996474	105.504	2.64457	45.0516	34.3162
1295	0.02	1	0.997787	98.4271	3.27863	49.548	39.7811
1296	0.02	1	1.00504	107.7	2.70647	46.8934	35.9422
1297	0.02	1	1.01032	105.73	2.44575	42.1307	31.3891
1298	0.02	1	1.00558	109.401	2.25553	40.3388	29.3172
1299	0.02	1	0.997928	101.104	2.79677	45.2189	34.9577
1300	0.02	1	1.00506	93.9003	3.70276	51.1355	42.1012
1301	0.02	1	0.998985	90.0813	4.10888	52.0929	43.7215
1302	0.02	1	1.00172	96.1835	3.35292	49.1605	39.6624
1304	0.02	1	0.987791	93.4279	3.82185	51.851	42.9497
1305	0.02	1	0.995069	103.516	2.62878	43.9774	33.4432
1308	0.02	1	1.01242	111.285	2.25514	41.0263	29.8152
1310	0.02	1	1.01076	105.387	2.39142	41.1252	30.4357
1311	0.02	1	1.00274	100.917	2.69422	43.774	33.5107
1312	0.02	1	1.00422	98.9978	3.13863	48.3327	38.4271
1314	0.02	1	1.00662	113.717	2.17944	40.4945	29.1043
1315	0.02	1	1.00102	96.0361	3.31417	48.7015	39.1936
1316	0.02	1	0.987898	102.429	3.10122	49.5772	39.3077
1317	0.02	1	1.00431	107.027	2.54447	44.1973	33.3069
1319	0.02	1	1.00719	114.295	2.19409	40.9821	29.5198
1321	0.02	1	0.996694	100.882	3.25769	50.5601	40.5364
1322	0.02	1	0.994792	105.732	2.961	49.4472	38.776
1323	0.02	1	0.997232	103.286	2.8188	46.4862	36.0097
1324	0.02	1	1.00168	110.043	2.42695	43.5379	32.3636
1325	0.02	1	0.996157	93.4592	3.65552	50.4972	41.4713
1328	0.02	1	1.00914	104.687	2.61515	44.2771	33.6231
1329	0.02	1	1.00103	113.76	2.38017	44.1954	32.6614
1330	0.02	1	0.990825	91.5135	4.08103	52.7237	44.1981
1331	0.02	1	1.00026	100.523	3.03832	47.9291	37.8188
1332	0.02	1	1.00752	87.6192	4.66102	54.0654	46.3285
1333	0.02	1	1.00341	101.655	2.73922	44.7035	34.3728
1334	0.02	1	0.999022	113.901	2.38821	44.3917	32.8399
1336	0.02	1	1.00513	94.7444	3.5164	49.9598	40.7116
1337	0.02	1	1.00306	93.3187	3.66035	50.4623	41.4534
1338	0.02	1	0.999911	113.794	2.30049	42.7845	31.2892
1339	0.02	1	1.00392	98.4416	3.08719	47.4904	37.6134
1340	0.02	1	0.994639	92.2541	3.88657	51.704	42.9624
1341	0.02	1	0.997729	99.0634	3.10456	47.9856	38.0552
1342	0.02	1	1.00425	110.098	2.48057	44.4414	33.2477
1343	0.02	1	1.0085	100.466	2.60904	42.4062	32.1817
1344	0.02	1	1.01286	112.092	2.19448	40.1996	28.9578
1345	0.02	1	0.990041	94.3943	3.6588	51.0305	41.9167
1346	0.02	1	1.00438	116.837	2.18997	41.8127	30.0995
1347	0.02	1	1.00758	98.7327	3.26763	49.5871	39.7831
1348	0.02	1	0.998061	105.192	2.38833	40.999	30.3305
1349	0.02	1	1.00978	98.4699	2.94161	45.8208	35.8747
1351	0.02	1	0.991936	99.7809	2.99872	47.1123	37.0582
1353	0.02	1	1.00325	113.855	2.27069	42.2616	30.7802
1354	0.02	1	0.99927	89.9225	4.7851	56.1857	48.3386
1355	0.02	1	1.0097	97.3113	3.2564	48.7574	39.0876
1356	0.02	1	0.993602	94.5254	3.60969	50.6756	41.5139
1357	0.02	1	0.983831	100.599	3.04827	48.0817	37.9686
1358	0.02	1	0.990082	112.679	2.33214	42.9316	31.5304
1359	0.02	1	1.00469	101.831	2.83655	46.0612	35.7376
1360	0.02	1	1.00934	87.9354	4.84725	55.2764	47.6481
1361	0.02	1	0.99463	97.4902	3.17136	47.9501	38.2133
1362	0.02	1	0.997775	95.898	3.68994	52.1133	42.8773
1364	0.02	1	1.01187	95.6263	3.26904	48.0413	38.5465
1366	0.02	1	0.999718	104.783	2.52481	42.9738	32.3136
1367	0.02	1	1.00604	97.4865	2.94047	45.3497	35.5025
1369	0.02	1	1.00111	102.084	2.82842	46.0704	35.7187
1370	0.02	1	0.997625	106.983	2.60178	45.0485	34.1605
1371	0.02	1	1.00667	103.94	2.9303	48.2238	37.7205
1373	0.02	1	1.00349	95.0358	3.61078	50.9588	41.7485
1374	0.02	1	1.00343	112.812	2.35211	43.3358	31.9107
1375	0.02	1	0.998491	96.7374	3.31371	49.0525	39.4749
1376	0.02	1	0.999066	100.879	2.78848	45.0105	34.7699
1377	0.02	1	0.993288	96.7649	3.21691	48.074	38.4353
1378	0.02	1	1.00987	110.779	2.19854	39.8039	28.6901
1382	0.02	1	0.998925	102.184	2.67583	44.0698	33.6753
1384	0.02	1	1.00441	112.344	2.24174	41.1704	29.8629
1385	0.02	1	1.0098	109.164	2.34708	41.8486	30.7955
1386	0.02	1	0.994892	109.054	2.51715	44.6044	33.5106
1387	0.02	1	1.0107	104.787	2.58284	43.8447	33.1804
1388	0.02	1	1.00567	107.068	2.42766	42.3723	31.4999
1389	0.02	1	1.00283	106.101	2.40336	41.5978	30.8315
1390	0.02	1	1.00453	99.6794	3.08595	48.0734	38.0716
1391	0.02	1	1.00767	112.559	2.31022	42.4947	31.1182
1392	0.02	1	1.01481	107.57	2.42702	42.5608	31.6375
1393	0.02	1	1.00009	103.169	2.69692	44.7882	34.2963
1394	0.02	1	1.00548	109.02	2.4644	43.745	32.6645
1395	0.02	1	0.998332	89.5601	4.55429	54.6412	46.6529
1397	0.02	1	1.00179	112.444	2.35012	43.1593	31.7726
1399	0.02	1	1.00534	101.287	2.80908	45.4608	35.1843
1400	0.02	1	0.98153	106.798	2.69563	46.3451	35.484
1401	0.02	1	1.01064	98.1877	2.84927	44.5707	34.6203
1402	0.02	1	0.996122	108.194	2.60123	45.55	34.5389
1403	0.02	1	1.00009	105.311	2.70452	45.8254	35.1168
1404	0.02	1	0.998597	92.6179	3.93982	52.3157	43.5797
1405	0.02	1	1.00346	96.3944	3.40909	49.8162	40.3338
1406	0.02	1	1.00616	86.5252	4.98862	55.1102	47.7052
1407	0.02	1	1.01145	95.5282	3.67408	51.7758	42.5637
1408	0.02	1	1.00232	103.258	2.93016	47.9054	37.471
1410	0.02	1	0.996947	86.5339	5.52078	57.5652	50.5283
1412	0.02	1	1.01134	100.864	2.76518	44.6987	34.454
1413	0.02	1	0.997114	110.098	2.34302	42.1366	30.991
1414	0.02	1	1.00936	95.789	3.16085	47.0024	37.4298
1415	0.02	1	0.999111	94.7568	3.34285	48.3335	38.9699
1416	0.02	1	1.01778	98.6299	2.78081	43.9093	33.8951
1417	0.02	1	1.00444	113.993	2.163	40.2758	28.8745
1419	0.02	1	1.00358	105.104	2.55787	43.605	32.9093
1420	0.02	1	1.0068	105.667	2.3242	40.1273	29.4398
1421	0.02	1	1.00737	92.0914	3.71583	50.2577	41.4068
1422	0.02	1	1.01253	110.598	2.13139	38.4775	27.4495
1423	0.02	1	1.00403	87.4528	4.81821	54.8195	47.212
1424	0.02	1	0.99546	96.0798	3.72064	52.4755	43.2448
1425	0.02	1	0.985972	96.6178	3.36091	49.4614	39.9255
1426	0.02	1	1.00845	102.233	2.54216	42.184	31.7815
1427	0.02	1	1.00932	102.369	2.63188	43.5341	33.1168
1428	0.02	1	0.996596	91.2442	4.1248	52.8771	44.4097
1430	0.02	1	1.00525	98.7397	2.93153	45.8257	35.8483
1431	0.02	1	0.995928	100.311	2.9612	46.9142	36.7903
1432	0.02	1	1.00025	105.145	2.62737	44.6489	33.9489
1433	0.02	1	1.01007	110.348	2.20335	39.7378	28.663
1434	0.02	1	0.99842	104.846	2.83205	47.3649	36.7343
1436	0.02	1	1.01998	99.1831	2.70268	43.1346	33.0489
1437	0.02	1	1.00384	97.2132	3.12464	47.3092	37.5748
1438	0.02	1	0.985324	89.0661	4.96175	56.5901	48.948
1439	0.02	1	1.00795	115.162	2.22221	41.8324	30.2576
1440	0.02	1	0.998066	94.4786	3.45027	49.2123	39.9455
1441	0.02	1	1.00583	100.335	2.68015	43.3311	33.1252
1443	0.02	1	1.00354	107.665	2.39929	42.1439	31.2205
1445	0.02	1	0.998889	97.9497	3.05005	46.8355	36.9895
1446	0.02	1	0.997652	95.1247	3.57361	50.6769	41.4315
1447	0.02	1	0.998575	92.1063	4.3157	54.6804	46.2801
1448	0.02	1	1.00743	112.323	2.11736	38.8054	27.6215
1449	0.02	1	1.00644	94.1458	3.22053	46.8095	37.4338
1450	0.02	1	1.00273	92.6691	3.58297	49.45	40.4497
1451	0.02	1	1.00027	98.6438	3.20937	48.927	39.0967
1452	0.02	1	1.01143	104.909	2.47258	42.2231	31.5585
1453	0.02	1	1.00108	117.662	2.07042	39.6821	28.0287
1454	0.02	1	0.995382	82.3721	7.43921	60.8704	55.2564
1455	0.02	1	0.996528	94.0633	3.37641	48.3019	39.0279
1456	0.02	1	0.991107	100.818	3.17592	49.6373	39.5708
1458	0.02	1	1.01252	98.9571	2.96528	46.3295	36.3439
1459	0.02	1	1.0029	111.894	2.3674	43.2496	31.9103
1460	0.02	1	0.997834	102.964	2.97139	48.281	37.8937
1461	0.02	1	0.99236	103.39	2.94289	48.1261	37.6837
1462	0.02	1	1.00971	112.032	2.26486	41.4787	30.1853
1463	0.02	1	0.994252	96.3668	3.23824	48.0973	38.5107
1464	0.02	1	0.998401	103.781	2.76558	45.9972	35.4563
1465	0.02	1	1.01456	99.3023	2.89162	45.6011	35.552
1467	0.02	1	1.00433	96.6559	3.09262	46.6886	36.9935
1469	0.02	1	0.998274	95.7248	3.26586	48.0586	38.5521
1470	0.02	1	1.00002	104.489	2.60906	44.1045	33.4705
1471	0.02	1	0.987131	103.842	2.9245	48.1048	37.609
1473	0.02	1	0.993974	106.588	2.77345	47.3504	36.5263
1474	0.02	1	0.990526	102.066	2.86015	46.4707	36.1309
1475	0.02	1	0.99249	94.79	3.67041	51.3443	42.2007
1476	0.02	1	1.00025	109.558	2.23031	39.9434	28.9253
1478	0.02	1	1.00178	104.937	2.51819	42.9362	32.2612
1481	0.02	1	0.991113	89.4217	4.5188	54.3455	46.3428
1482	0.02	1	0.992773	91.3468	4.3207	54.2623	45.9351
1483	0.02	1	1.00483	100.148	3.08721	48.3136	38.2655
1484	0.02	1	0.993797	96.5244	3.3885	49.6837	40.175
1485	0.02	1	1.00199	100.82	2.69443	43.7349	33.4814
1486	0.02	1	1.0086	106.707	2.50002	43.3779	32.5254
1487	0.02	1	1.00374	103.489	2.83225	46.7544	36.2614
1488	0.02	1	1.0058	96.6908	3.34554	49.3467	39.7938
1489	0.02	1	0.99942	97.4342	3.06028	46.704	36.9148
1491	0.02	1	1.01255	107.9	2.20069	38.8083	27.9814
1492	0.02	1	0.992574	105.82	2.54379	43.6885	32.921
1493	0.02	1	1.01268	114.858	2.12197	39.7729	28.331
1494	0.02	1	0.985771	105.107	2.762	46.5359	35.8594
1495	0.02	1	1.00154	107.676	2.27385	40.0228	29.1624
1496	0.02	1	0.986121	96.3761	3.39181	49.6395	40.1476
1497	0.02	1	1.00586	100.824	2.77824	44.8525	34.6149
1498	0.02	1	0.99791	93.1257	4.11098	53.8685	45.2158
1500	0.02	1	1.00379	101.442	2.87225	46.3398	36.0673
1501	0.02	1	0.994359	99.6495	3.17873	49.0929	39.1446
1503	0.02	1	0.99935	92.0919	4.22875	54.0889	45.6227
1504	0.02	1	1.0018	88.0946	4.60746	54.0545	46.2362
1505	0.02	1	0.997392	93.2905	3.64366	50.3051	41.2871
1506	0.02	1	0.981178	84.0997	6.09809	58.1471	51.6729
1507	0.02	1	0.998585	96.1065	2.98584	45.2307	35.5413
1509	0.02	1	1.00587	104.938	2.62272	44.4932	33.8141
1510	0.02	1	0.995849	101.504	2.78568	45.2527	34.9479
1512	0.02	1	0.986236	95.0304	3.48012	49.7774	40.4765
1513	0.02	1	0.993224	85.4749	6.21145	59.4972	52.9868
1515	0.02	1	1.00252	88.8042	4.36212	53.0135	44.949
1517	0.02	1	1.00575	105.685	2.6448	45.1323	34.3785
1518	0.02	1	1.0064	97.5465	3.12359	47.4599	37.6916
1519	0.02	1	0.991696	94.5668	3.67114	51.2296	42.1081
1520	0.02	1	0.997677	98.7149	3.24775	49.3696	39.5552
1522	0.02	1	0.999442	94.6444	3.64524	51.0488	41.9011
1523	0.02	1	1.01065	101.893	2.60073	42.8901	32.5203
1524	0.02	1	1.00232	110.036	2.32299	41.7657	30.6368
1525	0.02	1	1.00339	109.873	2.30387	41.3698	30.2685
1526	0.02	1	0.99817	99.7558	3.06493	47.8702	37.8501
1527	0.02	1	1.00811	94.288	3.38585	48.5074	39.2173
1528	0.02	1	0.993472	103.606	2.6697	44.5969	34.057
1529	0.02	1	1.00148	108.632	2.27341	40.3709	29.4143
1530	0.02	1	1.00843	104.242	2.5802	43.5776	32.9688
1531	0.02	1	1.00135	108.005	2.42306	42.668	31.7019
1532	0.02	1	1.00326	99.1434	2.9826	46.6219	36.6249
1533	0.02	1	0.996163	99.5762	2.89875	45.8145	35.7402
1535	0.02	1	0.998064	84.7397	6.32447	59.3686	52.9818
1536	0.02	1	1.00554	102.891	2.69941	44.702	34.2387
1537	0.02	1	1.00339	110.22	2.1683	39.0418	28.0126
1538	0.02	1	1.00595	82.6662	6.30078	57.8385	51.5942
1539	0.02	1	1.00081	114.774	2.26054	42.4133	30.8467
1543	0.02	1	0.995796	97.5858	3.14413	47.7032	37.9418
1544	0.02	1	0.998462	97.0548	3.32557	49.3328	39.7312
1545	0.02	1	1.00033	95.5851	3.45431	49.8267	40.454
1546	0.02	1	1.01795	108.364	2.54603	44.7736	33.7471
1547	0.02	1	0.996762	95.849	3.62199	51.494	42.213
1549	0.02	1	1.00244	99.9065	2.99314	47.1056	37.0363
1550	0.02	1	1.00187	109.509	2.16713	38.7682	27.8113
1551	0.02	1	1.00618	89.7067	4.23851	52.7525	44.513
1552	0.02	1	1.00115	106.016	2.45756	42.4319	31.6582
1553	0.02	1	0.990504	102.379	2.89817	47.0966	36.7386
1554	0.02	1	0.999143	100.043	3.14581	48.9229	38.9168
1555	0.02	1	0.999646	96.9233	3.33015	49.3119	39.7262
1556	0.02	1	1.00296	87.0716	5.00098	55.5201	48.0772
1557	0.02	1	0.998159	97.7785	3.34737	49.9202	40.261
1558	0.02	1	1.00775	94.5762	3.51439	49.8529	40.6197
1559	0.02	1	0.997356	109.704	2.44513	43.7037	32.5586
1560	0.02	1	1.0029	103.105	2.69169	44.688	34.2018
1561	0.02	1	1.00278	96.4963	3.31524	48.9457	39.3928
1562	0.02	1	0.998534	105.539	2.56794	43.9366	33.1962
[truncated: 18,561 more rows]
