# Supplementary material for: Relative robustness of NOEC and ECx against large uncertainties in data
Source: PLoS One. 2018 Nov 28;13(11):e0206901. doi: 10.1371/journal.pone.0206901 (PMC6261558; doi:10.1371/journal.pone.0206901)
Supplement: S2 File — (XLSX) [file pone.0206901.s004.xlsx]

## Sheet: Caption
Explanations on the file composition of “S2_File” S2_Files as a whole present the set of “quantal response data” which were generated and used for the present analyses. Work sheet captions Caption: This sheet. SF2RS2: spacing factor = 2; response slope = 2 SF2RS3: spacing factor = 2; response slope = 3 SF3RS2: spacing factor = 3; response slope = 2 SF3RS3: spacing factor = 3; response slope = 3

## Sheet: SF2RS2
Dataset number	alpha	Success of fit	c	x0	beta	EC10	EC5	95th percentile of EC10	95th percentile of EC5
1	0.01	TRUE	1.00907	85.0647	2.14332	29.769	21.2769	44.8057	33.7809	0.02	0.071
2	0.01	TRUE	1.01588	106.922	1.81734	30.9948	20.8579
3	0.01	TRUE	1.00053	102.438	2.0673	34.491	24.3493
4	0.01	TRUE	0.956974	124.841	1.83635	36.6563	24.7691
5	0.01	TRUE	0.99874	101.627	1.90011	31.0928	21.288
6	0.01	TRUE	1.00187	88.8032	1.84711	26.2615	17.7858
7	0.01	TRUE	0.989965	97.5385	2.25777	36.0002	26.1723
8	0.01	TRUE	0.996887	107.042	1.80674	30.8053	20.6822
9	0.01	TRUE	0.983943	103.149	2.56496	42.8981	32.401
10	0.01	TRUE	1.00867	95.3033	2.11885	32.9501	23.4594
11	0.01	TRUE	1.00077	94.7624	2.1206	32.7918	23.3532
12	0.01	TRUE	0.985469	111.751	2.35451	42.9701	31.6514
13	0.01	TRUE	0.999288	91.1565	2.30459	34.333	25.1224
14	0.01	TRUE	0.98163	110.552	1.5814	26.6414	16.8994
15	0.01	TRUE	1.00436	97.7325	1.93854	30.6115	21.1164
16	0.01	TRUE	0.972116	108.369	2.22332	39.3847	28.4918
17	0.01	TRUE	0.971904	105.241	3.12097	51.1725	40.6322
18	0.01	TRUE	0.998621	97.1402	1.74366	26.7238	17.6852
19	0.01	TRUE	1.0074	100.164	1.8122	28.934	19.4492
20	0.01	TRUE	0.995571	93.0502	2.05272	31.0889	21.8933
21	0.01	TRUE	1.00949	100.401	2.06055	33.6851	23.7532
22	0.01	TRUE	0.983641	104.631	2.26987	38.8236	28.2729
23	0.01	TRUE	0.970859	102.823	1.97332	32.8717	22.8245
24	0.01	TRUE	0.984721	96.4323	1.70489	25.7618	16.8893
25	0.01	TRUE	0.997034	100.074	2.53784	41.2309	31.0485
26	0.01	TRUE	1.01535	89.8916	2.02176	29.5337	20.6867
27	0.01	TRUE	1.00149	93.4838	2.02184	30.7152	21.5146
28	0.01	TRUE	0.984479	108.098	2.38404	42.0607	31.0991
29	0.01	TRUE	0.986118	105.621	1.88715	32.0528	21.8882
30	0.01	TRUE	1.00114	93.3029	2.20468	33.6202	24.2551
31	0.01	TRUE	0.968816	113.941	2.41102	44.8047	33.2401
32	0.01	TRUE	0.985165	105.263	2.28355	39.2909	28.6676
33	0.01	TRUE	1.0194	96.7972	1.68179	25.3947	16.5523
34	0.01	TRUE	0.99465	108.111	1.93363	33.7627	23.2683
35	0.01	TRUE	0.983972	94.4048	2.2868	35.2874	25.7581
36	0.01	TRUE	0.978037	106.284	2.02294	34.9423	24.4802
37	0.01	TRUE	1.01522	95.8214	1.83387	28.0889	18.9699
38	0.01	TRUE	1.00793	105.413	1.54108	24.4744	15.341
39	0.01	TRUE	1.00783	99.091	1.85098	29.3786	19.9131
40	0.01	TRUE	0.995643	114.667	1.98719	36.9511	25.7224
41	0.01	TRUE	1.01318	106.907	1.74522	29.4447	19.4931
42	0.01	TRUE	0.997983	103.53	1.75011	28.6176	18.9674
43	0.01	TRUE	1.01129	100.439	2.09767	34.3552	24.3759
44	0.01	TRUE	1.0038	94.3854	1.80493	27.1288	18.2066
45	0.01	TRUE	0.989904	102.71	2.13661	35.8257	25.5788
46	0.01	TRUE	0.998567	87.2868	1.8176	25.3074	17.0315
47	0.01	TRUE	0.989923	103.285	2.31777	39.1178	28.6745
48	0.01	TRUE	0.999201	93.2663	2.16714	33.0181	23.6864
49	0.01	TRUE	0.990656	100.712	2.06671	33.8995	23.9293
50	0.01	TRUE	0.98638	120.694	2.03029	39.8396	27.9472
51	0.01	TRUE	1.00549	90.3491	1.9724	28.8686	20.0415
52	0.01	TRUE	1.01694	99.9974	1.97425	31.9856	22.213
53	0.01	TRUE	0.996382	105.522	2.12652	36.623	26.1063
54	0.01	TRUE	1.01207	106.631	1.64409	27.1291	17.5101
55	0.01	TRUE	0.990791	94.3749	2.12495	32.7288	23.3245
56	0.01	TRUE	0.9867	92.4165	2.51692	37.7962	28.395
57	0.01	TRUE	1.00608	104.897	1.92466	32.5816	22.4154
58	0.01	TRUE	0.999098	100.949	2.02457	33.2177	23.2786
59	0.01	TRUE	1.00698	95.4573	1.89173	29.0523	19.8576
60	0.01	TRUE	1.00502	101.18	1.87034	30.3777	20.6733
61	0.01	TRUE	0.98427	100.617	2.00619	32.7729	22.8923
62	0.01	TRUE	0.996084	94.0158	2.32903	35.7747	26.2633
63	0.01	TRUE	1.00837	89.9211	2.12661	31.21	22.248
64	0.01	TRUE	0.99948	99.5218	1.61444	24.6919	15.8094
65	0.01	TRUE	0.992847	91.1638	2.23716	33.3398	24.1671
66	0.01	TRUE	0.995769	101.813	1.88189	30.7944	21.0065
67	0.01	TRUE	1.01225	103.945	1.83394	30.4717	20.5795
68	0.01	TRUE	0.996918	114.369	2.42846	45.2753	33.6612
69	0.01	TRUE	0.980738	95.2893	2.93258	44.2365	34.6082
70	0.01	TRUE	1.01355	100.338	1.74043	27.5374	18.2097
71	0.01	TRUE	0.987187	99.2065	2.22129	36.0215	26.051
72	0.01	TRUE	0.99739	98.6524	1.91171	30.4004	20.8618
73	0.01	TRUE	0.990741	106.597	2.44154	42.4087	31.5802
74	0.01	TRUE	1.00378	102.376	1.74045	28.0972	18.5799
75	0.01	TRUE	1.00915	98.504	1.65799	25.3509	16.4226
76	0.01	TRUE	0.967913	109.603	2.80212	49.0956	37.9733
77	0.01	TRUE	1.00767	91.0205	1.77714	25.6566	17.1115
78	0.01	TRUE	0.992427	102.214	2.22343	37.1494	26.8751
79	0.01	TRUE	1.00096	104.491	1.90629	32.092	21.9991
80	0.01	TRUE	0.988489	90.0889	2.33444	34.3571	25.2407
81	0.01	TRUE	0.980503	100.782	2.40025	39.4647	29.2392
82	0.01	TRUE	0.975566	102.26	3.27153	51.4008	41.2489
83	0.01	TRUE	1.01153	82.1047	2.05175	27.4178	19.3049
84	0.01	TRUE	0.992722	110.258	2.07004	37.178	26.2583
85	0.01	TRUE	0.998929	108.489	1.79926	31.0603	20.8189
86	0.01	TRUE	0.998121	91.2121	2.33055	34.7296	25.5012
87	0.01	TRUE	1.01749	105.074	1.61942	26.1816	16.7862
88	0.01	TRUE	0.994632	98.9039	2.1111	34.0619	24.2207
89	0.01	TRUE	1.00721	89.1093	1.93774	27.8973	19.2412
90	0.01	TRUE	0.985012	98.4945	2.72417	43.1173	33.1051
91	0.01	TRUE	0.995594	100.05	1.92307	31.0461	21.3523
92	0.01	TRUE	1.01739	79.7331	2.43087	31.5931	23.4957
93	0.01	TRUE	1.00423	113.771	1.6721	29.617	19.2566
94	0.01	TRUE	0.973783	100.932	1.90907	31.0521	21.2979
95	0.01	TRUE	1.00217	91.7286	1.86075	27.37	18.5895
96	0.01	TRUE	0.99666	114.987	1.95727	36.4183	25.2115
97	0.01	TRUE	0.980917	103.767	2.12091	35.9135	25.5776
98	0.01	TRUE	1.0041	95.4181	2.40218	37.3924	27.7105
99	0.01	TRUE	0.991015	104.324	1.99845	33.8332	23.6
100	0.01	TRUE	0.998471	105.302	1.9162	32.5391	22.3491
101	0.01	TRUE	1.01399	99.8624	1.75673	27.7377	18.4126
102	0.01	TRUE	0.996763	106.602	2.03403	35.26	24.7508
103	0.01	TRUE	1.0066	99.5453	1.91924	30.8176	21.1794
104	0.01	TRUE	1.00457	99.9439	2.48017	40.3369	30.1756
105	0.01	TRUE	0.979863	109.094	2.46197	43.7355	32.6479
106	0.01	TRUE	1.00795	97.1058	1.83521	28.4908	19.2469
107	0.01	TRUE	0.986514	97.9548	2.05627	32.7897	23.105
108	0.01	TRUE	0.965642	102.309	2.96121	47.8491	37.5235
109	0.01	TRUE	1.00867	95.3033	2.11885	32.9501	23.4594
110	0.01	TRUE	1.0025	98.7133	2.31935	37.4109	27.4291
111	0.01	TRUE	0.991931	103.073	2.66117	44.2479	33.7613
112	0.01	TRUE	0.994559	107.273	2.02519	35.3106	24.7481
113	0.01	TRUE	1.00406	100.915	1.97177	32.2327	22.3743
114	0.01	TRUE	1.01546	94.3806	1.77132	26.4932	17.646
115	0.01	TRUE	1.00504	107.223	2.21734	38.8619	28.089
116	0.01	TRUE	1.00322	92.0899	2.42167	36.3612	27.0114
117	0.01	TRUE	0.992076	99.5695	2.50974	40.6176	30.4896
118	0.01	TRUE	0.988966	110.057	1.72912	29.9504	19.7518
119	0.01	TRUE	0.96306	114.28	2.35601	43.9692	32.3936
120	0.01	TRUE	0.983996	92.1833	2.40128	36.112	26.7586
121	0.01	TRUE	0.973968	104.095	2.73222	45.6799	35.0999
122	0.01	TRUE	0.98094	99.0069	2.83983	44.8247	34.7884
123	0.01	TRUE	1.00103	95.4535	2.03979	31.6711	22.2538
124	0.01	TRUE	0.992154	90.3432	2.26519	33.4536	24.3464
125	0.01	TRUE	0.978836	109.831	2.56129	45.6194	34.4425
126	0.01	TRUE	0.977822	97.9409	2.64744	41.8608	31.8951
127	0.01	TRUE	1.00079	92.7427	1.6869	24.4298	15.9441
128	0.01	TRUE	1.00463	95.2909	2.67679	41.1094	31.4162
129	0.01	TRUE	0.978267	111.666	2.52029	45.7234	34.3636
130	0.01	TRUE	1.01467	97.0158	1.91545	29.9648	20.578
131	0.01	TRUE	0.992365	105.395	1.96648	33.5605	23.2732
132	0.01	TRUE	0.994891	101.286	1.6746	26.4202	17.1892
133	0.01	TRUE	1.02032	83.2532	1.82659	24.2856	16.3757
134	0.01	TRUE	0.986526	99.8511	2.39283	38.9866	28.8581
135	0.01	TRUE	1.00455	92.6395	2.61326	39.1571	29.7292
136	0.01	TRUE	0.996765	106.462	1.51116	24.0138	14.9138
137	0.01	TRUE	0.994925	109.854	2.33095	41.8347	30.72
138	0.01	TRUE	1.0007	97.5939	1.90171	29.8886	20.47
139	0.01	TRUE	0.994329	107.006	2.64766	45.7383	34.8504
140	0.01	TRUE	0.996899	98.903	2.26642	36.643	26.6721
141	0.01	TRUE	0.983163	103.903	2.2343	37.9498	27.4975
142	0.01	TRUE	1.00583	110.622	1.54701	25.8281	16.2186
143	0.01	TRUE	0.975006	99.1947	2.4593	39.7274	29.6466
144	0.01	TRUE	0.988387	100.27	2.01172	32.7609	22.9065
145	0.01	TRUE	1.0201	91.9122	1.90027	28.1233	19.2555
146	0.01	TRUE	0.98746	101.397	2.46669	40.721	30.4146
147	0.01	TRUE	0.99896	106.674	2.14034	37.2767	26.6304
148	0.01	TRUE	0.984526	100.182	2.22792	36.4855	26.412
149	0.01	TRUE	0.996934	112.805	1.64787	28.7902	18.6009
150	0.01	TRUE	0.993134	103.082	2.12071	35.6727	25.4053
151	0.01	TRUE	0.999495	95.6923	2.41192	37.6419	27.9291
152	0.01	TRUE	0.983053	112.022	2.56668	46.6157	35.2155
153	0.01	TRUE	0.985083	103.187	2.17068	36.592	26.2644
154	0.01	TRUE	1.00016	94.7608	1.78889	26.9339	18.0113
155	0.01	TRUE	1.00044	109.451	1.85889	32.6187	22.1459
156	0.01	TRUE	0.986587	95.742	2.47438	38.559	28.826
157	0.01	TRUE	0.986011	101.323	2.40759	39.7901	29.5073
158	0.01	TRUE	0.994857	97.4802	2.36596	37.6565	27.7785
159	0.01	TRUE	1.00658	96.0531	2.3394	36.7066	26.9844
160	0.01	TRUE	1.00317	95.6389	2.17866	34.0444	24.4655
161	0.01	TRUE	0.980774	100.95	2.06475	33.9445	23.9532
162	0.01	TRUE	1.0055	104.447	1.73038	28.4507	18.7685
163	0.01	TRUE	0.981597	102.03	2.24208	37.3964	27.1268
164	0.01	TRUE	1.00775	101.315	1.94861	31.9245	22.0645
165	0.01	TRUE	1.01516	89.2105	1.89193	27.1546	18.5612
166	0.01	TRUE	0.979693	99.6956	1.95179	31.4735	21.7658
167	0.01	TRUE	1.00417	94.8869	2.20322	34.1678	24.6449
168	0.01	TRUE	1.0139	92.3087	1.60143	22.6444	14.446
169	0.01	TRUE	1.00202	99.9706	2.44826	39.8733	29.7162
170	0.01	TRUE	0.992926	108.416	1.8	31.0553	20.819
171	0.01	TRUE	1.00359	90.1501	1.88032	27.2398	18.5757
172	0.01	TRUE	1.01689	87.9114	1.71622	23.691	15.5751
173	0.01	TRUE	0.968531	102.009	2.51688	41.7188	31.3418
174	0.01	TRUE	0.997299	92.6833	2.00349	30.1434	21.0454
175	0.01	TRUE	0.96715	105.5	2.74326	46.4504	35.7298
176	0.01	TRUE	0.968735	108.573	2.57545	45.3156	34.266
177	0.01	TRUE	0.991712	103.36	1.68021	27.0823	17.6452
178	0.01	TRUE	1.00189	100.215	1.77828	28.2713	18.8603
179	0.01	TRUE	0.990449	100.882	1.76028	28.0933	18.6642
180	0.01	TRUE	0.986062	97.7145	2.29694	36.6834	26.8144
181	0.01	TRUE	1.00332	102.638	1.73791	28.1161	18.5812
182	0.01	TRUE	1.00357	92.5974	1.85791	27.5782	18.7198
183	0.01	TRUE	1.00662	91.7776	2.35225	35.2576	25.9628
184	0.01	TRUE	0.997226	100.01	1.5998	24.4985	15.6217
185	0.01	TRUE	0.990735	105.471	2.07096	35.5809	25.1341
186	0.01	TRUE	0.998085	97.4175	2.38006	37.845	27.9679
187	0.01	TRUE	0.977063	105.781	2.28217	39.4607	28.7861
188	0.01	TRUE	0.985019	98.3806	2.48871	39.8298	29.8259
189	0.01	TRUE	1.00029	100.721	1.64942	25.7392	16.6366
190	0.01	TRUE	1.0046	88.1547	2.15951	31.0941	22.28
191	0.01	TRUE	1.00318	96.2953	1.47796	21.0058	12.9068
192	0.01	TRUE	0.99798	101.729	1.93644	31.8234	21.9436
193	0.01	TRUE	0.993943	97.6017	2.07058	32.9195	23.2527
194	0.01	TRUE	1.00098	95.1783	1.95196	30.0504	20.7824
195	0.01	TRUE	1.01034	88.1407	1.96466	28.0366	19.4359
196	0.01	TRUE	0.998555	102.531	2.59169	43.0286	32.5937
197	0.01	TRUE	0.991643	107.757	2.68775	46.6473	35.6873
198	0.01	TRUE	0.978413	112.086	2.24194	41.0795	29.7979
199	0.01	TRUE	0.989653	107.532	2.26949	39.8936	29.0507
200	0.01	TRUE	1.01085	103.891	1.79858	29.7299	19.9242
201	0.01	TRUE	0.97091	101.081	2.84235	45.7958	35.5501
202	0.01	TRUE	1.00478	92.3967	2.01658	30.2701	21.1832
203	0.01	TRUE	0.988347	97.3449	2.51756	39.8209	29.9182
204	0.01	TRUE	0.987322	94.5457	3.12344	45.9984	36.5304
205	0.01	TRUE	0.994055	98.939	2.67354	42.6397	32.575
206	0.01	TRUE	0.988017	91.0382	2.37467	35.2909	26.0625
207	0.01	TRUE	1.01645	98.3253	2.02683	32.3947	22.7109
208	0.01	TRUE	1.01129	102.65	1.72381	27.8231	18.3254
209	0.01	TRUE	0.998716	92.5112	2.1817	32.9786	23.7105
210	0.01	TRUE	0.996382	105.522	2.12652	36.623	26.1063
211	0.01	TRUE	1.002	99.3831	2.28692	37.15	27.1182
212	0.01	TRUE	0.996148	103.962	2.25831	38.3802	27.9047
213	0.01	TRUE	0.979971	105.98	2.67963	45.7615	34.9813
214	0.01	TRUE	0.996609	101.426	2.13446	35.3403	25.2237
215	0.01	TRUE	1.00511	91.6577	2.05373	30.6402	21.581
216	0.01	TRUE	0.98282	102.523	2.72037	44.8289	34.4066
217	0.01	TRUE	0.97989	107.823	2.96766	50.5112	39.632
218	0.01	TRUE	0.991257	100.703	2.29786	37.8203	27.6489
219	0.01	TRUE	1.01365	101.056	1.98619	32.5465	22.6521
220	0.01	TRUE	0.997176	109.808	2.36936	42.4764	31.3477
221	0.01	TRUE	0.998383	98.7709	1.95765	31.2894	21.6624
222	0.01	TRUE	0.988341	93.1532	2.21567	33.7366	24.3786
223	0.01	TRUE	0.981492	92.8264	2.27297	34.4902	25.1281
224	0.01	TRUE	0.999544	98.207	2.33799	37.5081	27.5685
225	0.01	TRUE	1.00199	94.2292	2.25296	34.7049	25.2134
226	0.01	TRUE	1.00282	87.6513	1.99566	28.3814	19.7872
227	0.01	TRUE	1.01389	95.3719	1.97292	30.4827	21.1641
228	0.01	TRUE	0.962139	105.462	3.06654	50.628	40.0356
229	0.01	TRUE	0.998175	105.246	2.02189	34.581	24.2226
230	0.01	TRUE	1.00537	92.2375	1.75919	25.6657	17.047
231	0.01	TRUE	1.00861	97.4339	1.94115	30.5657	21.0953
232	0.01	TRUE	0.99448	96.7894	1.87849	29.2118	19.9131
233	0.01	TRUE	0.992481	94.4243	2.16685	33.4233	23.976
234	0.01	TRUE	1.01542	90.6578	1.65	23.1786	14.9838
235	0.01	TRUE	0.995554	103.134	2.03501	34.1309	23.9623
236	0.01	TRUE	1.00565	99.5948	1.96094	31.6113	21.8988
237	0.01	TRUE	1.00539	106.503	1.53987	24.6992	15.4763
238	0.01	TRUE	0.995977	100.413	2.15685	35.3725	25.3351
239	0.01	TRUE	0.999638	103.147	1.62733	25.8756	16.6259
240	0.01	TRUE	1.01042	103.856	1.62733	26.0534	16.7402
241	0.01	TRUE	0.989401	98.784	2.22914	35.9962	26.0625
242	0.01	TRUE	0.992455	101.146	2.60799	42.6783	32.3846
243	0.01	TRUE	0.987716	105.752	1.99238	34.1788	23.815
244	0.01	TRUE	1.00498	111.431	1.67882	29.1647	18.9953
245	0.01	TRUE	0.995579	104.195	2.13748	36.3593	25.9633
246	0.01	TRUE	0.995966	106.381	1.76807	29.7922	19.8285
247	0.01	TRUE	0.980057	100.922	2.40423	39.5806	29.3396
248	0.01	TRUE	1.00119	91.5678	1.82035	26.5984	17.911
249	0.01	TRUE	0.98572	95.9129	2.28083	35.7588	26.0807
250	0.01	TRUE	1.01617	94.7179	2.03689	31.3777	22.0365
251	0.01	TRUE	0.987027	98.5989	1.88236	29.8312	20.3513
252	0.01	TRUE	1.01135	104.217	1.65393	26.732	17.2989
253	0.01	TRUE	0.992165	104.032	1.9854	33.4899	23.3054
254	0.01	TRUE	1.01094	96.6844	1.80233	27.7397	18.6059
255	0.01	TRUE	1.00693	99.2115	2.22387	36.0656	26.0927
256	0.01	TRUE	0.982035	114.614	2.75049	50.572	38.9271
257	0.01	TRUE	1.0138	106.638	1.79988	30.5437	20.4755
258	0.01	TRUE	1.00325	99.7796	2.10609	34.2765	24.3535
259	0.01	TRUE	1.00089	95.126	1.73783	26.0567	17.2199
260	0.01	TRUE	0.988916	105.519	1.97813	33.8272	23.5088
261	0.01	TRUE	0.992043	101.644	2.06516	34.1851	24.1246
262	0.01	TRUE	1.00869	98.636	2.02139	32.4	22.6929
263	0.01	TRUE	0.999124	104.603	1.65672	26.8924	17.4154
264	0.01	TRUE	0.98788	110.51	2.82999	49.8948	38.6892
265	0.01	TRUE	1.00504	95.9008	2.00602	31.2341	21.8167
266	0.01	TRUE	0.973521	91.8449	1.80412	26.3838	17.7035
267	0.01	TRUE	0.984327	107.114	1.97425	34.2619	23.7938
268	0.01	TRUE	1.00469	112.676	1.52921	25.8659	16.1547
269	0.01	TRUE	0.98844	102.459	2.78048	45.6095	35.2064
270	0.01	TRUE	0.995918	98.5107	2.025	32.4232	22.7236
271	0.01	TRUE	0.998068	105.687	1.90946	32.5229	22.3085
272	0.01	TRUE	0.985966	106.186	2.4032	41.6288	30.8539
273	0.01	TRUE	0.975791	107.665	2.17108	38.1874	27.4112
274	0.01	TRUE	1.01606	97.5919	1.77942	27.5535	18.3862
275	0.01	TRUE	0.986324	105.653	1.73595	28.8997	19.0902
276	0.01	TRUE	0.982039	103.057	2.13517	35.9212	25.6412
277	0.01	TRUE	0.980247	106.262	1.81723	30.8015	20.7273
278	0.01	TRUE	0.999672	95.3598	1.9974	30.9078	21.5554
279	0.01	TRUE	1.00648	92.2338	1.65935	23.7636	15.3998
280	0.01	TRUE	1.01389	90.5057	1.75934	25.1867	16.7294
281	0.01	TRUE	1.00601	87.1711	2.0735	29.4465	20.8097
282	0.01	TRUE	0.997801	99.5365	1.57082	23.758	15.0243
283	0.01	TRUE	1.00072	102.123	2.16535	36.1224	25.9062
284	0.01	TRUE	0.995773	94.444	2.2137	34.1733	24.687
285	0.01	TRUE	0.967745	104.68	3.03757	49.902	39.3732
286	0.01	TRUE	1.00732	98.3859	1.918	30.4354	20.9116
287	0.01	TRUE	0.986753	97.7705	2.09312	33.3646	23.6554
288	0.01	TRUE	1.01106	89.4935	1.88436	27.1108	18.5029
289	0.01	TRUE	0.996757	102.337	1.62742	25.6742	16.4969
290	0.01	TRUE	1.00382	89.6722	2.20527	32.3208	23.3197
291	0.01	TRUE	0.993535	97.611	1.97246	31.19	21.6533
292	0.01	TRUE	1.00664	113.594	1.57175	27.1364	17.1655
293	0.01	TRUE	0.974828	108.496	2.97967	50.9821	40.0406
294	0.01	TRUE	0.99175	95.5287	2.2426	35.0216	25.406
295	0.01	TRUE	1.00145	100.688	1.70521	26.9052	17.6403
296	0.01	TRUE	1.01435	95.7538	1.65199	24.5218	15.8604
297	0.01	TRUE	1.01297	98.1984	1.66721	25.4626	16.5346
298	0.01	TRUE	0.983763	97.3338	2.43941	38.6923	28.8053
299	0.01	TRUE	1.00152	101.261	1.9567	32.0601	22.192
300	0.01	TRUE	1.0054	108.068	1.64013	27.404	17.6688
301	0.01	TRUE	0.993206	98.8276	2.18336	35.2578	25.3556
302	0.01	TRUE	1.00148	103.795	1.92923	32.3289	22.2612
303	0.01	TRUE	1.00204	103.601	2.21889	37.576	27.1658
304	0.01	TRUE	0.997841	112.221	2.15021	39.4051	28.1944
305	0.01	TRUE	1.01355	100.338	1.74044	27.5375	18.2098
306	0.01	TRUE	1.00923	99.1304	1.74733	27.3454	18.1123
307	0.01	TRUE	0.986644	99.9179	2.54559	41.2777	31.1106
308	0.01	TRUE	1.00653	98.9944	1.81455	28.6424	19.2631
309	0.01	TRUE	1.02055	99.1195	1.54756	23.1545	14.5422
310	0.01	TRUE	1.00317	102.65	1.97698	32.8858	22.8497
311	0.01	TRUE	1.0054	108.127	2.05025	36.0787	25.3965
312	0.01	TRUE	1.00407	99.4511	1.92709	30.9357	21.293
313	0.01	TRUE	0.995336	100.744	2.38037	39.142	28.9276
314	0.01	TRUE	1.01158	89.4951	1.72511	24.2814	15.9977
315	0.01	TRUE	1.00049	92.6706	2.01421	30.32	21.2092
316	0.01	TRUE	0.987081	100.332	2.34199	38.3828	28.2262
317	0.01	TRUE	0.983762	113.151	1.57071	27.0047	17.0769
318	0.01	TRUE	0.988591	99.1027	2.19218	35.5029	25.5657
319	0.01	TRUE	0.995492	98.1409	1.97691	31.44	21.8448
320	0.01	TRUE	1.00532	98.2852	1.82818	28.7012	19.3598
321	0.01	TRUE	0.977387	99.8885	2.39245	38.9953	28.8631
322	0.01	TRUE	1.00451	107.691	1.61311	26.6881	17.0813
323	0.01	TRUE	0.98644	107.506	1.59564	26.2384	16.7116
324	0.01	TRUE	0.999912	100.634	2.3157	38.0806	27.9065
325	0.01	TRUE	0.982967	109.628	2.11201	37.7728	26.8633
326	0.01	TRUE	0.993482	97.9909	1.54894	22.9205	14.4012
327	0.01	TRUE	1.00784	101.169	1.80096	28.9987	19.4444
328	0.01	TRUE	0.984088	103.676	2.35931	39.9426	29.4396
329	0.01	TRUE	0.998334	109.176	2.37708	42.3626	31.2946
330	0.01	TRUE	0.986582	98.4228	2.19631	35.3274	25.4551
331	0.01	TRUE	0.996655	103.096	1.80493	29.6326	19.8869
332	0.01	TRUE	1.00154	94.0166	2.14992	33.008	23.6162
333	0.01	TRUE	0.992435	95.0934	2.40167	37.2577	27.6089
334	0.01	TRUE	0.995942	104.225	2.34422	39.9083	29.3567
335	0.01	TRUE	1.01384	102.409	1.64333	26.0387	16.803
336	0.01	TRUE	1.00795	95.5826	1.72005	25.8336	16.9995
337	0.01	TRUE	1.00777	101.837	1.77304	28.6215	19.0711
338	0.01	TRUE	0.985738	108.46	1.86599	32.4722	22.0789
339	0.01	TRUE	1.00742	103.621	1.69014	27.3651	17.8744
340	0.01	TRUE	0.979072	105.684	2.96918	49.5283	38.8656
341	0.01	TRUE	1.01309	102.086	1.66182	26.355	17.0902
342	0.01	TRUE	0.982734	101.443	2.55575	42.0551	31.7322
343	0.01	TRUE	0.998322	103.505	1.76599	28.9433	19.2543
344	0.01	TRUE	0.991606	94.4358	1.84882	27.9587	18.942
345	0.01	TRUE	1.00962	87.7043	1.59185	21.3337	13.5731
346	0.01	TRUE	0.981872	102.885	1.8916	31.3103	21.4004
347	0.01	TRUE	0.980838	99.0273	2.51273	40.4396	30.3664
348	0.01	TRUE	0.991248	96.0262	2.09591	32.8163	23.2774
349	0.01	TRUE	1	98.3362	1.79017	27.9753	18.713
350	0.01	TRUE	1.02007	88.3672	1.82327	25.7196	17.3303
351	0.01	TRUE	0.997285	89.4457	2.24846	32.8773	23.8704
352	0.01	TRUE	1.0094	92.016	2.21872	33.3714	24.1254
353	0.01	TRUE	0.992412	105.003	1.98721	33.8373	23.5549
354	0.01	TRUE	0.995446	99.636	2.25566	36.7401	26.7022
355	0.01	TRUE	0.999733	106.679	1.68576	28.0757	18.3183
356	0.01	TRUE	1.01169	97.4088	1.66349	25.1817	16.3364
357	0.01	TRUE	0.997028	100.074	2.53806	41.2338	31.0514
358	0.01	TRUE	0.999892	115.144	1.70154	30.6807	20.0974
359	0.01	TRUE	0.982339	101.172	2.18508	36.1235	25.9848
360	0.01	TRUE	0.983058	108.543	2.29324	40.6844	29.724
361	0.01	TRUE	0.985983	97.3457	2.47987	39.2838	29.3867
362	0.01	TRUE	0.998098	94.5619	2.59933	39.7856	30.1619
363	0.01	TRUE	1.01882	89.7065	1.84087	26.4192	17.869
364	0.01	TRUE	1.00051	108.163	1.93176	33.7408	23.2447
365	0.01	TRUE	1.00146	106.751	1.65097	27.3152	17.6625
366	0.01	TRUE	0.99616	93.1452	2.34028	35.6083	26.18
367	0.01	TRUE	1.00607	97.9541	2.06824	32.9977	23.2988
368	0.01	TRUE	1.00044	105.58	2.00672	34.3998	24.031
369	0.01	TRUE	0.979336	110.314	1.90884	33.9339	23.2735
370	0.01	TRUE	0.985819	95.7108	2.15927	33.7555	24.1861
371	0.01	TRUE	0.996983	102.034	1.51982	23.2109	14.4543
372	0.01	TRUE	1.00668	91.1861	1.97366	29.1572	20.2465
373	0.01	TRUE	1.00531	100.498	1.8976	30.6992	21.008
374	0.01	TRUE	1.00127	107	1.64545	27.2541	17.5972
375	0.01	TRUE	1.00706	104.33	1.93499	32.6084	22.4786
376	0.01	TRUE	0.97862	110.827	2.34408	42.4341	31.2141
377	0.01	TRUE	0.981284	109.232	2.17631	38.8398	27.9018
378	0.01	TRUE	1.00976	95.8983	1.79704	27.4132	18.3652
379	0.01	TRUE	1.01001	103.16	1.93103	32.166	22.1567
380	0.01	TRUE	0.98459	96.5351	2.10164	33.0869	23.4913
381	0.01	TRUE	1.01516	79.2679	1.69666	21.0411	13.7662
382	0.01	TRUE	1.0177	92.4136	2.21228	33.4168	24.1355
383	0.01	TRUE	1.01205	91.69	1.95318	28.9699	20.0397
384	0.01	TRUE	1.00103	98.211	1.77998	27.7394	18.5126
385	0.01	TRUE	0.96853	105.356	2.69867	45.7625	35.0484
386	0.01	TRUE	1.00641	95.9899	2.0487	32.0022	22.5209
387	0.01	TRUE	1.00357	100.057	1.68169	26.2478	17.108
388	0.01	TRUE	1.00093	84.7826	2.06216	28.4692	20.0807
389	0.01	TRUE	0.99318	98.9419	1.90915	30.4414	20.8794
390	0.01	TRUE	1.00882	104.186	1.58168	25.1137	15.9317
391	0.01	TRUE	1.00058	91.8422	1.81811	26.6375	17.9287
392	0.01	TRUE	0.989653	100.028	2.29054	37.4493	27.3502
393	0.01	TRUE	0.98929	95.9801	2.3285	36.514	26.8042
394	0.01	TRUE	1.01398	98.3462	1.70155	26.2051	17.1656
395	0.01	TRUE	0.982988	102.205	2.07803	34.6067	24.4749
396	0.01	TRUE	1.01289	97.8653	1.8188	28.3978	19.1163
397	0.01	TRUE	0.998241	99.6564	1.82664	29.0715	19.6031
398	0.01	TRUE	0.983277	91.7995	2.83077	41.4563	32.1481
399	0.01	TRUE	1.00166	109.119	2.08306	37.0447	26.221
400	0.01	TRUE	1.01862	91.7632	1.86775	27.5046	18.7081
401	0.01	TRUE	1.01192	92.2116	1.71055	24.7421	16.2435
402	0.01	TRUE	0.993345	94.9503	2.67351	40.9203	31.2613
403	0.01	TRUE	0.990673	95.727	2.21621	34.6774	25.0603
404	0.01	TRUE	1.00096	104.491	1.90629	32.092	21.9991
405	0.01	TRUE	0.997272	100.007	2.06678	33.6634	23.763
406	0.01	TRUE	0.992059	100.315	2.00974	32.7397	22.8836
407	0.01	TRUE	1.00605	98.2905	1.87835	29.6622	20.2196
408	0.01	TRUE	0.987346	97.2788	1.82867	28.4167	19.1699
409	0.01	TRUE	1.02	91.8685	1.9036	28.1682	19.299
410	0.01	TRUE	0.987144	95.8074	2.25033	35.245	25.5963
411	0.01	TRUE	1.00319	106.367	2.0607	35.6895	25.1673
412	0.01	TRUE	0.991073	103.662	2.46942	41.6725	31.1354
413	0.01	TRUE	0.980753	115.786	2.53121	47.5936	35.8132
414	0.01	TRUE	1.00739	99.1494	1.88017	29.9561	20.4275
415	0.01	TRUE	1.00707	99.059	1.88884	30.0936	20.5573
416	0.01	TRUE	1.00462	96.463	1.86069	28.7816	19.5481
417	0.01	TRUE	1.00967	110.217	1.51696	25.0025	15.5561
418	0.01	TRUE	0.999845	89.5233	1.6728	23.3182	15.1639
419	0.01	TRUE	1.0004	101.225	2.26317	37.4497	27.2468
420	0.01	TRUE	0.98604	119.114	2.04863	39.7102	27.945
421	0.01	TRUE	1.01379	95.6076	1.80387	27.46	18.4245
422	0.01	TRUE	1.00474	106.277	2.10807	36.5451	25.9737
423	0.01	TRUE	0.990737	118.059	2.23325	43.0998	31.2243
424	0.01	TRUE	0.988698	97.8659	2.46502	39.2786	29.3315
425	0.01	TRUE	1.00225	114.327	1.79067	32.536	21.7662
426	0.01	TRUE	1.0164	100.908	1.59107	24.5287	15.6024
427	0.01	TRUE	0.994758	104.933	1.93769	32.8501	22.657
428	0.01	TRUE	0.989181	102.913	1.9802	33.0312	22.9642
429	0.01	TRUE	1.00381	90.8868	2.30045	34.1713	24.9901
430	0.01	TRUE	1.00537	105.124	1.70613	28.1108	18.4349
431	0.01	TRUE	0.98685	105.43	2.10889	36.2689	25.7808
432	0.01	TRUE	1.01552	94.1915	1.93348	29.413	20.27
433	0.01	TRUE	1.00016	102.893	2.02586	33.8813	23.7491
434	0.01	TRUE	1.0011	96.4729	1.6734	25.1403	16.3514
435	0.01	TRUE	0.992528	107.006	2.1091	36.8152	26.17
436	0.01	TRUE	0.989402	100.65	2.255	37.1034	26.9637
437	0.01	TRUE	1.00456	96.9901	1.69534	25.7189	16.8211
438	0.01	TRUE	1.00913	97.2173	1.87401	29.2569	19.9256
439	0.01	TRUE	0.991166	94.374	2.15351	33.1913	23.7606
440	0.01	TRUE	0.988941	106.185	1.92468	32.9822	22.6911
441	0.01	TRUE	1.01057	110.364	1.58725	26.7358	16.9878
442	0.01	TRUE	0.997366	107.917	1.85062	31.9879	21.68
443	0.01	TRUE	0.996253	96.9571	2.13923	33.8629	24.1874
444	0.01	TRUE	0.993527	93.4436	2.39161	36.4673	26.9891
445	0.01	TRUE	0.986705	117.782	1.70574	31.486	20.6464
446	0.01	TRUE	1.00128	90.6239	1.96749	28.874	20.027
447	0.01	TRUE	1.00439	94.3644	2.03126	31.165	21.8657
448	0.01	TRUE	1.00172	99.7755	1.89244	30.3801	20.7681
449	0.01	TRUE	0.993285	96.5861	2.2764	35.9408	26.1974
450	0.01	TRUE	0.98563	101.123	2.19519	36.2775	26.1353
451	0.01	TRUE	0.989493	115.225	1.61724	28.657	18.3623
452	0.01	TRUE	0.99753	117.619	1.7118	31.5897	20.7453
453	0.01	TRUE	0.996196	111.628	1.77004	31.3059	20.8454
454	0.01	TRUE	1.00466	106.022	1.81661	30.7186	20.6687
455	0.01	TRUE	1.00469	92.029	1.75612	25.5506	16.9584
456	0.01	TRUE	1.00544	97.1417	1.733	26.513	17.5012
457	0.01	TRUE	0.998035	93.272	2.1482	32.7192	23.4033
458	0.01	TRUE	1.0004	101.225	2.26317	37.4497	27.2468
459	0.01	TRUE	0.99364	85.0173	2.04295	28.2566	19.8654
460	0.01	TRUE	1.00283	85.0912	2.11519	29.3654	20.8949
461	0.01	TRUE	1.00542	98.3303	1.50296	21.9999	13.6276
462	0.01	TRUE	0.973536	102.381	2.15518	36.0367	25.8042
463	0.01	TRUE	1.0105	98.0818	1.87455	29.5275	20.1121
464	0.01	TRUE	0.986863	104.173	2.7637	46.1452	35.564
465	0.01	TRUE	0.992285	90.9411	2.36491	35.1157	25.9007
466	0.01	TRUE	1.01996	102.591	1.74364	28.2231	18.6774
467	0.01	TRUE	1.00291	98.5367	1.95222	31.1155	21.52
468	0.01	TRUE	0.982887	100.109	2.1827	35.7037	25.6737
469	0.01	TRUE	1.01462	92.7405	1.82435	27.0121	18.2054
470	0.01	TRUE	0.975692	114.855	2.71247	50.1004	38.4228
471	0.01	TRUE	1.00311	104.965	1.52404	23.9759	14.9503
472	0.01	TRUE	0.998271	88.8621	2.21718	32.2049	23.2768
473	0.01	TRUE	0.989178	94.8449	2.52048	38.8384	29.1898
474	0.01	TRUE	0.986304	104.967	1.91452	32.4023	22.2479
475	0.01	TRUE	1.00634	107.834	1.97051	34.4178	23.8855
476	0.01	TRUE	0.997666	98.5265	2.17954	35.087	25.2182
477	0.01	TRUE	0.995145	107.898	1.98228	34.6722	24.1144
478	0.01	TRUE	0.981882	94.9289	2.13012	33.0056	23.5411
479	0.01	TRUE	1.00629	99.3949	1.80372	28.5448	19.1518
480	0.01	TRUE	0.994042	106.533	2.21328	38.5399	27.8397
481	0.01	TRUE	0.973883	101.414	2.03436	33.5499	23.5517
482	0.01	TRUE	1.01496	95.0629	2.15428	33.4461	23.9459
483	0.01	TRUE	0.980655	111.421	2.45593	44.5678	33.2453
484	0.01	TRUE	1.01797	94.0604	1.53345	21.6807	13.5584
485	0.01	TRUE	1.0073	110.896	2.00503	36.0978	25.2095
486	0.01	TRUE	0.969835	99.2295	2.99873	46.8521	36.8536
487	0.01	TRUE	0.987944	106.646	1.71977	28.8176	18.9618
488	0.01	TRUE	1.00625	87.3538	1.78296	24.7249	16.512
489	0.01	TRUE	0.993033	101.364	2.0569	33.9421	23.9196
490	0.01	TRUE	0.994075	103.349	2.00372	33.6164	23.4711
491	0.01	TRUE	1.00584	103.493	2.10125	35.4645	25.1778
492	0.01	TRUE	0.998708	99.653	1.88225	30.1481	20.5671
493	0.01	TRUE	0.995854	107.295	2.01839	35.186	24.6312
494	0.01	TRUE	1.00597	83.4949	1.93089	26.032	17.931
495	0.01	TRUE	0.998177	109.051	1.7499	30.139	19.9747
496	0.01	TRUE	0.966057	105.362	2.65823	45.1883	34.4685
497	0.01	TRUE	1.00843	90.6648	1.871	27.2323	18.5353
498	0.01	TRUE	0.998798	98.4853	2.49182	39.9171	29.9021
499	0.01	TRUE	0.98252	96.0882	2.25876	35.4804	25.798
500	0.01	TRUE	0.985064	101.402	2.43102	40.1814	29.8834
501	0.01	TRUE	0.99652	103.72	1.98384	33.3598	23.2083
502	0.01	TRUE	0.98059	103.594	2.86067	47.1731	36.6787
503	0.01	TRUE	1.01067	102.159	1.83555	29.9803	20.2546
504	0.01	TRUE	0.991435	91.5717	1.799	26.2121	17.5683
505	0.01	TRUE	1.00193	103.578	2.2225	37.6295	27.2188
506	0.01	TRUE	0.995357	100.25	1.63321	25.2743	16.2655
507	0.01	TRUE	1.00908	94.1404	1.82892	27.5045	18.5555
508	0.01	TRUE	0.984115	89.6352	2.62233	38.0003	28.8784
509	0.01	TRUE	0.993339	112.003	1.80551	32.2054	21.6164
510	0.01	TRUE	1.02545	88.1734	1.86748	26.4241	17.9721
511	0.01	TRUE	1.02331	94.418	1.66621	24.4625	15.8811
512	0.01	TRUE	0.992009	95.3456	2.12138	33.0065	23.509
513	0.01	TRUE	0.977659	106.703	2.70873	46.4912	35.6418
514	0.01	TRUE	0.983223	109.08	2.22456	39.6655	28.7001
515	0.01	TRUE	1.00017	93.7311	2.08012	31.772	22.478
516	0.01	TRUE	0.987973	98.0572	2.09942	33.5706	23.8261
517	0.01	TRUE	1.00184	99.2569	2.56063	41.2182	31.1173
518	0.01	TRUE	1.00498	106.183	2.31616	40.188	29.4526
519	0.01	TRUE	1.01208	98.0282	1.63289	24.7075	15.8993
520	0.01	TRUE	0.985318	105.622	2.63656	44.9855	34.2375
521	0.01	TRUE	0.996767	102.748	1.95449	32.4887	22.4794
522	0.01	TRUE	0.994432	100.572	1.76687	28.1412	18.7245
523	0.01	TRUE	0.975185	105.438	2.36061	40.6429	29.9609
524	0.01	TRUE	1.01523	81.0092	1.61594	20.1248	12.8906
525	0.01	TRUE	0.986541	100.988	2.31157	38.1483	27.9406
526	0.01	TRUE	1.0162	96.0989	1.7219	26.0098	17.1231
527	0.01	TRUE	1.00387	108.018	2.20241	38.8816	28.0415
528	0.01	TRUE	1.00931	101.509	1.68653	26.7312	17.4444
529	0.01	TRUE	1.01123	95.7381	1.47655	20.854	12.8076
530	0.01	TRUE	0.999516	102.027	1.93754	31.9376	22.0269
531	0.01	TRUE	1.0074	105.849	1.72205	28.652	18.8633
532	0.01	TRUE	1.00655	102.484	1.8311	29.9863	20.2393
533	0.01	TRUE	1.00059	96.1515	2.00894	31.3668	21.9209
534	0.01	TRUE	0.993488	97.6981	2.39007	38.1046	28.1954
535	0.01	TRUE	0.997358	102.172	2.15733	36.0004	25.7868
536	0.01	TRUE	0.979483	97.7344	2.14957	34.3074	24.5446
537	0.01	TRUE	0.994372	103.854	2.57848	43.3903	32.821
538	0.01	TRUE	1.00861	109.768	1.95604	34.7404	24.0444
539	0.01	TRUE	0.995933	104.4	1.96156	33.1483	22.9662
540	0.01	TRUE	0.997037	92.9764	1.88989	28.2645	19.312
541	0.01	TRUE	0.998539	92.4134	1.9629	29.3654	20.3504
542	0.01	TRUE	0.996782	95.0805	2.7939	42.49	32.8393
543	0.01	TRUE	1.00007	109.945	2.48623	44.4716	33.2922
544	0.01	TRUE	0.986042	108.817	2.08425	36.9647	26.1696
545	0.01	TRUE	0.982526	105.385	2.50599	42.9323	32.2134
546	0.01	TRUE	0.984657	101.473	1.92701	31.563	21.7245
547	0.01	TRUE	1.00181	96.8587	1.89349	29.5114	20.1784
548	0.01	TRUE	1.00976	109.914	1.63125	27.6647	17.7944
549	0.01	TRUE	0.996598	102.458	1.83485	30.0538	20.3012
550	0.01	TRUE	1.01118	89.5816	2.08666	30.4686	21.5792
551	0.01	TRUE	1.00278	94.168	1.74859	26.0007	17.2267
552	0.01	TRUE	1.01204	96.8128	1.84067	28.5084	19.2812
553	0.01	TRUE	0.96072	109.238	2.70223	47.5009	36.3926
554	0.01	TRUE	0.999405	94.6879	2.0746	32.004	22.6212
555	0.01	TRUE	1.01478	100.987	1.87644	30.4388	20.7409
556	0.01	TRUE	0.995163	101.174	2.13177	35.2056	25.1168
557	0.01	TRUE	0.991209	100.696	2.29946	37.8432	27.6717
558	0.01	TRUE	0.99836	97.3167	2.06856	32.7885	23.1522
559	0.01	TRUE	1.00979	109.692	1.73306	29.9398	19.7635
560	0.01	TRUE	1.00013	102.941	2.21793	37.3201	26.977
561	0.01	TRUE	0.986164	103.63	2.56988	43.1705	32.6242
562	0.01	TRUE	1.00039	99.9217	1.69619	26.5139	17.3448
563	0.01	TRUE	0.984611	91.9979	1.81807	26.682	17.9584
564	0.01	TRUE	1.00709	116.394	1.85863	34.6818	23.5453
565	0.01	TRUE	0.99588	89.3689	2.1987	32.1135	23.1475
566	0.01	TRUE	1.00444	93.5261	1.83682	27.4701	18.5637
567	0.01	TRUE	0.993383	111.849	1.83085	32.7207	22.0838
568	0.01	TRUE	0.99836	97.3167	2.06856	32.7885	23.1522
569	0.01	TRUE	0.998275	102.792	1.99436	33.2597	23.1829
570	0.01	TRUE	0.970682	115.947	2.51886	47.4523	35.6571
571	0.01	TRUE	1.00526	97.5429	2.23139	35.5802	25.7697
572	0.01	TRUE	0.997218	101.561	1.95662	32.1538	22.2566
573	0.01	TRUE	1.01509	99.8478	1.59617	24.3808	15.5308
574	0.01	TRUE	1.00289	95.005	1.95218	29.9995	20.748
575	0.01	TRUE	1.01376	94.9322	1.83695	27.8854	18.8449
576	0.01	TRUE	0.984849	104.827	1.66086	27.0414	17.5309
577	0.01	TRUE	0.985064	101.402	2.43102	40.1814	29.8834
578	0.01	TRUE	1.00638	96.7396	1.97722	30.9965	21.5379
579	0.01	TRUE	0.966006	108.519	2.39401	42.3906	31.3824
580	0.01	TRUE	1.00554	89.7092	2.24893	32.981	23.9473
581	0.01	TRUE	1.00604	100.703	1.72994	27.4219	18.0879
582	0.01	TRUE	1.00225	100.465	2.40451	39.4058	29.211
583	0.01	TRUE	1.00763	104.829	1.56493	24.8868	15.711
584	0.01	TRUE	0.997075	97.2173	2.02337	31.9689	22.3988
585	0.01	TRUE	0.986488	92.5443	1.77475	26.0416	17.3589
586	0.01	TRUE	0.990737	104.401	2.07501	35.2944	24.9487
587	0.01	TRUE	1.01689	99.4276	1.53715	22.9987	14.3989
588	0.01	TRUE	0.982282	109.386	1.96174	34.7352	24.0665
589	0.01	TRUE	0.994825	108.801	2.01953	35.7026	24.9979
590	0.01	TRUE	0.994894	93.9334	2.31711	35.5661	26.0687
591	0.01	TRUE	1.01153	100.51	2.08985	34.2418	24.2644
592	0.01	TRUE	1.01241	95.8918	1.73619	26.2343	17.3304
593	0.01	TRUE	0.993638	98.2718	2.0084	32.0488	22.3953
594	0.01	TRUE	1.01539	98.7367	1.86152	29.4757	20.0229
595	0.01	TRUE	1.00437	102.367	1.96348	32.5393	22.5524
596	0.01	TRUE	0.99781	100.448	2.19713	36.0682	25.992
597	0.01	TRUE	1.01528	99.9482	1.93913	31.3167	21.6053
598	0.01	TRUE	0.993478	99.3587	2.4807	40.1084	30.0065
599	0.01	TRUE	0.991467	108.698	2.56568	45.2168	34.155
600	0.01	TRUE	1.00515	97.1714	2.05491	32.5039	22.8983
601	0.01	TRUE	1.01634	95.5814	1.74497	26.3205	17.4237
602	0.01	TRUE	1.00122	108.232	2.25793	39.9497	29.0443
603	0.01	TRUE	0.965741	105.316	2.37824	40.8836	30.2065
604	0.01	TRUE	0.994565	92.8844	2.00507	30.2356	21.1157
605	0.01	TRUE	0.988388	95.845	3.00203	45.2915	35.6354
606	0.01	TRUE	0.981819	101.478	2.41693	39.995	29.6934
607	0.01	TRUE	1.0051	101.799	2.16321	35.9708	25.789
608	0.01	TRUE	1.0174	100.227	1.46263	21.5175	13.154
609	0.01	TRUE	0.976712	105.273	2.79874	47.1105	36.4266
610	0.01	TRUE	0.996738	99.2872	2.49489	40.2869	30.1899
611	0.01	TRUE	1.00502	106.034	1.67775	27.7286	18.055
612	0.01	TRUE	0.975973	104.355	2.45544	41.734	31.1296
613	0.01	TRUE	1.00154	105.428	1.83431	30.914	20.8798
614	0.01	TRUE	0.983901	103.57	2.14518	36.2779	25.9365
615	0.01	TRUE	1.00328	107.603	1.97561	34.4452	23.9271
616	0.01	TRUE	1.01094	102.846	1.67041	26.7367	17.3763
617	0.01	TRUE	0.997371	107.297	2.06207	36.0278	25.4118
618	0.01	TRUE	1.00287	100.328	1.81879	29.1121	19.5971
619	0.01	TRUE	0.994421	89.5219	2.0148	29.2994	20.4974
620	0.01	TRUE	1.01765	97.8732	1.33982	18.2483	10.6634
621	0.01	TRUE	1.01155	87.9257	1.78943	25.0007	16.7205
622	0.01	TRUE	0.972868	98.2379	3.05044	46.9776	37.1029
623	0.01	TRUE	0.993226	89.1313	1.91195	27.4705	18.8521
624	0.01	TRUE	0.991455	88.3868	2.72532	38.706	29.7215
625	0.01	TRUE	1.00716	106.867	1.72483	28.9883	19.0976
626	0.01	TRUE	1.00074	97.827	2.23711	35.7759	25.9328
627	0.01	TRUE	0.99041	97.606	2.73282	42.8403	32.9199
628	0.01	TRUE	1.00149	93.4838	2.02184	30.7152	21.5146
629	0.01	TRUE	1.00444	106.688	1.79233	30.3973	20.343
630	0.01	TRUE	0.99114	105.761	1.83411	31.0075	20.9421
631	0.01	TRUE	1.00439	94.3644	2.03126	31.165	21.8657
632	0.01	TRUE	0.995966	106.381	1.76807	29.7922	19.8285
633	0.01	TRUE	0.995258	95.2679	1.94406	29.9381	20.6737
634	0.01	TRUE	0.990626	94.6353	2.49162	38.3538	28.7304
635	0.01	TRUE	0.99009	96.4543	1.91165	29.722	20.396
636	0.01	TRUE	0.991032	100.214	1.64653	25.5483	16.5005
637	0.01	TRUE	0.997532	97.5109	2.0449	32.4431	22.8164
638	0.01	TRUE	0.992708	105.159	2.37544	40.7774	30.1173
639	0.01	TRUE	1.00308	101.98	2.33238	38.859	28.5402
640	0.01	TRUE	0.999934	102.825	2.03286	33.9888	23.8536
641	0.01	TRUE	0.985307	95.6176	2.05877	32.0499	22.5933
642	0.01	TRUE	0.980362	101.738	2.61638	43.0472	32.6934
643	0.01	TRUE	1.00522	101.799	2.04981	33.9591	23.9026
644	0.01	TRUE	1.00343	89.2337	2.29255	33.4368	24.4265
645	0.01	TRUE	0.966019	105.558	2.46502	42.3656	31.6367
646	0.01	TRUE	1.00588	109.087	1.5555	25.6727	16.162
647	0.01	TRUE	1.00697	98.5546	1.70597	26.3507	17.28
648	0.01	TRUE	0.985742	106.129	2.09613	36.2731	25.7303
649	0.01	TRUE	0.990136	95.1257	1.98358	30.5909	21.2809
650	0.01	TRUE	0.984495	99.8348	1.66447	25.8295	16.761
651	0.01	TRUE	0.986539	108.933	1.5865	26.3716	16.7528
652	0.01	TRUE	1.01422	98.9801	1.67183	25.7612	16.7485
653	0.01	TRUE	0.987488	101.128	2.2379	36.9961	26.8203
654	0.01	TRUE	1.0026	99.8922	2.00689	32.5498	22.7393
655	0.01	TRUE	0.979832	98.2878	2.48883	39.7939	29.7995
656	0.01	TRUE	1.00301	96.8218	2.28582	36.1755	26.4029
657	0.01	TRUE	0.988252	93.991	1.99685	30.4547	21.2373
658	0.01	TRUE	0.966124	117.606	2.69607	51.0422	39.082
659	0.01	TRUE	1.00531	99.7046	2.0348	32.9921	23.1619
660	0.01	TRUE	1.00008	101.749	2.038	33.727	23.691
661	0.01	TRUE	1.00609	95.9601	1.81611	27.7939	18.6988
662	0.01	TRUE	0.980294	98.089	2.3326	37.3797	27.4546
663	0.01	TRUE	1.00994	89.364	1.84521	26.3943	17.8686
664	0.01	TRUE	0.998157	116.277	1.91657	35.9385	24.6858
665	0.01	TRUE	1.00621	85.9242	2.27918	32.0119	23.3426
666	0.01	TRUE	0.994311	100.364	2.11449	34.6241	24.6339
667	0.01	TRUE	1.00201	100.587	1.98218	32.3212	22.4788
668	0.01	TRUE	0.988801	98.9774	2.60647	41.7422	31.6692
669	0.01	TRUE	0.988169	85.4196	2.26929	31.6872	23.074
670	0.01	TRUE	1.00641	102.054	1.8721	30.6749	20.8831
671	0.01	TRUE	0.968538	118.119	3.01477	55.9942	44.1009
672	0.01	TRUE	0.98922	100.813	2.09348	34.4092	24.3975
673	0.01	TRUE	1.00495	98.1769	1.83784	28.8558	19.5044
674	0.01	TRUE	1.00526	97.5429	2.23139	35.5802	25.7697
675	0.01	TRUE	1.00838	102.245	1.61876	25.4621	16.3219
676	0.01	TRUE	1.00501	104.589	2.22828	38.0968	27.5799
677	0.01	TRUE	0.980678	110.097	1.7631	30.7225	20.4242
678	0.01	TRUE	1.00587	102.995	1.8175	29.8598	20.0947
679	0.01	TRUE	0.998444	94.1867	1.93946	29.5173	20.3652
680	0.01	TRUE	1.0049	94.6382	2.43704	37.587	27.9743
681	0.01	TRUE	1.0037	103.138	1.84969	30.5526	20.7032
682	0.01	TRUE	0.989681	93.0466	2.23193	33.9483	24.5897
683	0.01	TRUE	0.985176	118.635	1.56703	28.2186	17.8254
684	0.01	TRUE	0.994321	94.538	2.24377	34.6766	25.1599
685	0.01	TRUE	1.00681	90.4471	2.01386	29.5868	20.695
686	0.01	TRUE	1.0027	103.806	1.64552	26.442	17.0732
687	0.01	TRUE	1.00387	96.726	1.86225	28.8893	19.6276
688	0.01	TRUE	0.978078	97.9003	1.85975	29.1925	19.8232
689	0.01	TRUE	0.99172	91.5236	2.07087	30.8742	21.809
690	0.01	TRUE	0.991721	101.373	2.00865	33.0649	23.1064
691	0.01	TRUE	1.01354	96.2246	1.9089	29.6009	20.3019
692	0.01	TRUE	0.999732	106.519	1.88496	32.2807	22.034
693	0.01	TRUE	0.985117	97.6511	2.66383	41.9557	32.021
694	0.01	TRUE	0.994995	100.252	1.99741	32.4936	22.6614
695	0.01	TRUE	0.997801	87.0123	2.27918	32.4172	23.6382
696	0.01	TRUE	1.00289	93.9978	1.51818	21.3487	13.2879
697	0.01	TRUE	1.00459	80.839	2.27182	30.0212	21.8686
698	0.01	TRUE	0.988811	95.8751	2.29707	35.9948	26.3115
699	0.01	TRUE	1.00237	104.648	2.01283	34.2124	23.926
700	0.01	TRUE	0.995829	104.81	2.09681	35.8348	25.4222
701	0.01	TRUE	1.00743	88.2765	2.44787	35.2039	26.235
702	0.01	TRUE	0.972022	96.8708	2.69452	42.0229	32.1711
703	0.01	TRUE	1.0014	88.8339	2.23205	32.413	23.478
704	0.01	TRUE	0.999985	96.5123	2.44069	38.3844	28.5805
705	0.01	TRUE	1.0009	79.9697	2.11631	27.6135	19.6518
706	0.01	TRUE	1.00273	94.4686	2.06004	31.6861	22.3417
707	0.01	TRUE	0.979825	100.465	2.24006	36.7893	26.6786
708	0.01	TRUE	1.00795	95.5826	1.72005	25.8336	16.9995
709	0.01	TRUE	1.00446	104.059	1.72018	28.1273	18.5094
710	0.01	TRUE	1.00212	88.4249	2.00298	28.7502	20.0708
711	0.01	TRUE	0.993803	116.642	1.9199	36.125	24.83
712	0.01	TRUE	0.997387	92.2787	1.85344	27.4032	18.5837
713	0.01	TRUE	0.986485	103.237	2.22253	37.5059	27.1294
714	0.01	TRUE	1.00009	93.0446	1.87238	27.9719	19.0441
715	0.01	TRUE	0.991893	111.415	1.85492	33.1178	22.4661
716	0.01	TRUE	0.988019	91.5471	2.81085	41.1101	31.8222
717	0.01	TRUE	1.00489	94.407	1.87364	28.4045	19.3436
718	0.01	TRUE	1.00918	93.4094	1.86301	27.9125	18.9669
719	0.01	TRUE	1.00028	94.1649	2.20962	34.0083	24.553
720	0.01	TRUE	0.984086	96.0222	2.59069	40.2836	30.5111
721	0.01	TRUE	0.968673	105.558	2.27278	39.2175	28.5714
722	0.01	TRUE	0.996853	89.1743	2.0261	29.3679	20.5863
723	0.01	TRUE	0.981145	100.746	2.24344	36.9481	26.8068
724	0.01	TRUE	1.00244	101.031	2.10397	34.6691	24.6239
725	0.01	TRUE	0.987146	105.531	2.4133	41.5344	30.8225
726	0.01	TRUE	1.00474	106.277	2.10807	36.5451	25.9737
727	0.01	TRUE	1.01684	91.4742	1.64835	23.3556	15.0916
728	0.01	TRUE	1.00533	98.661	2.04373	32.805	23.0662
729	0.01	TRUE	0.985272	109.812	1.81734	31.8329	21.4219
730	0.01	TRUE	0.99986	92.7697	2.05508	31.0343	21.8637
731	0.01	TRUE	0.987712	97.6344	2.69946	42.4189	32.4902
732	0.01	TRUE	0.968839	116.451	2.32501	44.2377	32.4589
733	0.01	TRUE	0.986531	96.2252	1.9693	30.6908	21.2943
734	0.01	TRUE	0.993849	94.1786	1.86198	28.1235	19.1062
735	0.01	TRUE	0.997893	100.736	1.70192	26.8496	17.5894
736	0.01	TRUE	0.998652	92.3604	2.4288	36.5676	27.1884
737	0.01	TRUE	0.999518	99.6894	2.33448	38.0192	27.9312
738	0.01	TRUE	0.992339	98.1705	1.89486	29.9369	20.4751
739	0.01	TRUE	0.999945	94.3653	1.97395	30.1789	20.9571
740	0.01	TRUE	0.989872	100.361	2.5194	41.0817	30.872
741	0.01	TRUE	0.999986	104.974	1.9752	33.5958	23.3354
742	0.01	TRUE	0.968298	106.563	2.68245	46.0539	35.2147
743	0.01	TRUE	0.995229	99.1616	2.00258	32.2339	22.5012
744	0.01	TRUE	1.00287	87.1583	2.06178	29.261	20.6378
745	0.01	TRUE	1.0115	93.0427	1.66089	24.0021	15.5606
746	0.01	TRUE	0.99704	90.5245	1.91247	27.9087	19.1548
747	0.01	TRUE	0.998352	106.363	1.62403	26.6073	17.0807
748	0.01	TRUE	1.00405	98.301	2.21285	35.5549	25.6818
749	0.01	TRUE	1.00363	92.9848	2.16591	32.899	23.5965
750	0.01	TRUE	1.02071	92.2839	1.64798	23.5551	15.2191
751	0.01	TRUE	1.006	93.7477	2.14711	32.8685	23.5061
752	0.01	TRUE	0.983003	96.0547	2.20711	34.6507	25.0075
753	0.01	TRUE	0.99068	101.033	2.39357	39.4593	29.2107
754	0.01	TRUE	0.979668	102.26	2.95763	47.782	37.4598
755	0.01	TRUE	1.00035	107.219	1.54713	25.0365	15.7221
756	0.01	TRUE	0.996149	97.8116	1.78067	27.6402	18.4493
757	0.01	TRUE	1.00783	102.544	2.22508	37.2976	26.9888
758	0.01	TRUE	0.986889	96.6757	2.24964	35.5535	25.8178
759	0.01	TRUE	0.977774	103.58	2.62738	43.9846	33.4439
760	0.01	TRUE	0.999458	100.381	1.81284	29.0095	19.5027
761	0.01	TRUE	0.983768	118.029	1.59387	28.7617	18.3096
762	0.01	TRUE	1.00808	100.731	1.68056	26.4009	17.2028
763	0.01	TRUE	1.00388	102.513	2.14992	35.9912	25.7506
764	0.01	TRUE	1.00249	109.348	2.05727	36.6229	25.8105
765	0.01	TRUE	0.986879	99.2316	2.10553	34.0785	24.2106
766	0.01	TRUE	0.983597	107.178	2.52202	43.9127	33.0092
767	0.01	TRUE	0.996796	97.1007	2.20378	34.9741	25.2285
768	0.01	TRUE	0.991476	101.47	2.33832	38.7595	28.4895
769	0.01	TRUE	1.00708	97.2689	1.62837	24.4224	15.6966
770	0.01	TRUE	1.00326	108.368	1.75533	30.0694	19.954
771	0.01	TRUE	1.00545	121.502	1.67626	31.7355	20.6561
772	0.01	TRUE	1.00605	98.2905	1.87835	29.6622	20.2196
773	0.01	TRUE	0.988953	93.6386	2.04974	31.2358	21.9855
774	0.01	TRUE	1.00083	94.0347	2.44633	37.4786	27.925
775	0.01	TRUE	0.998413	97.0969	2.29442	36.4123	26.6071
776	0.01	TRUE	0.97905	106.502	2.3804	41.3796	30.5813
777	0.01	TRUE	0.994565	92.8844	2.00507	30.2356	21.1157
778	0.01	TRUE	1.00301	96.8218	2.28582	36.1755	26.4029
779	0.01	TRUE	0.990788	90.2812	1.93513	28.2198	19.4539
780	0.01	TRUE	0.982428	100.098	1.99787	32.4521	22.6344
781	0.01	TRUE	0.978427	100.06	1.93377	31.2509	21.5377
782	0.01	TRUE	0.979983	99.0967	2.87142	45.2582	35.2229
783	0.01	TRUE	1.00776	102.828	2.30206	38.6876	28.2991
784	0.01	TRUE	0.994993	106.295	1.7283	28.9089	19.0612
785	0.01	TRUE	0.986103	102.487	2.07086	34.5725	24.4214
786	0.01	TRUE	0.985417	110.866	2.1294	38.5331	27.4805
787	0.01	TRUE	1.02231	94.4414	2.0748	31.9241	22.5655
788	0.01	TRUE	0.991192	98.4336	1.97605	31.5181	21.8956
789	0.01	TRUE	1.00439	96.0411	2.30295	36.1475	26.4443
790	0.01	TRUE	1.01125	88.5687	1.73769	24.2579	16.0306
791	0.01	TRUE	0.960285	98.5578	2.5908	41.3488	31.3183
792	0.01	TRUE	1.00509	90.6641	1.86414	27.112	18.4273
793	0.01	TRUE	1.0056	119.525	1.53	27.4591	17.1539
794	0.01	TRUE	0.97452	91.1196	2.11228	31.3998	22.3319
795	0.01	TRUE	0.997709	106.927	1.92465	33.2121	22.849
796	0.01	TRUE	1.00919	105.967	2.10276	36.3404	25.8059
797	0.01	TRUE	1.00272	100.044	2.07286	33.7836	23.8721
798	0.01	TRUE	0.993839	101.496	2.2327	37.044	26.8349
799	0.01	TRUE	0.993649	115.767	2.21404	41.8953	30.2668
800	0.01	TRUE	0.96678	98.8139	2.36443	38.1481	28.1356
801	0.01	TRUE	1.01265	100.302	1.97331	32.0655	22.2647
802	0.01	TRUE	1.00681	102.068	1.84151	30.0728	20.3429
803	0.01	TRUE	0.996434	101.933	2.42834	40.3507	29.9995
804	0.01	TRUE	0.984627	108.79	2.44018	43.2589	32.2079
805	0.01	TRUE	0.974036	90.9781	2.13186	31.6593	22.5871
806	0.01	TRUE	0.985299	91.5242	1.97354	29.2633	20.3198
807	0.01	TRUE	1.00487	89.8877	1.90861	27.6466	18.9605
808	0.01	TRUE	0.995446	109.163	1.65742	28.0809	18.1884
809	0.01	TRUE	1.00972	94.8896	2.04086	31.5023	22.1393
810	0.01	TRUE	0.998508	99.7681	2.35748	38.4087	28.3024
811	0.01	TRUE	1.00255	89.6309	1.83063	26.2172	17.6936
812	0.01	TRUE	0.990285	97.3574	1.90685	29.9114	20.5065
813	0.01	TRUE	1.0014	89.3768	2.15329	31.4304	22.4993
814	0.01	TRUE	0.996251	100.054	2.40316	39.2242	29.0716
815	0.01	TRUE	0.998764	108.417	1.93887	33.9649	23.4311
816	0.01	TRUE	1.00637	99.4193	2.35983	38.3108	28.2388
817	0.01	TRUE	1.00788	83.042	2.15488	29.2253	20.9259
818	0.01	TRUE	1.01553	97.1028	1.67279	25.2921	16.4476
819	0.01	TRUE	1.00185	108.823	1.57088	25.976	16.4273
820	0.01	TRUE	0.990294	100.762	1.94489	31.6802	21.8801
821	0.01	TRUE	1.01885	89.8517	1.69198	23.7633	15.5289
822	0.01	TRUE	0.99067	95.923	2.34118	36.6838	26.9739
823	0.01	TRUE	0.995326	96.7877	2.45314	38.6743	28.8395
824	0.01	TRUE	0.991475	106.196	2.01906	34.8386	24.3909
825	0.01	TRUE	0.984657	101.473	1.92701	31.563	21.7245
826	0.01	TRUE	0.981937	104.985	2.55905	43.5729	32.8894
827	0.01	TRUE	0.999832	99.7495	1.92507	30.9905	21.3224
828	0.01	TRUE	0.963949	99.3021	2.58724	41.6113	31.5051
829	0.01	TRUE	0.969886	116.522	2.63122	49.5421	37.6846
830	0.01	TRUE	0.998727	102.075	2.13027	35.4927	25.3156
831	0.01	TRUE	1.00929	103.869	1.52417	23.7283	14.7965
832	0.01	TRUE	0.992573	100.272	2.39239	39.1444	28.9733
833	0.01	TRUE	1.00783	98.7066	1.74433	27.1681	17.9821
834	0.01	TRUE	0.993271	94.7295	1.94142	29.7221	20.5142
835	0.01	TRUE	1.00849	95.024	2.02822	31.3308	21.9704
836	0.01	TRUE	0.988235	109.592	2.24613	40.2407	29.2069
837	0.01	TRUE	1.00427	99.7325	1.88689	30.2609	20.6635
838	0.01	TRUE	1.01496	111.324	1.47254	24.1485	14.8113
839	0.01	TRUE	0.998178	111.864	1.84947	33.1327	22.4505
840	0.01	TRUE	0.993328	97.2565	1.92216	30.1625	20.741
841	0.01	TRUE	0.969655	99.0162	2.53495	40.7538	30.6793
842	0.01	TRUE	0.988818	98.1046	2.12557	34.0328	24.2562
843	0.01	TRUE	0.992296	99.1817	2.27587	36.8981	26.8932
844	0.01	TRUE	0.993862	92.5753	1.72937	25.1978	16.6186
845	0.01	TRUE	1.00031	106.721	1.86873	32.0082	21.7758
846	0.01	TRUE	0.989705	94.0484	2.00752	30.6564	21.419
847	0.01	TRUE	0.985947	101.856	2.03031	33.6218	23.5855
848	0.01	TRUE	1.00495	95.9166	1.61022	23.7107	15.1635
849	0.01	TRUE	1.00174	112.617	1.76378	31.4411	20.9053
850	0.01	TRUE	0.997575	86.975	2.65265	37.2359	28.3865
851	0.01	TRUE	1.00949	90.7436	1.91421	28.0062	19.2283
852	0.01	TRUE	0.995933	104.4	1.96156	33.1483	22.9662
853	0.01	TRUE	1.00745	95.7842	1.52555	21.9108	13.669
854	0.01	TRUE	1.00638	96.7396	1.97722	30.9965	21.5379
855	0.01	TRUE	0.985795	107.614	2.53121	44.2345	33.2856
856	0.01	TRUE	1.00515	97.3739	1.89803	29.7529	20.3621
857	0.01	TRUE	0.989744	88.8518	1.8514	26.3502	17.862
858	0.01	TRUE	0.994275	122.122	1.85624	36.3316	24.653
859	0.01	TRUE	0.990665	97.0668	2.4659	38.9705	29.1045
860	0.01	TRUE	0.988693	102.855	2.54432	42.4723	32.0064
861	0.01	TRUE	0.978489	102.268	2.21727	37.0647	26.7898
862	0.01	TRUE	1.00788	95.7733	1.99904	31.0706	21.6754
863	0.01	TRUE	0.996598	97.2213	1.93111	30.3157	20.8825
864	0.01	TRUE	1.0007	97.5939	1.90171	29.8886	20.47
865	0.01	TRUE	1.00368	89.8613	2.07248	30.339	21.4368
866	0.01	TRUE	0.993363	92.6669	2.40588	36.3666	26.9628
867	0.01	TRUE	0.989226	108.701	2.09731	37.1746	26.3748
868	0.01	TRUE	0.98408	103.094	2.40106	40.3825	29.9222
869	0.01	TRUE	1.0007	96.6718	2.13625	33.7136	24.0694
870	0.01	TRUE	0.976508	108.457	2.68379	46.8922	35.8606
871	0.01	TRUE	1.01907	101.788	1.56064	24.0693	15.1758
872	0.01	TRUE	0.996491	107.676	2.47108	43.3125	32.367
873	0.01	TRUE	0.997371	107.297	2.06207	36.0278	25.4118
874	0.01	TRUE	1.01456	96.938	1.63941	24.567	15.8366
875	0.01	TRUE	1.01759	91.0379	1.58514	22.0125	13.9782
876	0.01	TRUE	1.01057	94.5066	1.72598	25.6579	16.9082
877	0.01	TRUE	1.00732	98.3859	1.918	30.4354	20.9116
878	0.01	TRUE	0.967666	106.754	2.19174	38.2363	27.5322
879	0.01	TRUE	0.992984	109.705	1.73383	29.9603	19.7807
880	0.01	TRUE	1.01138	108.263	1.65628	27.8232	18.0161
881	0.01	TRUE	1.01398	94.24	2.14503	33.0077	23.598
882	0.01	TRUE	1.01795	92.7526	2.06803	31.2421	22.0584
883	0.01	TRUE	0.981453	100.089	2.64984	42.8119	32.6278
884	0.01	TRUE	0.986569	101.283	2.19443	36.322	26.1644
885	0.01	TRUE	1.00992	97.0201	2.11645	33.5033	23.844
886	0.01	TRUE	1.00347	100.649	2.02319	33.0941	23.1864
887	0.01	TRUE	0.988112	100.765	2.28274	37.5987	27.43
888	0.01	TRUE	0.994347	99.2872	2.45891	39.7587	29.6685
889	0.01	TRUE	1.00372	94.3963	2.07607	31.9301	22.5745
890	0.01	TRUE	1.00506	92.1926	1.78605	26.1516	17.477
891	0.01	TRUE	1.00001	101.305	1.96357	32.2037	22.3202
892	0.01	TRUE	0.992554	108.13	1.95298	34.1603	23.6292
893	0.01	TRUE	0.997237	98.8883	1.81603	28.6404	19.268
894	0.01	TRUE	0.983741	85.4652	2.53979	35.2359	26.5398
895	0.01	TRUE	0.9998	97.4565	1.85712	29.0104	19.6888
896	0.01	TRUE	0.998413	97.0969	2.29442	36.4123	26.6071
897	0.01	TRUE	0.994373	106.93	1.86088	31.9086	21.6727
898	0.01	TRUE	1.00692	96.9752	1.79577	27.6966	18.5499
899	0.01	TRUE	1.00999	95.0451	1.85677	28.286	19.1958
900	0.01	TRUE	1.00513	106.664	1.65274	27.3328	17.6821
901	0.01	TRUE	0.975623	109.267	2.4759	44.0306	32.9223
902	0.01	TRUE	0.995839	107.583	1.93755	33.6768	23.2265
903	0.01	TRUE	0.963184	93.4548	2.23471	34.1401	24.7385
904	0.01	TRUE	0.980746	101.39	2.34975	38.9106	28.6434
905	0.01	TRUE	0.966045	103.735	2.88015	47.489	36.9872
906	0.01	TRUE	0.988347	97.3449	2.51757	39.821	29.9184
907	0.01	TRUE	1.00214	95.9307	2.52872	39.3975	29.6375
908	0.01	TRUE	0.999775	98.73	1.90718	30.3393	20.8013
909	0.01	TRUE	0.997751	106.101	1.69145	28.0489	18.3271
910	0.01	TRUE	0.992296	99.1817	2.27587	36.8981	26.8932
911	0.01	TRUE	0.965812	111.58	2.3725	43.2166	31.9069
912	0.01	TRUE	0.986588	102.604	2.05401	34.3047	24.1632
913	0.01	TRUE	1	100.461	2.3671	38.826	28.6454
914	0.01	TRUE	0.992449	101.875	2.49523	41.342	30.9817
915	0.01	TRUE	0.985762	107.237	2.30141	40.3349	29.5015
916	0.01	TRUE	0.985412	116.546	1.88686	35.3619	24.1465
917	0.01	TRUE	1.01067	96.4517	1.97895	30.9351	21.5021
918	0.01	TRUE	1.00669	98.4817	1.86107	29.3911	19.9636
919	0.01	TRUE	0.998967	89.9048	1.97256	28.7292	19.9453
920	0.01	TRUE	0.977229	91.3534	2.51433	37.3271	28.0343
921	0.01	TRUE	0.986754	97.1085	1.78218	27.4708	18.3425
922	0.01	TRUE	1.00436	97.1323	2.10661	33.3759	23.7156
923	0.01	TRUE	0.988755	105.907	1.87189	31.8289	21.6678
924	0.01	TRUE	0.994761	96.9952	2.20987	35.0346	25.2949
925	0.01	TRUE	0.981745	102.262	1.59944	25.0422	15.9668
926	0.01	TRUE	1.0003	104.503	2.09153	35.633	25.2571
927	0.01	TRUE	0.980838	99.0273	2.51273	40.4396	30.3664
928	0.01	TRUE	1.00389	109.171	2.11095	37.5948	26.7322
929	0.01	TRUE	1.00434	108.318	1.78359	30.6724	20.4868
930	0.01	TRUE	1.00369	99.3985	1.84657	29.3843	19.8984
931	0.01	TRUE	0.994593	100.075	2.5022	40.7137	30.5354
932	0.01	TRUE	0.983659	94.2184	2.00295	30.6333	21.3853
933	0.01	TRUE	0.988591	99.1027	2.19218	35.5029	25.5657
934	0.01	TRUE	0.976928	95.1181	2.73908	41.827	32.1606
935	0.01	TRUE	0.999447	105.112	1.83976	30.9335	20.9174
936	0.01	TRUE	0.989443	89.9599	2.1379	31.3985	22.4224
937	0.01	TRUE	0.987872	126.458	1.65307	32.4137	20.9708
938	0.01	TRUE	1.00245	101.674	1.89766	31.0594	21.2546
939	0.01	TRUE	1.00498	104.254	2.07974	35.3319	24.9949
940	0.01	TRUE	0.991406	89.6323	2.2004	32.2336	23.24
941	0.01	TRUE	0.997974	101.525	2.30957	38.3186	28.0577
942	0.01	TRUE	0.995678	102.05	2.04047	33.8724	23.8034
943	0.01	TRUE	1.00873	98.465	1.95665	31.1741	21.5786
944	0.01	TRUE	0.992185	108.345	1.75451	30.0453	19.9341
945	0.01	TRUE	1.00584	88.7308	2.05969	29.756	20.9796
946	0.01	TRUE	1.01407	97.2919	2.29624	36.5139	26.688
947	0.01	TRUE	1.00145	101.743	2.08581	34.5897	24.4945
948	0.01	TRUE	0.993789	96.0989	2.08245	32.614	23.0825
949	0.01	TRUE	1.00303	100.927	2.21416	36.5268	26.3889
950	0.01	TRUE	1.01232	99.016	1.62895	24.8734	15.9891
951	0.01	TRUE	0.991404	95.8449	2.2817	35.7469	26.0752
952	0.01	TRUE	0.997801	99.5365	1.57082	23.758	15.0243
953	0.01	TRUE	0.992805	104.759	2.00954	34.1861	23.8936
954	0.01	TRUE	0.988236	109.592	2.24612	40.2406	29.2068
955	0.01	TRUE	0.987808	102.511	2.23359	37.4295	27.1177
956	0.01	TRUE	1.00952	100.191	1.90034	30.6579	20.9911
957	0.01	TRUE	1.01776	108.202	1.38546	21.3217	12.6818
958	0.01	TRUE	1.01777	86.7172	1.59019	21.0626	13.3943
959	0.01	TRUE	0.998708	95.9266	2.18161	34.1945	24.5844
960	0.01	TRUE	1.00616	100.249	1.89311	30.5371	20.8782
961	0.01	TRUE	0.988553	98.5438	2.36869	38.1092	28.1223
962	0.01	TRUE	0.998747	104.85	1.7283	28.5159	18.8021
963	0.01	TRUE	0.990138	107.604	1.97582	34.4498	23.9313
964	0.01	TRUE	0.997358	102.172	2.15733	36.0004	25.7868
965	0.01	TRUE	0.991865	96.8197	2.11621	33.43	23.7909
966	0.01	TRUE	0.991128	100.422	2.10211	34.4274	24.4449
967	0.01	TRUE	0.987049	96.3042	2.4177	37.9672	28.1906
968	0.01	TRUE	0.993484	90.0539	2.39849	35.2394	26.1029
969	0.01	TRUE	0.992458	95.1414	2.08745	32.3728	22.9308
970	0.01	TRUE	0.988388	89.6297	2.1844	31.992	23.0106
971	0.01	TRUE	0.99304	95.3598	1.93966	29.8884	20.6221
972	0.01	TRUE	0.975717	102.727	2.36236	39.6259	29.2177
973	0.01	TRUE	0.981935	113.01	1.92978	35.2107	24.2482
974	0.01	TRUE	1.013	98.1688	1.95843	31.1129	21.5434
975	0.01	TRUE	1.00177	97.9217	2.29673	36.758	26.8681
976	0.01	TRUE	0.999821	87.6694	1.90978	26.9837	18.5101
977	0.01	TRUE	1.00781	87.1157	2.33491	33.2297	24.414
978	0.01	TRUE	1.01597	103.203	1.57225	24.6653	15.6046
979	0.01	TRUE	0.983961	104.218	2.73655	45.7936	35.2019
980	0.01	TRUE	1.01293	95.8232	2.0424	31.8386	22.3816
981	0.01	TRUE	1.00279	102.042	1.72825	27.7512	18.2976
982	0.01	TRUE	1.00105	118.701	1.69202	31.394	20.5157
983	0.01	TRUE	1.00032	87.8973	2.23437	32.1049	23.2626
984	0.01	TRUE	1.00298	92.6341	1.84085	27.2812	18.4519
985	0.01	TRUE	0.99874	101.627	1.90011	31.0928	21.288
986	0.01	TRUE	0.991445	92.6249	2.09054	31.5668	22.3714
987	0.01	TRUE	1.0057	85.5677	2.28097	31.9038	23.2696
988	0.01	TRUE	1.004	90.9372	1.77846	25.6571	17.117
989	0.01	TRUE	1.00081	98.6215	2.14955	34.6186	24.7671
990	0.01	TRUE	1.00552	100.306	1.75599	27.8462	18.4815
991	0.01	TRUE	0.993136	98.8138	2.18558	35.2899	25.3872
992	0.01	TRUE	0.989612	100.02	2.29194	37.4687	27.3697
993	0.01	TRUE	1.00048	100.444	1.69777	26.6855	17.4639
994	0.01	TRUE	0.997249	107.411	1.82737	31.3491	21.1422
995	0.01	TRUE	0.987174	94.5192	1.79262	26.9357	18.0275
996	0.01	TRUE	1.00223	93.1454	1.76506	26.029	17.3118
997	0.01	TRUE	1.0055	113.276	1.77397	31.8577	21.232
998	0.01	TRUE	0.996482	111.175	1.86001	33.1565	22.5162
999	0.01	TRUE	0.988739	99.1307	2.1875	35.4349	25.4988
1000	0.01	TRUE	0.98848	86.645	2.12843	30.1001	21.463
		0
1001	0.02	TRUE	0.987783	102.524	2.1121	35.3266	25.124	44.9013	34.4385	0.03	0.075
1002	0.02	TRUE	0.999857	99.3815	2.12682	34.4971	24.5921
1003	0.02	TRUE	1.01207	93.2893	1.84468	27.544	18.6448
1004	0.02	TRUE	0.990263	105.816	2.08921	36.0377	25.5342
1005	0.02	TRUE	0.969701	103.969	2.63718	44.2906	33.7108
1006	0.02	TRUE	0.995539	111.005	2.21387	40.1689	29.019
1007	0.02	TRUE	0.968696	96.9553	2.67953	41.8635	32.0012
1008	0.02	TRUE	1.00447	97.8893	2.02864	32.2829	22.6397
1009	0.02	TRUE	0.987638	106.843	2.18034	38.0629	27.3604
1010	0.02	TRUE	0.995489	102.148	2.11873	35.3145	25.1422
1011	0.02	TRUE	0.994773	100.226	1.90663	30.7888	21.1071
1012	0.02	TRUE	0.993603	99.1842	1.86623	29.6998	20.1948
1013	0.02	TRUE	0.965688	104.755	2.42073	41.3469	30.7115
1014	0.02	TRUE	1.00292	94.9764	2.22814	34.5931	25.043
1015	0.02	TRUE	0.991783	105.234	2.39823	41.1755	30.499
1016	0.02	TRUE	0.988133	100.002	2.37879	38.8293	28.6907
1017	0.02	TRUE	0.985914	93.2364	2.4759	37.5709	28.0923
1018	0.02	TRUE	0.964998	108.836	3.10931	52.7779	41.8707
1019	0.02	TRUE	0.994895	93.2836	2.13542	32.5187	23.2133
1020	0.02	TRUE	0.966873	101.27	2.21327	36.6361	26.4644
1021	0.02	TRUE	0.991192	98.4336	1.97605	31.5181	21.8956
1022	0.02	TRUE	0.975946	100.694	2.61115	42.5321	32.2844
1023	0.02	TRUE	0.997403	92.9437	2.58811	38.9583	29.4992
1024	0.02	TRUE	0.992187	88.9148	2.32305	33.7495	24.7568
1025	0.02	TRUE	0.99844	98.2951	2.05883	32.9484	23.2269
1026	0.02	TRUE	0.983663	108.214	1.5377	25.0444	15.6822
1027	0.02	TRUE	0.973572	107.308	1.97304	34.3	23.815
1028	0.02	TRUE	0.978148	111.455	2.19379	39.9582	28.781
1029	0.02	TRUE	0.997666	98.5265	2.17954	35.087	25.2182
1030	0.02	TRUE	1.01248	84.5405	2.31566	31.9901	23.443
1031	0.02	TRUE	0.995841	97.8721	2.57745	40.8768	30.9163
1032	0.02	TRUE	1.02043	90.0409	2.13627	31.4015	22.4188
1033	0.02	TRUE	0.993718	90.8544	1.92844	28.2847	19.4734
1034	0.02	TRUE	0.981884	112.187	1.96696	35.7331	24.782
1035	0.02	TRUE	1.00161	107.72	1.73005	29.335	19.3503
1036	0.02	TRUE	0.992304	96.5197	2.6315	41.0414	31.2194
1037	0.02	TRUE	0.978399	107.349	2.2095	38.7677	27.9887
1038	0.02	TRUE	0.989445	99.8017	1.80426	28.6723	19.2396
1039	0.02	TRUE	0.987426	105.354	2.58026	44.0438	33.3217
1040	0.02	TRUE	0.997787	96.493	2.40173	37.8069	28.0161
1041	0.02	TRUE	0.991929	109.209	1.83245	31.9828	21.5931
1042	0.02	TRUE	0.981525	104.539	2.14818	36.6713	26.2301
1043	0.02	TRUE	1.01627	99.8435	1.83791	29.3468	19.8366
1044	0.02	TRUE	0.99073	96.0938	2.42962	38.0576	28.2991
1045	0.02	TRUE	1.00977	90.094	1.9754	28.837	20.0306
1046	0.02	TRUE	0.984136	99.9284	2.51101	40.7826	30.618
1047	0.02	TRUE	1.00047	100.121	2.15144	35.1771	25.1741
1048	0.02	TRUE	1.00061	108.337	1.44128	22.7343	13.7968
1049	0.02	TRUE	0.993756	106.189	2.06864	35.7795	25.2646
1050	0.02	TRUE	0.986094	101.957	1.92635	31.701	21.8167
1051	0.02	TRUE	0.995378	98.2784	2.39566	38.4152	28.4453
1052	0.02	TRUE	1.00561	95.4874	1.89012	29.0321	19.8373
1053	0.02	TRUE	1.01045	96.1334	1.77894	27.1324	18.1032
1054	0.02	TRUE	0.978812	103.845	2.91763	48.019	37.5203
1055	0.02	TRUE	0.996739	94.7784	1.78338	26.8344	17.9225
1056	0.02	TRUE	0.979809	103.373	2.17467	36.7279	26.378
1057	0.02	TRUE	1.02069	93.5281	1.84762	27.6682	18.7405
1058	0.02	TRUE	0.993236	102.956	1.79063	29.299	19.6005
1059	0.02	TRUE	1.01072	99.7744	1.90355	30.5914	20.959
1060	0.02	TRUE	0.9962	92.9453	2.01194	30.3714	21.2366
1061	0.02	TRUE	0.974381	99.551	2.57081	41.4843	31.3532
1062	0.02	TRUE	0.954947	110.654	3.00437	52.32	41.1731
1063	0.02	TRUE	0.983933	103.969	2.45189	41.5243	30.96
1064	0.02	TRUE	1.00309	104.173	2.04626	34.685	24.3987
1065	0.02	TRUE	1.00099	99.1238	2.1147	34.1997	24.3328
1066	0.02	TRUE	0.978643	91.1679	2.27469	33.8993	24.7035
1067	0.02	TRUE	1.01571	97.4541	1.78905	27.7025	18.5259
1068	0.02	TRUE	0.997815	96.3	2.27036	35.7402	26.0293
1069	0.02	TRUE	1.00348	94.5887	2.37964	36.7399	27.1498
1070	0.02	TRUE	0.991191	88.8166	2.04898	29.6151	20.8421
1071	0.02	TRUE	0.968511	114.846	2.3319	43.7529	32.1326
1072	0.02	TRUE	1.01764	81.6481	2.23255	29.7979	21.5854
1073	0.02	TRUE	1.00561	88.4671	2.1594	31.2027	22.3575
1074	0.02	TRUE	1.01383	102.815	1.79312	29.31	19.6188
1075	0.02	TRUE	0.988172	98.532	1.95991	31.2551	21.6479
1076	0.02	TRUE	0.996365	105.024	1.81769	30.452	20.4942
1077	0.02	TRUE	0.998836	103.054	2.04507	34.2904	24.1162
1078	0.02	TRUE	0.990866	106.916	1.99437	34.5942	24.1131
1079	0.02	TRUE	0.994053	98.5882	2.06022	33.0711	23.3189
1080	0.02	TRUE	0.986068	101.861	2.22809	37.0998	26.8574
1081	0.02	TRUE	1.00013	98.2817	2.4658	39.4568	29.4673
1082	0.02	TRUE	0.981962	105.149	2.02329	34.5757	24.2249
1083	0.02	TRUE	0.993894	104.145	2.01983	34.1802	23.9332
1084	0.02	TRUE	0.976963	107.776	2.02557	35.4838	24.8711
1085	0.02	TRUE	0.99245	108.562	1.79156	30.9146	20.6856
1086	0.02	TRUE	1.01683	95.8786	1.84399	28.2956	19.1508
1087	0.02	TRUE	1.0061	94.9239	2.24207	34.7915	25.2372
1088	0.02	TRUE	0.970215	99.1707	2.38859	38.6563	28.5983
1089	0.02	TRUE	0.984838	94.7454	2.15661	33.3721	23.9015
1090	0.02	TRUE	0.992886	102.176	1.92013	31.6491	21.7546
1091	0.02	TRUE	0.980206	101.283	2.03098	33.4448	23.4641
1092	0.02	TRUE	0.98992	97.8536	2.03489	32.3813	22.7335
1093	0.02	TRUE	1.0208	92.1691	1.78642	26.1519	17.4786
1094	0.02	TRUE	0.990115	97.3856	2.57223	40.6016	30.6908
1095	0.02	TRUE	0.999567	93.239	1.9269	28.9999	19.9599
1096	0.02	TRUE	1.00822	95.5676	1.93155	29.8079	20.5345
1097	0.02	TRUE	1.00413	98.7822	1.83241	28.9285	19.5309
1098	0.02	TRUE	0.982746	100.813	2.0281	33.2374	23.3069
1099	0.02	TRUE	0.986219	102.091	2.45363	40.8011	30.4272
1100	0.02	TRUE	1.00482	89.3026	1.7847	25.3077	16.9078
1101	0.02	TRUE	0.98746	97.1167	2.11776	33.5586	23.8884
1102	0.02	TRUE	1.00051	95.9957	2.22172	34.8624	25.2144
1103	0.02	TRUE	0.972868	106.991	3.1581	52.4664	41.7727
1104	0.02	TRUE	1.00594	106.065	1.85525	31.5344	21.3935
1105	0.02	TRUE	0.994029	115.801	1.88285	35.0467	23.9118
1106	0.02	TRUE	0.995326	96.7877	2.45314	38.6743	28.8395
1107	0.02	TRUE	0.993593	95.7568	1.78956	27.2299	18.212
1108	0.02	TRUE	0.99528	106.131	2.55812	44.0346	33.2344
1109	0.02	TRUE	0.995082	103.359	1.88766	31.3765	21.4286
1110	0.02	TRUE	1.00668	104.207	1.94612	32.7875	22.6502
1111	0.02	TRUE	0.977604	107.829	1.86915	32.3492	22.0096
1112	0.02	TRUE	1.00283	105.92	1.79895	30.3183	20.3202
1113	0.02	TRUE	0.990842	110.069	1.90657	33.8109	23.1787
1114	0.02	TRUE	0.997411	97.6269	1.89335	29.7429	20.3363
1115	0.02	TRUE	0.99164	101.514	2.0808	34.4222	24.3556
1116	0.02	TRUE	0.989139	93.4462	2.09046	31.8454	22.5685
1117	0.02	TRUE	1.01481	84.4453	2.06362	28.3779	20.0212
1118	0.02	TRUE	0.98331	94.8525	2.78817	42.3179	32.689
1119	0.02	TRUE	0.993633	102.06	2.55863	42.353	31.9671
1120	0.02	TRUE	1.01139	111.276	1.42004	22.812	13.741
1121	0.02	TRUE	0.992918	88.9429	2.0417	29.5414	20.7642
1122	0.02	TRUE	0.963608	95.1786	2.92137	44.0552	34.434
1123	0.02	TRUE	0.997913	96.5033	1.72652	26.2107	17.2747
1124	0.02	TRUE	1.00619	93.9629	1.94452	29.5361	20.3979
1125	0.02	TRUE	0.991021	102.3	2.05046	34.1381	24.0313
1126	0.02	TRUE	0.984968	104.562	2.23881	38.2683	27.7462
1127	0.02	TRUE	1.00643	100.076	1.77131	28.0917	18.7106
1128	0.02	TRUE	0.982746	100.813	2.0281	33.2374	23.3069
1129	0.02	TRUE	1.00104	95.6292	2.10872	32.8946	23.3816
1130	0.02	TRUE	1.0018	105.216	1.92444	32.6765	22.4797
1131	0.02	TRUE	0.981653	103.735	1.48405	22.7705	14.0191
1132	0.02	TRUE	0.981059	105.89	2.13967	36.9907	26.4233
1133	0.02	TRUE	0.982493	95.971	2.53024	39.4351	29.6709
1134	0.02	TRUE	0.958952	104.471	2.4345	41.4524	30.8417
1135	0.02	TRUE	1.0098	96.9731	2.04526	32.2704	22.6963
1136	0.02	TRUE	0.996738	93.9777	2.09599	32.1176	22.7821
1137	0.02	TRUE	0.986449	91.9972	2.11564	31.7559	22.5975
1138	0.02	TRUE	0.987348	111.067	1.90602	34.1058	23.3783
1139	0.02	TRUE	1.01097	92.3147	1.87166	27.7397	18.8832
1140	0.02	TRUE	1.00377	98.0395	1.74226	26.9432	17.8245
1141	0.02	TRUE	1.00599	96.5593	1.89763	29.4966	20.1851
1142	0.02	TRUE	1.00462	83.3259	2.29214	31.2176	22.8041
1143	0.02	TRUE	0.99545	94.5827	1.97817	30.322	21.0729
1144	0.02	TRUE	0.991967	103.743	1.93062	32.3399	22.2748
1145	0.02	TRUE	1.00554	103.189	1.97213	32.9662	22.885
1146	0.02	TRUE	0.976674	106.119	1.96241	33.7111	23.3598
1147	0.02	TRUE	0.995942	96.6714	2.0808	32.7802	23.1939
1148	0.02	TRUE	0.968054	101.46	2.4102	39.8841	29.5865
1149	0.02	TRUE	0.998827	92.572	1.93856	28.9955	20.0017
1150	0.02	TRUE	0.986377	96.0541	2.35154	36.8899	27.1623
1151	0.02	TRUE	0.991316	107.711	2.09926	36.8725	26.1689
1152	0.02	TRUE	1.00817	100.115	1.86243	29.9049	20.3184
1153	0.02	TRUE	0.985526	99.1699	2.17569	35.2516	25.3217
1154	0.02	TRUE	1.01057	85.787	1.73887	23.5168	15.5452
1155	0.02	TRUE	0.979239	99.1179	2.39339	38.7088	28.6545
1156	0.02	TRUE	0.998415	106.055	1.95959	33.6351	23.2949
1157	0.02	TRUE	0.997605	104.819	2.13739	36.5756	26.1175
1158	0.02	TRUE	0.988775	99.257	1.71215	26.6653	17.513
1159	0.02	TRUE	0.996674	97.1582	1.84217	28.6386	19.3754
1160	0.02	TRUE	0.997902	102.306	1.97724	32.7804	22.7775
1161	0.02	TRUE	0.992688	107.293	1.98952	34.6207	24.1104
1162	0.02	TRUE	0.983656	94.9735	1.87729	28.6417	19.5197
1163	0.02	TRUE	1.00443	104.291	1.85298	30.961	20.9945
1164	0.02	TRUE	0.997408	99.6691	2.29617	37.4049	27.3389
1165	0.02	TRUE	1.00108	84.7541	1.94685	26.6783	18.4324
1166	0.02	TRUE	1.00403	103.476	2.06328	34.767	24.5274
1167	0.02	TRUE	1.01578	103.99	1.58627	25.1696	15.9882
1168	0.02	TRUE	1.02746	83.8581	1.54451	19.5333	12.2566
1169	0.02	TRUE	0.99045	105.632	1.71188	28.372	18.6326
1170	0.02	TRUE	0.957629	106.153	2.31756	40.2002	29.4671
1171	0.02	TRUE	0.996802	104.029	2.48143	42.0051	31.4282
1172	0.02	TRUE	0.992523	99.6158	2.03823	33.0243	23.1983
1173	0.02	TRUE	0.981925	102.835	2.42262	40.6186	30.1775
1174	0.02	TRUE	0.998404	100.481	1.6566	25.83	16.7268
1175	0.02	TRUE	0.976273	98.666	3.01064	46.7245	36.788
1176	0.02	TRUE	0.994035	103.236	2.06294	34.68	24.4647
1177	0.02	TRUE	0.999325	99.9506	1.99726	32.3932	22.5907
1178	0.02	TRUE	1.00374	108.405	1.84232	31.9569	21.6211
1179	0.02	TRUE	0.970902	95.8624	2.63493	40.8073	31.0524
1180	0.02	TRUE	0.98084	100.829	2.88928	46.2727	36.0683
1181	0.02	TRUE	1.01236	93.5452	1.59317	22.7811	14.4995
1182	0.02	TRUE	0.991186	89.9928	2.17953	32.0478	23.0337
1183	0.02	TRUE	1.00875	108.972	1.71987	29.4484	19.3773
1184	0.02	TRUE	0.987721	95.3698	2.41442	37.5514	27.8706
1185	0.02	TRUE	0.977592	89.3763	2.11084	30.7767	21.8837
1186	0.02	TRUE	0.987709	96.6234	1.95012	30.4734	21.0676
1187	0.02	TRUE	0.979011	113.576	1.95181	35.8561	24.7968
1188	0.02	TRUE	0.988961	87.5998	2.36818	33.8698	24.9923
1189	0.02	TRUE	0.965347	109.281	2.47504	44.0222	32.9127
1190	0.02	TRUE	1.01584	96.0193	1.55222	22.5283	14.1687
1191	0.02	TRUE	0.996492	99.0423	1.7233	26.8349	17.6723
1192	0.02	TRUE	1.00352	103.946	1.68283	27.2927	17.7941
1193	0.02	TRUE	0.991679	102.556	2.31766	38.8399	28.4704
1194	0.02	TRUE	0.990614	92.2817	2.26174	34.1197	24.819
1195	0.02	TRUE	0.999745	100.34	2.66606	43.1416	32.9335
1196	0.02	TRUE	1.0006	91.1951	1.90582	28.0002	19.1924
1197	0.02	TRUE	1.00405	108.334	1.80227	31.0806	20.8464
1198	0.02	TRUE	0.99796	94.9225	2.41004	37.312	27.6779
1199	0.02	TRUE	0.971445	105.112	2.43292	41.6818	31.0064
1200	0.02	TRUE	1.00155	106.384	2.01921	34.903	24.4366
1201	0.02	TRUE	0.999149	91.8217	2.51361	37.5088	28.1685
1202	0.02	TRUE	0.989454	101.675	2.24384	37.2956	27.0604
1203	0.02	TRUE	0.989853	102.989	2.44686	41.0556	30.5921
1204	0.02	TRUE	0.986872	96.4757	1.90209	29.5532	20.2418
1205	0.02	TRUE	0.992951	106.092	2.06731	35.7219	25.2183
1206	0.02	TRUE	1.01324	92.5192	1.95519	29.2666	20.2527
1207	0.02	TRUE	0.998615	100.895	1.74262	27.7354	18.3501
1208	0.02	TRUE	0.999104	111.142	1.94534	34.9533	24.1428
1209	0.02	TRUE	1.00985	100.989	1.83581	29.6423	20.0273
1210	0.02	TRUE	0.96713	104.931	2.02676	34.5695	24.2353
1211	0.02	TRUE	0.967635	112.973	2.69411	49.0018	37.5124
1212	0.02	TRUE	0.990278	100.241	1.94743	31.5642	21.8105
1213	0.02	TRUE	1.00521	97.9029	1.68645	25.7799	16.8233
1214	0.02	TRUE	0.990263	97.7622	2.37576	37.9139	28.0035
1215	0.02	TRUE	1.00409	108.035	1.45147	22.9211	13.9591
1216	0.02	TRUE	0.997	102.043	2.08974	34.762	24.6325
1217	0.02	TRUE	0.994913	90.5693	2.14066	31.654	22.6147
1218	0.02	TRUE	1.0023	89.7615	2.02997	29.624	20.7798
1219	0.02	TRUE	0.978601	105.077	2.54677	43.4268	32.7346
1220	0.02	TRUE	0.999035	105.307	1.75941	29.3071	19.4666
1221	0.02	TRUE	0.998163	103.513	2.14374	36.2325	25.8982
1222	0.02	TRUE	0.957779	100.213	2.43045	39.7016	29.5245
1223	0.02	TRUE	1.01042	100.093	1.51567	22.6773	14.1038
1224	0.02	TRUE	0.965408	108.528	2.71251	47.3413	36.307
1225	0.02	TRUE	0.991759	98.4864	2.3831	38.3063	28.3197
1226	0.02	TRUE	0.962673	123.989	2.19003	44.3733	31.9431
1227	0.02	TRUE	1.01626	105.106	1.76516	29.3733	19.5366
1228	0.02	TRUE	0.993413	94.9655	1.85485	28.2271	19.1481
1229	0.02	TRUE	0.987507	113.442	2.98403	53.365	41.927
1230	0.02	TRUE	1.01206	72.2664	2.2218	26.2456	18.9825
1231	0.02	TRUE	0.969095	112.586	2.18915	40.2759	28.9896
1232	0.02	TRUE	0.970361	95.3072	2.35321	36.6278	26.9752
1233	0.02	TRUE	1.00576	90.9808	1.69186	24.0596	15.7221
1234	0.02	TRUE	1.01218	102.197	2.03258	33.7763	23.7033
1235	0.02	TRUE	0.986594	106.621	2.3533	40.9773	30.1788
1236	0.02	TRUE	0.973879	99.8967	2.68848	43.2543	33.094
1237	0.02	TRUE	1.00495	110.312	2.00895	35.9865	25.1494
1238	0.02	TRUE	0.997028	101.918	2.21403	36.8832	26.6459
1239	0.02	TRUE	1.00813	99.1442	2.19875	35.6268	25.6802
1240	0.02	TRUE	0.99829	109.172	2.00147	35.4656	24.7522
1241	0.02	TRUE	0.993105	91.618	2.11566	31.6253	22.5046
1242	0.02	TRUE	0.984724	98.1197	2.40834	38.5433	28.5853
1243	0.02	TRUE	0.992543	102.344	2.09408	34.9425	24.7781
1244	0.02	TRUE	0.988182	98.8139	2.01944	32.4237	22.7017
1245	0.02	TRUE	0.996343	106.369	1.97927	34.122	23.7186
1246	0.02	TRUE	1.00168	105.377	1.66283	27.227	17.6602
1247	0.02	TRUE	1.00799	94.5039	1.92158	29.2985	20.1446
1248	0.02	TRUE	0.998586	105.667	1.76826	29.5962	19.6989
1249	0.02	TRUE	1.00234	96.0154	2.26479	35.5477	25.8689
1250	0.02	TRUE	0.99459	91.3162	1.8863	27.6968	18.9103
1251	0.02	TRUE	0.975868	95.2372	2.45937	38.1435	28.4648
1252	0.02	TRUE	0.991429	96.3923	2.24337	35.3504	25.6474
1253	0.02	TRUE	0.988505	110.318	1.93385	34.4563	23.7472
1254	0.02	TRUE	0.998052	95.8226	1.8788	28.9257	19.7193
1255	0.02	TRUE	1.01749	97.7018	1.60504	24.0432	15.3539
1256	0.02	TRUE	0.985149	101.443	2.59414	42.6071	32.2829
1257	0.02	TRUE	0.981579	111.919	2.16983	39.6725	28.4718
1258	0.02	TRUE	0.990559	110.819	1.79236	31.5751	21.1314
1259	0.02	TRUE	0.968535	100.243	2.72955	43.9541	33.7652
1260	0.02	TRUE	0.989546	109.148	1.75357	30.2471	20.0636
1261	0.02	TRUE	0.988668	110.739	2.1413	38.7155	27.6625
1262	0.02	TRUE	0.986607	103.451	2.51864	42.3348	31.8109
1263	0.02	TRUE	0.993849	93.5557	2.47747	37.7213	28.21
1264	0.02	TRUE	0.983252	112.974	1.69139	29.8647	19.5133
1265	0.02	TRUE	0.993935	99.7076	1.9258	30.9913	21.326
1266	0.02	TRUE	1.00457	93.4585	2.07953	31.6699	22.4035
1267	0.02	TRUE	0.996276	98.6292	2.20758	35.5871	25.6851
1268	0.02	TRUE	1.00009	94.4511	1.93886	29.5893	20.4125
1269	0.02	TRUE	1.00103	107.486	1.83194	31.4676	21.243
1270	0.02	TRUE	0.964607	109.857	2.45738	43.9664	32.8024
1271	0.02	TRUE	0.976108	102.454	2.41393	40.3328	29.9332
1272	0.02	TRUE	0.997903	94.4208	2.01098	30.8371	21.5585
1273	0.02	TRUE	0.999009	105.264	2.05604	35.2318	24.8248
1274	0.02	TRUE	1.01044	104.425	1.76727	29.2275	19.4491
1275	0.02	TRUE	1.00493	97.8394	1.39669	19.5332	11.6667
1276	0.02	TRUE	0.991723	100.049	2.33006	38.0866	27.9644
1277	0.02	TRUE	0.980768	103.491	2.05645	34.6463	24.414
1278	0.02	TRUE	0.987356	90.5009	2.19393	32.4479	23.3719
1279	0.02	TRUE	1.0095	109.163	1.63493	27.5614	17.7456
1280	0.02	TRUE	0.973436	95.5245	2.51367	39.0222	29.3052
1281	0.02	TRUE	1.01031	108.198	1.62226	27.0254	17.3407
1282	0.02	TRUE	0.987082	99.1195	1.99872	32.1503	22.4273
1283	0.02	TRUE	0.997004	97.7461	2.15773	34.4476	24.6761
1284	0.02	TRUE	1.00732	98.3859	1.918	30.4354	20.9116
1285	0.02	TRUE	0.998609	93.7164	2.28307	34.9738	25.5161
1286	0.02	TRUE	0.983822	100.906	2.75572	44.5927	34.3416
1287	0.02	TRUE	0.969239	107.118	3.15571	52.5005	41.7926
1288	0.02	TRUE	1.00957	101.504	2.15796	35.7758	25.6284
1289	0.02	TRUE	1.00959	100.994	1.863	30.1786	20.5067
1290	0.02	TRUE	1.00596	97.1772	2.14975	34.1147	24.4074
1291	0.02	TRUE	0.982051	103.704	2.7204	45.3457	34.8033
1292	0.02	TRUE	0.989612	100.02	2.29194	37.4687	27.3697
1293	0.02	TRUE	0.984011	107.583	2.43514	42.6973	31.7704
1294	0.02	TRUE	0.996399	113.155	2.56923	47.1282	35.6126
1295	0.02	TRUE	0.997527	97.9999	1.94328	30.7823	21.2535
1296	0.02	TRUE	0.998383	98.7709	1.95765	31.2894	21.6624
1297	0.02	TRUE	1.0073	97.0955	1.78592	27.5399	18.4042
1298	0.02	TRUE	1.00951	92.2779	1.8103	26.6214	17.8873
1299	0.02	TRUE	0.976788	99.4197	2.44667	39.6299	29.5291
1300	0.02	TRUE	0.974511	101.379	2.10372	34.7839	24.7045
1301	0.02	TRUE	1.004	98.2902	2.21444	35.577	25.7038
1302	0.02	TRUE	0.999464	98.5751	2.22082	35.7845	25.8778
1303	0.02	TRUE	0.986917	96.6821	2.24866	35.5404	25.8047
1304	0.02	TRUE	0.998838	105.68	2.03592	34.9908	24.5699
1305	0.02	TRUE	0.983336	103.56	2.28732	38.7181	28.2644
1306	0.02	TRUE	1.00141	88.8359	2.23183	32.4106	23.4755
1307	0.02	TRUE	1.00614	109.105	1.89782	33.3328	22.8112
1308	0.02	TRUE	1.00781	102.503	2.03414	33.906	23.8008
1309	0.02	TRUE	0.987362	97.1018	2.12056	33.6006	23.929
1310	0.02	TRUE	0.972818	105.468	2.02929	34.7948	24.404
1311	0.02	TRUE	0.94938	106.747	2.0975	36.51	25.9041
1312	0.02	TRUE	0.982071	109.889	1.92399	34.1181	23.4694
1313	0.02	TRUE	1.00465	98.0834	2.09274	33.465	23.7251
1314	0.02	TRUE	0.978309	103.388	1.74234	28.4149	18.7985
1315	0.02	TRUE	0.987641	107.681	1.72396	29.1901	19.2265
1316	0.02	TRUE	0.962295	96.2585	3.02666	45.7651	36.0783
1317	0.02	TRUE	0.981522	103.627	3.25436	51.899	41.6005
1318	0.02	TRUE	1.00073	100.983	1.96323	32.0946	22.2431
1319	0.02	TRUE	1.01331	107.959	1.77002	30.2766	20.16
1320	0.02	TRUE	1.01683	82.9948	1.86612	24.8503	16.897
1321	0.02	TRUE	0.981195	106.036	1.97509	33.9334	23.5693
1322	0.02	TRUE	0.99081	110.028	1.88366	33.3166	22.7352
1323	0.02	TRUE	1.01329	96.9228	1.87842	29.2507	19.9393
1324	0.02	TRUE	0.981403	98.6533	2.26276	36.4918	26.5484
1325	0.02	TRUE	1.00368	105.291	1.80243	30.2111	20.2639
1326	0.02	TRUE	0.974484	88.321	2.04111	29.3255	20.6103
1327	0.02	TRUE	0.998665	101.712	1.75113	28.1361	18.6526
1328	0.02	TRUE	0.991785	108.2	2.36414	41.7669	30.8034
1329	0.02	TRUE	0.998523	102.709	1.83398	30.1102	20.3355
1330	0.02	TRUE	0.999007	97.1159	1.96115	30.8283	21.3572
1331	0.02	TRUE	0.989497	92.9058	2.44438	37.0014	27.5629
1332	0.02	TRUE	0.997888	100.764	2.08996	34.3303	24.3275
1333	0.02	TRUE	0.993109	103.514	2.27447	38.4863	28.0453
1334	0.02	TRUE	1.00419	106.812	1.62785	26.8068	17.2267
1335	0.02	TRUE	0.997557	106.731	1.851	31.644	21.4486
1336	0.02	TRUE	0.978135	101.771	2.07856	34.4693	24.3799
1337	0.02	TRUE	1.00213	99.5835	1.95856	31.5636	21.856
1338	0.02	TRUE	0.993527	103.163	2.10882	35.4879	25.2253
1339	0.02	TRUE	1.0078	104.96	1.8063	30.1968	20.2717
1340	0.02	TRUE	0.997595	101.836	2.56033	42.2849	31.9216
1341	0.02	TRUE	0.992067	104.314	1.95045	32.9053	22.7502
1342	0.02	TRUE	1.00632	95.9233	1.79196	27.3232	18.2842
1343	0.02	TRUE	1.01369	96.7503	1.60613	23.8317	15.2235
1344	0.02	TRUE	0.995271	97.3091	1.57828	23.384	14.8199
1345	0.02	TRUE	0.997713	111.167	1.90314	34.0755	23.3442
1346	0.02	TRUE	0.964467	99.4475	2.2839	37.1258	27.0893
1347	0.02	TRUE	0.991994	93.9283	1.96769	29.9303	20.7604
1348	0.02	TRUE	1.00957	99.1099	1.62764	24.8692	15.9806
1349	0.02	TRUE	1.01565	94.2365	1.92962	29.3585	20.2173
1350	0.02	TRUE	0.989098	99.2433	2.26214	36.7	26.6975
1351	0.02	TRUE	0.986865	111.999	2.01704	36.7015	25.6859
1352	0.02	TRUE	0.990934	101.799	2.43708	40.4316	30.0916
1353	0.02	TRUE	0.982671	103.634	1.9098	31.898	21.8812
1354	0.02	TRUE	0.995196	88.1044	2.63076	37.4542	28.4884
1355	0.02	TRUE	0.975624	101.609	1.81878	29.4837	19.8472
1356	0.02	TRUE	0.975331	98.5162	2.11518	33.9982	24.1913
1357	0.02	TRUE	0.977321	101.607	2.74502	44.76	34.4354
1358	0.02	TRUE	0.999447	105.112	1.83976	30.9335	20.9174
1359	0.02	TRUE	0.984677	91.717	2.52471	37.6138	28.2829
1360	0.02	TRUE	0.991138	97.4786	2.23212	35.5684	25.7638
1361	0.02	TRUE	1.01365	90.9282	1.6839	23.895	15.5832
1362	0.02	TRUE	0.991399	97.791	2.8136	43.9484	34.0278
1363	0.02	TRUE	1.00197	90.8576	2.25751	33.5306	24.376
1364	0.02	TRUE	0.987312	105.277	2.3214	39.9324	29.2859
1365	0.02	TRUE	0.982143	109.937	2.29762	41.2838	30.18
1366	0.02	TRUE	0.986303	95.8097	1.97869	30.7246	21.3548
1367	0.02	TRUE	1.0055	100.83	2.12644	34.9932	24.9441
1368	0.02	TRUE	0.978277	100.404	2.1914	35.9559	25.8889
1369	0.02	TRUE	0.999489	94.9876	1.94708	29.9036	20.6617
1370	0.02	TRUE	0.990492	97.8655	2.84263	44.3425	34.4227
1371	0.02	TRUE	1.00459	110.007	1.57527	26.3636	16.6937
1372	0.02	TRUE	1.00572	102.859	2.1399	35.9359	25.6708
1373	0.02	TRUE	0.999991	93.9502	1.79291	26.779	17.9239
1374	0.02	TRUE	0.977824	105.743	2.26552	39.1617	28.5018
1375	0.02	TRUE	1.00769	85.1074	1.81272	24.5936	16.5335
1376	0.02	TRUE	0.993637	93.7681	1.69752	24.9068	16.2988
1377	0.02	TRUE	1.00592	95.088	1.54306	22.1187	13.8728
1378	0.02	TRUE	1.01303	93.7999	2.0342	31.0282	21.7809
1379	0.02	TRUE	0.979594	97.9551	2.26273	36.2331	26.3601
1380	0.02	TRUE	0.972362	106.828	2.35078	41.015	30.1966
1381	0.02	TRUE	1.00509	100.698	2.06269	33.8229	23.859
1382	0.02	TRUE	1.00176	86.1997	2.27819	32.1007	23.4042
1383	0.02	TRUE	0.990353	95.6373	2.27182	35.5169	25.8719
1384	0.02	TRUE	0.981631	101.002	2.25059	37.1602	26.9882
1385	0.02	TRUE	1.00244	101.031	2.10397	34.6691	24.6239
1386	0.02	TRUE	0.974987	94.4702	1.86009	28.1759	19.1343
1387	0.02	TRUE	1.01143	98.8705	1.67092	25.7138	16.7137
1388	0.02	TRUE	1.00509	105.363	2.06927	35.513	25.0791
1389	0.02	TRUE	1.00765	103.419	1.57434	24.7639	15.6764
1390	0.02	TRUE	0.962284	100.058	2.58356	41.8761	31.693
1391	0.02	TRUE	1.00766	110.056	1.53066	25.2998	15.8081
1392	0.02	TRUE	0.992083	96.6566	2.3032	36.3831	26.6175
1393	0.02	TRUE	0.995178	104.455	1.81721	30.2771	20.3743
1394	0.02	TRUE	1.01149	105.133	2.02204	34.5467	24.1992
1395	0.02	TRUE	1.00494	93.8076	1.90572	28.8007	19.7406
1396	0.02	TRUE	0.989375	95.8134	2.24322	35.1357	25.491
1397	0.02	TRUE	1.00123	109.662	1.52275	25.0174	15.5935
1398	0.02	TRUE	0.999671	95.7374	2.13351	33.3426	23.7942
1399	0.02	TRUE	0.988799	98.977	2.60656	41.7434	31.6704
1400	0.02	TRUE	0.971133	93.3088	2.59796	39.2405	29.7443
1401	0.02	TRUE	0.998315	103.936	2.08879	35.3898	25.0734
1402	0.02	TRUE	0.997021	96.2846	1.94434	30.2626	20.8989
1403	0.02	TRUE	0.998661	108.27	1.96381	34.4225	23.859
1404	0.02	TRUE	0.998614	98.2169	2.40959	38.6002	28.6319
1405	0.02	TRUE	1.0095	109.163	1.63493	27.5614	17.7456
1406	0.02	TRUE	1.00106	105.145	1.59532	25.655	16.3385
1407	0.02	TRUE	1.00437	101.23	1.79581	28.9123	19.3643
1408	0.02	TRUE	0.995299	99.6502	2.13393	34.7126	24.7736
1409	0.02	TRUE	0.986109	96.3724	2.44056	38.3268	28.5371
1410	0.02	TRUE	0.973002	97.0548	2.12436	33.6482	23.9775
1411	0.02	TRUE	1.00225	98.2549	2.17193	34.8639	25.0289
1412	0.02	TRUE	1.00386	101.888	2.18807	36.4304	26.2174
1413	0.02	TRUE	0.985457	97.7711	1.51395	22.114	13.746
1414	0.02	TRUE	0.983163	103.903	2.2343	37.9498	27.4975
1415	0.02	TRUE	0.984725	92.6377	2.29592	34.7624	25.4066
1416	0.02	TRUE	1.01177	98.1624	1.91427	30.2969	20.8012
1417	0.02	TRUE	1.01155	99.1563	1.84828	29.3459	19.8796
1418	0.02	TRUE	0.992074	114.665	2.06069	38.4733	27.1303
1419	0.02	TRUE	0.990411	109.13	2.02379	35.8946	25.1512
1420	0.02	TRUE	0.996042	98.4622	2.13618	34.3368	24.5141
1421	0.02	TRUE	0.994648	106.705	1.61434	26.4718	16.9486
1422	0.02	TRUE	0.980688	104.095	1.81394	30.1056	20.2445
1423	0.02	TRUE	0.999309	103.858	2.27388	38.6044	28.129
1424	0.02	TRUE	1.00411	97.2715	1.99882	31.5527	22.0108
1425	0.02	TRUE	0.989166	104.633	2.76878	46.4182	35.7915
1426	0.02	TRUE	1.00455	97.1392	1.8291	28.3842	19.1498
1427	0.02	TRUE	1.00998	96.5361	1.76357	26.9474	17.9165
1428	0.02	TRUE	0.987751	99.8315	2.05102	33.3244	23.4607
1429	0.02	TRUE	0.991172	102.486	2.11886	35.4337	25.2276
1430	0.02	TRUE	0.965961	113.104	3.18093	55.7484	44.4584
1431	0.02	TRUE	1.02151	97.9118	1.55198	22.9673	14.4437
1432	0.02	TRUE	0.977338	101.855	1.822	29.6198	19.9528
1433	0.02	TRUE	1.0004	101.964	2.09989	34.9166	24.7833
1434	0.02	TRUE	1.01422	102.595	1.56137	24.2767	15.3098
1435	0.02	TRUE	0.990856	96.1122	2.03568	31.8187	22.3416
1436	0.02	TRUE	1.00896	93.6186	1.88284	28.333	19.3311
1437	0.02	TRUE	0.964099	95.4859	2.3639	36.8555	27.1804
1438	0.02	TRUE	1.00318	92.2384	2.17962	32.8488	23.6098
1439	0.02	TRUE	0.984912	98.4973	1.88242	29.8017	20.3315
1440	0.02	TRUE	1.0106	96.0407	1.6417	24.3861	15.7297
1441	0.02	TRUE	0.985387	101.09	2.33773	38.605	28.3737
1442	0.02	TRUE	1.00442	104.284	1.66149	26.9151	17.4518
1443	0.02	TRUE	0.979963	102.41	2.13757	35.7381	25.5201
1444	0.02	TRUE	1.00519	95.0636	2.01903	31.186	21.8335
1445	0.02	TRUE	0.990836	89.3508	2.18805	31.9474	22.9911
1446	0.02	TRUE	0.956128	107.144	2.70742	46.6646	35.7702
1447	0.02	TRUE	0.979047	108.921	2.38857	42.4566	31.4097
1448	0.02	TRUE	0.99918	104.634	1.78469	29.6522	19.8103
1449	0.02	TRUE	1.00005	116.555	1.50793	26.2065	16.259
1450	0.02	TRUE	1.00871	94.0817	2.03267	31.0956	21.8224
1451	0.02	TRUE	0.991192	98.4336	1.97605	31.5181	21.8956
1452	0.02	TRUE	0.984467	98.4256	2.1256	34.1446	24.336
1453	0.02	TRUE	0.965034	119.923	1.96075	38.0593	26.3648
1454	0.02	TRUE	0.99768	100.887	1.9824	32.4215	22.5495
1455	0.02	TRUE	0.992278	99.6931	2.2416	36.5319	26.4978
1456	0.02	TRUE	1.00856	103.009	1.52152	23.4714	14.6243
1457	0.02	TRUE	1.00491	98.0066	2.01555	32.0896	22.4524
1458	0.02	TRUE	0.996555	97.0247	1.91545	29.9676	20.5799
1459	0.02	TRUE	0.993954	96.032	2.44459	38.2496	28.4935
1460	0.02	TRUE	1.00022	102.444	1.73679	28.0393	18.5255
1461	0.02	TRUE	0.985046	118.737	1.64665	30.2736	19.553
1462	0.02	TRUE	1.00113	109.353	2.16571	38.6865	27.7467
1463	0.02	TRUE	0.98185	92.4419	1.88872	28.0812	19.1822
1464	0.02	TRUE	0.992265	109.463	2.33397	41.7376	30.661
1465	0.02	TRUE	1.00292	96.9472	1.64919	24.77	16.0092
1466	0.02	TRUE	1.00939	103.746	1.59476	25.3008	16.1104
1467	0.02	TRUE	1.00956	101.402	1.82587	29.5654	19.9328
1468	0.02	TRUE	0.996473	91.6495	1.77029	25.7076	17.1187
1469	0.02	TRUE	1.00267	98.4815	1.95875	31.2177	21.6173
1470	0.02	TRUE	0.999307	98.0508	2.6872	42.4381	32.4654
1471	0.02	TRUE	0.998478	101.218	2.22187	36.7616	26.5885
1472	0.02	TRUE	1.00767	100.314	1.92958	31.2513	21.5206
1473	0.02	TRUE	0.993683	92.1235	2.54622	38.0661	28.692
1474	0.02	TRUE	1.00544	100.281	2.2853	37.4597	27.3382
1475	0.02	TRUE	1.01096	106.821	1.67232	27.813	18.0847
1476	0.02	TRUE	0.995811	96.7944	1.83154	28.3298	19.123
1477	0.02	TRUE	0.998834	97.067	1.96617	30.9031	21.4291
1478	0.02	TRUE	1.00849	103.119	1.89406	31.4302	21.4929
1479	0.02	TRUE	0.986639	98.2315	1.91042	30.2467	20.7511
1480	0.02	TRUE	1.00365	105.367	1.95304	33.2885	23.0264
1481	0.02	TRUE	1.01516	90.6483	1.50075	20.2365	12.5265
1482	0.02	TRUE	0.96713	118.526	1.73599	32.4218	21.4169
1483	0.02	TRUE	0.999513	98.5858	2.21918	35.7616	25.8551
1484	0.02	TRUE	1.00359	98.9421	1.73065	26.9567	17.784
1485	0.02	TRUE	0.98276	98.8355	2.26903	36.6599	26.6941
1486	0.02	TRUE	0.977868	104.941	2.46341	42.0931	31.4273
1487	0.02	TRUE	1.00348	94.998	1.98343	30.5472	21.2499
1488	0.02	TRUE	0.997951	101.512	2.4585	40.6435	30.3273
1489	0.02	TRUE	0.9949	100.344	2.58876	42.0694	31.8572
1490	0.02	TRUE	1.00416	95.3907	1.85505	28.3571	19.2371
1491	0.02	TRUE	0.997575	107.731	2.20301	38.789	27.9772
1492	0.02	TRUE	1.01608	95.6568	1.61471	23.7386	15.2002
1493	0.02	TRUE	0.985416	93.8151	2.11669	32.4005	23.0601
1494	0.02	TRUE	0.984008	98.9679	2.52967	40.6585	30.5894
1495	0.02	TRUE	1.00891	93.619	1.52901	21.4871	13.419
1496	0.02	TRUE	1.00048	97.1244	2.33351	37.026	27.1981
1497	0.02	TRUE	1.0016	85.9173	1.83771	25.2503	17.0669
1498	0.02	TRUE	0.99844	98.2951	2.05883	32.9484	23.2269
1499	0.02	TRUE	1.00751	97.5639	1.9837	31.3771	21.8283
1500	0.02	TRUE	0.986815	108.029	2.10635	37.1153	26.3716
1501	0.02	TRUE	1.00234	101.835	1.60261	25.0071	15.9586
1502	0.02	TRUE	0.991482	101.314	2.01561	33.1734	23.2109
1503	0.02	TRUE	1.00085	101.261	1.90118	31.0015	21.23
1504	0.02	TRUE	0.99638	108.138	2.44048	43.0045	32.0197
1505	0.02	TRUE	1.00783	100.352	2.02204	32.9754	23.0986
1506	0.02	TRUE	1.01468	92.6152	1.99368	29.9551	20.8769
1507	0.02	TRUE	1.0017	101.738	1.97732	32.6	22.6525
1508	0.02	TRUE	0.990774	102.469	1.97529	32.7958	22.78
1509	0.02	TRUE	0.985936	107.018	3.18847	52.8371	42.1592
1510	0.02	TRUE	0.995599	97.8463	2.18552	34.9433	25.1376
1511	0.02	TRUE	0.998081	106.212	1.76854	29.7549	19.8058
1512	0.02	TRUE	1.0074	105.849	1.72205	28.652	18.8633
1513	0.02	TRUE	0.992543	110.243	1.7854	31.2575	20.8861
1514	0.02	TRUE	0.998045	97.0326	2.57252	40.4585	30.5835
1515	0.02	TRUE	1.00943	91.3802	2.05594	30.5835	21.5492
1516	0.02	TRUE	1.00253	95.3483	1.84443	28.1473	19.0522
1517	0.02	TRUE	1.00027	98.2177	2.02466	32.3207	22.6504
1518	0.02	TRUE	0.992936	102.433	2.08217	34.7586	24.5992
1519	0.02	TRUE	1.00557	97.9417	2.43372	38.8501	28.9028
1520	0.02	TRUE	0.986438	104.421	2.44922	41.6631	31.0536
1521	0.02	TRUE	0.959668	104.277	2.96587	48.8275	38.3053
1522	0.02	TRUE	0.991056	97.695	2.05054	32.6028	22.9508
1523	0.02	TRUE	1.0072	91.9959	1.92047	28.5018	19.5926
1524	0.02	TRUE	1.00108	100.249	2.21632	36.3173	26.2459
1525	0.02	TRUE	0.979919	98.5799	2.5809	41.2206	31.188
1526	0.02	TRUE	0.992431	102.964	2.47807	41.5237	31.0558
1527	0.02	TRUE	1.00181	95.4631	1.87663	28.7773	19.6095
1528	0.02	TRUE	0.998919	86.0529	2.4152	33.893	25.1578
1529	0.02	TRUE	0.990294	104.072	2.7742	46.243	35.6746
1530	0.02	TRUE	1.0026	99.8922	2.00689	32.5498	22.7393
1531	0.02	TRUE	1.01258	105.263	1.58089	25.3553	16.0813
1532	0.02	TRUE	1.00645	103.186	1.80246	29.6077	19.8594
1533	0.02	TRUE	0.996598	99.2358	2.16086	35.0255	25.1022
1534	0.02	TRUE	1.0148	102.51	1.67875	26.8283	17.4732
1535	0.02	TRUE	0.995008	93.2188	2.36633	36.0156	26.5693
1536	0.02	TRUE	0.990215	106.208	1.96925	33.8739	23.5026
1537	0.02	TRUE	1.0116	88.7556	2.12934	30.8473	21.999
1538	0.02	TRUE	0.967963	109.955	2.57498	45.8847	34.6946
1539	0.02	TRUE	0.974273	111.023	2.35904	42.7685	31.5213
1540	0.02	TRUE	1.00659	106.414	1.70968	28.5338	18.7287
1541	0.02	TRUE	0.99539	115.165	1.90808	35.4092	24.2816
1542	0.02	TRUE	1.00647	98.9809	2.54629	40.9005	30.8287
1543	0.02	TRUE	1.00533	101.174	1.7062	27.0559	17.7434
1544	0.02	TRUE	1.00853	104.215	2.16241	36.8103	26.3877
1545	0.02	TRUE	0.985221	102.327	1.76979	28.6923	19.104
1546	0.02	TRUE	1.00335	92.8474	2.09894	31.7792	22.5529
1547	0.02	TRUE	0.989028	108.633	1.63054	27.3261	17.5732
1548	0.02	TRUE	0.994912	106.585	1.84034	31.3792	21.2213
1549	0.02	TRUE	0.987372	88.8941	2.62249	37.6881	28.6416
1550	0.02	TRUE	0.968062	121.369	2.64905	51.9009	39.5516
1551	0.02	TRUE	1.01156	98.5812	1.94196	30.9406	21.3574
1552	0.02	TRUE	0.994099	99.0619	1.95665	31.363	21.7093
1553	0.02	TRUE	1.00501	91.0127	1.87638	27.4313	18.6913
1554	0.02	TRUE	1.00575	109.296	2.22842	39.8137	28.8234
1555	0.02	TRUE	0.967504	106.167	2.23255	38.7463	28.0675
1556	0.02	TRUE	1.01416	110.514	1.68407	29.0459	18.9432
1557	0.02	TRUE	0.992462	104.317	2.04343	34.6798	24.3832
1558	0.02	TRUE	0.976959	93.887	2.594	39.4315	29.8764
1559	0.02	TRUE	0.991096	98.1338	2.19068	35.1311	25.2923
1560	0.02	TRUE	0.979654	97.0345	1.91897	30.0353	20.6407
1561	0.02	TRUE	0.992062	92.1905	2.23153	33.6299	24.3576
1562	0.02	TRUE	0.97619	105.331	2.81626	47.3725	36.6878
1563	0.02	TRUE	0.983933	103.969	2.45189	41.5243	30.96
1564	0.02	TRUE	1.00956	96.863	2.39678	37.8786	28.0519
1565	0.02	TRUE	0.957751	102.014	1.70429	27.2404	17.856
1566	0.02	TRUE	0.994809	100.156	1.82367	29.1586	19.6492
1567	0.02	TRUE	0.995891	105.179	1.88408	31.8567	21.7408
1568	0.02	TRUE	0.990747	94.3631	2.12641	32.7485	23.344
1569	0.02	TRUE	0.996193	101.949	1.87012	30.6045	20.8267
1570	0.02	TRUE	1.00387	109.631	1.41973	22.4671	13.5316
1571	0.02	TRUE	0.991663	109.937	2.11383	37.9139	26.9716
1572	0.02	TRUE	1.00278	107.693	1.82639	31.4107	21.1793
1573	0.02	TRUE	0.989031	95.3259	2.14339	33.3612	23.8446
1574	0.02	TRUE	1.00396	101.87	1.72436	27.6232	18.1961
1575	0.02	TRUE	0.975479	94.3327	1.66698	24.4556	15.8797
1576	0.02	TRUE	0.976071	98.1542	3.07261	47.1882	37.3328
1577	0.02	TRUE	1.00282	87.3208	1.77857	24.6387	16.438
1578	0.02	TRUE	0.983973	105.387	2.01643	34.523	24.1587
1579	0.02	TRUE	1.01308	95.2034	1.67673	24.8758	16.1932
1580	0.02	TRUE	1.0003	104.503	2.09153	35.633	25.2571
1581	0.02	TRUE	1.00751	100.838	1.78051	28.492	19.0172
1582	0.02	TRUE	0.996191	101.467	1.91038	31.2421	21.4338
1583	0.02	TRUE	0.9991	100.221	2.17868	35.6759	25.6381
1584	0.02	TRUE	0.987326	97.6204	2.26928	36.2131	26.3697
1585	0.02	TRUE	1.01361	93.0373	2.06647	31.3122	22.1021
1586	0.02	TRUE	1.00486	96.9385	1.99899	31.4476	21.9382
1587	0.02	TRUE	0.976162	86.6119	2.63463	36.8659	28.0522
1588	0.02	TRUE	0.957524	115.552	2.10634	39.6996	28.2078
1589	0.02	TRUE	0.991686	108.251	1.81263	31.2793	21.0276
1590	0.02	TRUE	1.00064	91.3272	2.12889	31.7339	22.6297
1591	0.02	TRUE	0.963947	107.768	2.29721	40.4624	29.5778
1592	0.02	TRUE	0.985186	93.0049	2.12649	32.2783	23.0091
1593	0.02	TRUE	0.998063	95.5712	2.31334	36.1289	26.4678
1594	0.02	TRUE	0.951708	108.851	2.90442	50.1577	39.1474
1595	0.02	TRUE	0.988084	101.044	2.10707	34.7282	24.6784
1596	0.02	TRUE	1.00521	89.9379	2.11411	31.0212	22.0692
1597	0.02	TRUE	1.00224	108.407	1.70121	28.8782	18.9151
1598	0.02	TRUE	0.99944	111.577	2.7622	49.4031	38.0695
1599	0.02	TRUE	0.986992	105.781	1.8663	31.6766	21.5393
1600	0.02	TRUE	0.999187	98.1178	2.08388	33.3239	23.5906
1601	0.02	TRUE	1.00549	90.3491	1.9724	28.8686	20.0415
1602	0.02	TRUE	0.97938	103.545	1.64226	26.3041	16.9694
1603	0.02	TRUE	0.982868	104.789	2.28319	39.1079	28.5327
1604	0.02	TRUE	0.99435	96.9465	2.41957	38.2479	28.4056
1605	0.02	TRUE	0.986295	92.9655	2.42825	36.7995	27.359
1606	0.02	TRUE	1.00425	96.2254	1.63575	24.3116	15.6567
1607	0.02	TRUE	0.993482	101.254	2.16691	35.8421	25.7113
1608	0.02	TRUE	0.9974	98.5675	2.06762	33.1935	23.4345
1609	0.02	TRUE	1.00044	109.451	1.85889	32.6187	22.1459
1610	0.02	TRUE	0.971941	101.871	2.22835	37.1077	26.8641
1611	0.02	TRUE	0.98026	101.966	3.23454	50.8513	40.7054
1612	0.02	TRUE	0.991609	98.4457	2.07393	33.2626	23.5082
1613	0.02	TRUE	0.972075	100.671	3.07758	48.4555	38.3499
1614	0.02	TRUE	0.98282	102.523	2.72037	44.8289	34.4066
1615	0.02	TRUE	0.999301	104.132	1.82088	30.2589	20.3783
1616	0.02	TRUE	0.992771	104.174	2.2418	38.1774	27.6922
1617	0.02	TRUE	0.972876	98.5286	2.78436	43.9095	33.9064
1618	0.02	TRUE	1.0002	100.977	1.64173	25.6404	16.5388
1619	0.02	TRUE	0.994333	113.129	1.68856	29.8389	19.4825
1620	0.02	TRUE	0.996738	115.122	1.80936	33.1903	22.2963
1621	0.02	TRUE	1.00917	82.5126	1.49513	18.3168	11.3177
1622	0.02	TRUE	0.959171	101.364	3.13245	49.4178	39.2721
1623	0.02	TRUE	0.969237	105.933	2.92017	49.0177	38.3087
1624	0.02	TRUE	0.967474	96.8736	2.60391	40.8204	30.9614
1625	0.02	TRUE	0.989342	98.7808	2.43396	39.1864	29.1538
1626	0.02	TRUE	0.989703	98.4653	2.34157	37.662	27.6946
1627	0.02	TRUE	1.02126	97.3924	1.61495	24.1742	15.4802
1628	0.02	TRUE	0.995747	108.971	1.90162	33.3711	22.8547
1629	0.02	TRUE	1.01243	103.406	1.73266	28.2153	18.6234
1630	0.02	TRUE	1.00581	93.211	2.02338	30.6516	21.4759
1631	0.02	TRUE	1.01285	95.7954	2.04503	31.8746	22.417
1632	0.02	TRUE	0.974474	98.2586	2.24331	36.0337	26.1429
1633	0.02	TRUE	0.992543	102.344	2.09407	34.9423	24.7779
1634	0.02	TRUE	0.997408	99.6691	2.29617	37.4049	27.3389
1635	0.02	TRUE	0.985165	105.263	2.28355	39.2909	28.6676
1636	0.02	TRUE	1.00185	104.253	1.89981	31.8902	21.8326
1637	0.02	TRUE	1.00497	95.1769	1.8098	27.4482	18.4407
1638	0.02	TRUE	1.00901	88.3656	1.647	22.5366	14.5572
1639	0.02	TRUE	1.00246	100.389	1.76419	28.0356	18.6427
1640	0.02	TRUE	0.98817	98.4608	1.89135	29.9592	20.4758
1641	0.02	TRUE	0.987748	117.801	1.78362	33.3585	22.281
1642	0.02	TRUE	0.973858	91.3912	2.24222	33.4991	24.3002
1643	0.02	TRUE	1.00732	98.3859	1.918	30.4354	20.9116
1644	0.02	TRUE	0.99502	98.8831	2.22431	35.9535	26.0133
1645	0.02	TRUE	1.01522	103.867	1.66212	26.8214	17.394
1646	0.02	TRUE	0.994363	92.1443	2.09802	31.5237	22.3682
1647	0.02	TRUE	0.991922	97.3365	2.26095	35.9761	26.1665
1648	0.02	TRUE	1.01555	108.264	1.357	20.6193	12.1311
1649	0.02	TRUE	0.999717	91.2146	2.11799	31.5228	22.4401
1650	0.02	TRUE	0.97091	105.525	2.06643	35.5144	25.0681
1651	0.02	TRUE	0.952944	113.869	2.81729	51.2276	39.6771
1652	0.02	TRUE	0.997296	92.5961	2.21001	33.4478	24.1497
1653	0.02	TRUE	0.964507	103.245	2.69274	44.7635	34.2632
1654	0.02	TRUE	0.994677	89.2611	2.14753	31.302	22.3873
1655	0.02	TRUE	1.00582	88.7836	1.62318	22.1936	14.244
1656	0.02	TRUE	0.997725	101.245	1.84987	29.9955	20.3264
1657	0.02	TRUE	0.996865	99.8703	2.25807	36.8657	26.8027
1658	0.02	TRUE	0.983257	114.714	1.76475	32.049	21.3142
1659	0.02	TRUE	0.984372	99.8646	2.16012	35.2349	25.2494
1660	0.02	TRUE	1.01178	101.562	2.18797	36.312	26.1319
1661	0.02	TRUE	1.00514	115.517	1.6248	28.9165	18.567
1662	0.02	TRUE	0.987815	99.3989	3.2227	49.4447	39.5471
1663	0.02	TRUE	1.00182	103.556	2.22594	37.6806	27.2694
1664	0.02	TRUE	0.992623	110.626	2.22236	40.1875	29.0685
1665	0.02	TRUE	0.997533	111.252	1.69168	29.4162	19.2216
1666	0.02	TRUE	0.976796	104.584	2.30538	39.4033	28.8356
1667	0.02	TRUE	1.00063	100.478	1.8519	29.8079	20.208
1668	0.02	TRUE	1.00713	100.852	1.98738	32.5028	22.6266
1669	0.02	TRUE	1.00799	87.1466	1.92547	27.0815	18.6343
1670	0.02	TRUE	0.996352	98.501	2.45694	39.4148	29.405
1671	0.02	TRUE	0.997207	91.8396	1.81218	26.5292	17.8326
1672	0.02	TRUE	0.993941	103.137	1.79551	29.451	19.7237
1673	0.02	TRUE	0.966344	94.8797	2.0753	32.0806	22.678
1674	0.02	TRUE	0.99066	97.0658	2.46611	38.9731	29.1071
1675	0.02	TRUE	0.981072	96.9383	2.61725	41.0279	31.1627
1676	0.02	TRUE	0.991097	104.999	2.11467	36.2263	25.7745
1677	0.02	TRUE	0.98355	109.744	2.26956	40.7153	29.6493
1678	0.02	TRUE	0.978089	97.1293	2.00152	31.5543	22.0226
1679	0.02	TRUE	0.996761	102.503	1.97388	32.78	22.7631
1680	0.02	TRUE	1.0011	116.856	1.88816	35.4851	24.237
1681	0.02	TRUE	1.01101	95.5988	1.71045	25.649	16.8384
1682	0.02	TRUE	0.984401	101.513	2.61527	42.9362	32.6053
1683	0.02	TRUE	1.01472	100.446	1.77592	28.2889	18.8619
1684	0.02	TRUE	0.994736	107.174	1.69896	28.4998	18.6568
1685	0.02	TRUE	1.00733	94.0237	1.98996	30.3467	21.1356
1686	0.02	TRUE	1.00042	95.9747	2.22483	34.9041	25.2559
1687	0.02	TRUE	0.998892	101.951	2.25573	37.5948	27.3237
1688	0.02	TRUE	1.01164	94.524	1.58068	22.7641	14.437
1689	0.02	TRUE	0.957652	114.111	2.43317	45.2544	33.665
1690	0.02	TRUE	0.991951	87.2044	2.22819	31.7629	22.9943
1691	0.02	TRUE	0.994445	99.4078	1.84448	29.3465	19.864
1692	0.02	TRUE	0.986674	100.449	2.04034	33.3386	23.4277
1693	0.02	TRUE	1.01318	98.2291	1.95294	31.0315	21.4648
1694	0.02	TRUE	0.99613	96.438	1.98242	30.9924	21.5556
1695	0.02	TRUE	0.97482	101.009	2.50181	41.088	30.8147
1696	0.02	TRUE	1.00766	97.7432	1.75068	27.0293	17.917
1697	0.02	TRUE	0.987872	93.3759	1.83577	27.4068	18.5168
1698	0.02	TRUE	0.999575	114.048	2.07534	38.5625	27.2603
1699	0.02	TRUE	1.00538	95.171	2.04025	31.5852	22.1952
1700	0.02	TRUE	0.996993	106.691	2.10318	36.5967	25.9898
1701	0.02	TRUE	0.968699	96.4738	1.90293	29.5679	20.2553
1702	0.02	TRUE	1.01228	98.3275	1.89962	30.0741	20.5885
1703	0.02	TRUE	0.998924	94.623	1.98109	30.3858	21.1286
1704	0.02	TRUE	1.01355	90.5292	1.708	24.243	15.9058
1705	0.02	TRUE	1.00915	102.436	1.48895	22.598	13.9351
1706	0.02	TRUE	0.969524	113.481	2.10624	38.9863	27.7005
1707	0.02	TRUE	0.989191	109.631	1.9515	34.604	23.9295
1708	0.02	TRUE	0.979011	102.607	2.53716	42.2642	31.8242
1709	0.02	TRUE	1.0111	108.565	1.58039	26.1388	16.5758
1710	0.02	TRUE	0.985701	87.4244	2.09694	29.8925	21.207
1711	0.02	TRUE	0.96727	97.8782	2.36013	37.7215	27.8055
1712	0.02	TRUE	0.997272	93.7787	2.01769	30.7417	21.5174
1713	0.02	TRUE	0.99969	88.806	2.18825	31.7556	22.8538
1714	0.02	TRUE	0.993457	102.82	1.94573	32.3436	22.3419
1715	0.02	TRUE	1.00712	92.7153	1.68627	24.4104	15.9288
1716	0.02	TRUE	1.00483	95.7105	2.18302	34.1403	24.5507
1717	0.02	TRUE	0.976467	110.758	2.71065	48.2865	37.0251
1718	0.02	TRUE	0.987807	95.2957	2.10145	32.659	23.1868
1719	0.02	TRUE	0.997097	102.283	1.77329	28.7522	19.1592
1720	0.02	TRUE	0.991605	103.041	2.07612	34.8551	24.6427
1721	0.02	TRUE	0.991758	95.888	2.05885	32.1418	22.6584
1722	0.02	TRUE	0.992465	103.06	1.95448	32.5873	22.5475
1723	0.02	TRUE	1.00335	85.328	2.09068	29.0821	20.6109
1724	0.02	TRUE	0.993087	102.337	2.29252	38.3464	28.0131
1725	0.02	TRUE	0.995381	97.6827	2.11514	33.71	23.9861
1726	0.02	TRUE	0.997843	98.5643	1.79658	28.1663	18.8678
1727	0.02	TRUE	1.00475	91.3038	2.0051	29.7216	20.7568
1728	0.02	TRUE	1.00006	102.675	1.96355	32.6387	22.6216
1729	0.02	TRUE	1.01049	92.923	1.98794	29.9569	20.8565
1730	0.02	TRUE	0.995492	98.1409	1.97691	31.44	21.8448
1731	0.02	TRUE	1.00496	90.62	1.86782	27.1633	18.4762
1732	0.02	TRUE	1.00099	87.2734	1.84817	25.8271	17.4955
1733	0.02	TRUE	1.0024	100.174	2.18847	35.8244	25.7828
1734	0.02	TRUE	1.00419	95.9093	1.92285	29.7572	20.465
1735	0.02	TRUE	0.98906	107.522	2.25558	39.6466	28.8143
1736	0.02	TRUE	0.994672	99.2822	1.9096	30.5547	20.959
1737	0.02	TRUE	1.00622	93.7493	1.73178	25.5637	16.8697
1738	0.02	TRUE	1.0059	94.3031	2.33408	35.959	26.4162
1739	0.02	TRUE	1.01278	89.659	2.12679	31.1217	22.1857
1740	0.02	TRUE	0.996535	87.2962	2.38457	33.9737	25.1214
1741	0.02	TRUE	1.00985	107.271	2.07463	36.2578	25.6281
1742	0.02	TRUE	0.996838	100.129	1.96592	31.8732	22.1008
1743	0.02	TRUE	0.996457	112.084	1.58212	27.028	17.1482
1744	0.02	TRUE	1.01417	93.5736	1.76973	26.2367	17.4687
1745	0.02	TRUE	0.978896	106.065	2.93719	49.2983	38.5832
1746	0.02	TRUE	1.00163	99.4928	1.5704	23.7384	15.0101
1747	0.02	TRUE	0.999421	109.489	2.11783	37.8352	26.933
1748	0.02	TRUE	1.0092	100.873	1.87349	30.3471	20.6659
1749	0.02	TRUE	1.00598	92.0805	1.97848	29.5251	20.5202
1750	0.02	TRUE	1.01062	98.6368	1.98412	31.7298	22.0754
1751	0.02	TRUE	0.977519	92.2445	2.54493	38.099	28.7127
1752	0.02	TRUE	1.00226	90.6796	2.51086	37.006	27.7822
1753	0.02	TRUE	0.990749	103.723	2.05749	34.7431	24.4865
1754	0.02	TRUE	1.00216	96.6077	1.77256	27.1424	18.0835
1755	0.02	TRUE	1.0005	104.89	2.23629	38.3445	27.7914
1756	0.02	TRUE	1.00536	113.773	1.70845	30.4783	19.999
1757	0.02	TRUE	1.00431	102.517	2.03098	33.8525	23.7502
1758	0.02	TRUE	0.992446	96.049	2.03607	31.8045	22.3331
1759	0.02	TRUE	0.996439	120.577	1.91142	37.1501	25.4922
1760	0.02	TRUE	0.999447	115.397	2.1727	40.9615	29.4098
1761	0.02	TRUE	1.00029	97.1508	2.00602	31.6412	22.1011
1762	0.02	TRUE	0.985845	96.1039	1.80306	27.587	18.5064
1763	0.02	TRUE	0.967021	98.399	2.55434	40.7735	30.7603
1764	0.02	TRUE	1.0117	92.4479	1.89169	28.1357	19.2309
1765	0.02	TRUE	0.974896	117.883	1.90492	36.1743	24.7907
1766	0.02	TRUE	1.00653	121	1.62257	30.2312	19.3994
1767	0.02	TRUE	0.997358	97.8267	2.14641	34.2869	24.5178
1768	0.02	TRUE	0.990984	100.108	1.76554	27.9844	18.6144
1769	0.02	TRUE	0.990461	101.742	2.09541	34.7609	24.6547
1770	0.02	TRUE	0.977934	107.302	2.46982	43.1424	32.2351
1771	0.02	TRUE	1.00354	98.6372	2.29648	37.0226	27.0606
1772	0.02	TRUE	0.980505	96.7204	2.13704	33.7438	24.094
1773	0.02	TRUE	0.990296	95.4285	2.15575	33.5987	24.0607
1774	0.02	TRUE	1.00226	109.778	2.11499	37.8811	26.9533
1775	0.02	TRUE	0.993484	101.497	2.38094	39.4435	29.1525
1776	0.02	TRUE	1.00031	102.923	1.85952	30.6856	20.8361
1777	0.02	TRUE	0.983763	101.068	2.15596	35.5877	25.4858
1778	0.02	TRUE	1.01211	107.257	1.62125	26.7675	17.1705
1779	0.02	TRUE	0.971816	104.113	2.06655	35.0413	24.7346
1780	0.02	TRUE	1.00934	101.361	1.98611	32.6431	22.719
1781	0.02	TRUE	0.974728	112.609	1.88347	34.0942	23.2649
1782	0.02	TRUE	0.998614	87.9234	1.9898	28.3752	19.7619
1783	0.02	TRUE	0.986862	100.875	2.17843	35.9043	25.8013
1784	0.02	TRUE	0.989346	110.253	2.36939	42.6495	31.4756
1785	0.02	TRUE	1.01881	96.4893	1.78281	27.3079	18.2363
1786	0.02	TRUE	0.999353	94.7693	1.86611	28.3756	19.294
1787	0.02	TRUE	0.997868	99.6702	1.75109	27.5704	18.2775
1788	0.02	TRUE	0.995164	96.3157	1.9625	30.5984	21.2033
1789	0.02	TRUE	0.971436	93.1803	2.48488	37.6718	28.1974
1790	0.02	TRUE	0.982137	97.1566	2.39373	37.9479	28.0924
1791	0.02	TRUE	0.989095	101.388	2.0944	34.6218	24.5519
1792	0.02	TRUE	1.00595	93.2925	1.74071	25.6093	16.9358
1793	0.02	TRUE	1.00865	102.943	1.66599	26.6666	17.311
1794	0.02	TRUE	1.00952	100.191	1.90034	30.6579	20.9911
1795	0.02	TRUE	0.992651	94.4665	2.19962	33.9597	24.4816
1796	0.02	TRUE	0.992355	110.95	2.02279	36.4732	25.5521
1797	0.02	TRUE	1.00785	91.9719	1.94841	28.9772	20.0267
1798	0.02	TRUE	0.995345	99.0939	1.67755	25.9094	16.8696
1799	0.02	TRUE	0.998629	107.42	1.94015	33.6781	23.239
1800	0.02	TRUE	0.985788	104.626	2.30801	39.4633	28.8898
1801	0.02	TRUE	1.00077	99.5008	1.91872	30.794	21.161
1802	0.02	TRUE	0.979371	99.2144	2.33713	37.8795	27.8383
1803	0.02	TRUE	1.00407	99.4511	1.92709	30.9357	21.293
1804	0.02	TRUE	0.989249	103.868	2.69476	45.0615	34.4982
1805	0.02	TRUE	0.990142	101.091	2.14022	35.3238	25.2348
1806	0.02	TRUE	0.979946	96.2402	2.18223	34.3164	24.6744
1807	0.02	TRUE	0.978532	93.0365	2.02808	30.6732	21.5087
1808	0.02	TRUE	1.00871	93.5063	2.4122	36.786	27.2951
1809	0.02	TRUE	0.992413	98.1362	2.28869	36.7119	26.8049
1810	0.02	TRUE	0.991077	103.779	2.04845	34.5945	24.3442
1811	0.02	TRUE	0.992621	94.9913	2.01498	31.0925	21.7525
1812	0.02	TRUE	1.01033	94.1507	2.07129	31.7674	22.4416
1813	0.02	TRUE	0.993614	104.873	1.7048	28.0148	18.3659
1814	0.02	TRUE	0.982143	105.116	2.38281	40.8801	30.2214
1815	0.02	TRUE	1.00912	91.5733	1.65199	23.4513	15.1681
1816	0.02	TRUE	0.988423	107.535	1.92261	33.3596	22.9415
1817	0.02	TRUE	0.997075	97.2173	2.02338	31.969	22.3989
1818	0.02	TRUE	1.00311	91.3368	2.00436	29.7199	20.7529
1819	0.02	TRUE	0.986617	103.495	2.91117	47.7755	37.3096
1820	0.02	TRUE	0.970517	108.031	2.90205	49.7484	38.82
1821	0.02	TRUE	1.0011	85.5341	2.00805	27.8893	19.4875
1822	0.02	TRUE	0.993404	106.017	2.26292	39.2183	28.5326
1823	0.02	TRUE	1.00432	100.181	2.22848	36.4943	26.4206
1824	0.02	TRUE	0.993172	106.107	1.98772	34.2029	23.8116
1825	0.02	TRUE	0.998272	114.94	1.90254	35.2191	24.1248
1826	0.02	TRUE	0.993296	109.745	1.61987	27.3559	17.5413
1827	0.02	TRUE	0.972829	96.5262	3.00013	45.5917	35.8661
1828	0.02	TRUE	0.991236	110.58	1.7894	31.4418	21.0282
1829	0.02	TRUE	1.00263	111.116	1.74005	30.4869	20.1583
1830	0.02	TRUE	0.980078	107.571	2.61907	45.5553	34.608
1831	0.02	TRUE	0.990158	104.045	2.36109	40.1136	29.5725
1832	0.02	TRUE	0.992392	91.6925	1.86732	27.4759	18.6869
1833	0.02	TRUE	0.98984	102.584	1.82144	29.8206	20.0856
1834	0.02	TRUE	0.993523	105.356	1.79509	30.0758	20.1403
1835	0.02	TRUE	0.985367	100.727	1.92572	31.3064	21.5425
1836	0.02	TRUE	0.998586	104.378	1.8235	30.3842	20.4743
1837	0.02	TRUE	0.985874	95.3133	2.36771	36.8453	27.1862
1838	0.02	TRUE	0.997709	106.927	1.92465	33.2121	22.849
1839	0.02	TRUE	0.993546	107.509	2.63442	45.7577	34.8175
1840	0.02	TRUE	0.987122	100.654	1.91921	31.1603	21.4148
1841	0.02	TRUE	0.962303	108.783	2.54258	44.8929	33.824
1842	0.02	TRUE	0.998044	97.0029	2.17931	34.5406	24.8246
1843	0.02	TRUE	0.983152	95.4753	3.11433	46.3529	36.7872
1844	0.02	TRUE	1.00617	107.437	1.52555	24.5765	15.332
1845	0.02	TRUE	0.986351	92.8384	2.33579	35.4255	26.0302
1846	0.02	TRUE	1.00167	99.1254	1.99284	32.0457	22.3306
1847	0.02	TRUE	0.988231	94.8678	2.15547	33.3968	23.915
1848	0.02	TRUE	1.00525	100.741	2.0578	33.7498	23.7877
1849	0.02	TRUE	0.987566	100.357	2.48008	40.5021	30.2989
1850	0.02	TRUE	0.999447	105.112	1.83976	30.9335	20.9174
1851	0.02	TRUE	0.969359	98.3474	3.03991	46.9101	37.0193
1852	0.02	TRUE	0.997272	108.928	2.22757	39.6644	28.7119
1853	0.02	TRUE	1.00577	93.1299	2.23269	33.9904	24.6228
1854	0.02	TRUE	1.00022	87.4331	2.31823	33.1204	24.2797
1855	0.02	TRUE	0.993364	91.9387	2.17413	32.6569	23.4523
1856	0.02	TRUE	1.00965	95.8677	2.03266	31.6857	22.2365
1857	0.02	TRUE	0.991658	107.792	2.08871	36.7013	26.0023
1858	0.02	TRUE	0.962811	88.9536	2.141	31.0945	22.2162
1859	0.02	TRUE	0.990399	90.5081	2.81919	40.7398	31.5595
1860	0.02	TRUE	0.993882	96.4117	2.31568	36.4825	26.7352
1861	0.02	TRUE	0.9856	108.727	2.09739	37.1849	26.3825
1862	0.02	TRUE	1.01359	84.3781	2.0179	27.6633	19.3634
1863	0.02	TRUE	0.995854	107.295	2.01839	35.186	24.6312
1864	0.02	TRUE	1.01036	113.267	1.68345	29.7548	19.4025
1865	0.02	TRUE	0.992551	104.53	1.80534	30.0533	20.1711
1866	0.02	TRUE	1.00563	98.7347	2.03489	32.6728	22.9381
1867	0.02	TRUE	0.985307	103.867	1.89563	31.6893	21.6769
1868	0.02	TRUE	0.995092	98.2026	2.26679	36.3894	26.4889
1869	0.02	TRUE	0.995122	90.6372	2.31113	34.2318	25.0705
1870	0.02	TRUE	1.00265	90.9409	2.32609	34.5623	25.3633
1871	0.02	TRUE	0.98336	100.526	1.95472	31.7906	21.9973
1872	0.02	TRUE	0.986103	102.487	2.07086	34.5725	24.4214
1873	0.02	TRUE	1.00281	104.556	1.60948	25.8298	16.5153
1874	0.02	TRUE	0.996341	101.606	2.21691	36.8188	26.6106
1875	0.02	TRUE	0.990972	91.1419	2.19622	32.7126	23.5707
1876	0.02	TRUE	0.987319	99.2204	2.18024	35.3457	25.4068
1877	0.02	TRUE	0.981409	89.4314	2.28203	33.3596	24.3349
1878	0.02	TRUE	1.00292	100.977	1.78862	28.6952	19.1879
1879	0.02	TRUE	0.996834	85.7945	2.21133	31.0097	22.3937
1880	0.02	TRUE	0.991367	102.416	2.80733	45.9446	35.553
1881	0.02	TRUE	0.976232	91.4026	2.54113	37.7014	28.4011
1882	0.02	TRUE	0.985072	101.567	1.91609	31.3827	21.5544
1883	0.02	TRUE	0.980062	89.3149	2.09932	30.5761	21.7004
1884	0.02	TRUE	0.971057	103.91	2.42236	41.0391	30.4889
1885	0.02	TRUE	0.985023	101.434	2.28456	37.8781	27.6407
1886	0.02	TRUE	0.993404	101.059	2.09467	34.5141	24.4767
1887	0.02	TRUE	1.00382	112.51	1.91641	34.771	23.8831
1888	0.02	TRUE	0.995805	102.347	1.79004	29.1137	19.474
1889	0.02	TRUE	0.988681	105.612	1.62886	26.5283	17.0524
1890	0.02	TRUE	0.99682	101.612	1.78558	28.814	19.2541
1891	0.02	TRUE	1.01463	93.6702	1.62532	23.458	15.0643
1892	0.02	TRUE	0.993929	97.767	2.85484	44.4481	34.5421
1893	0.02	TRUE	0.996985	108.918	1.42379	22.4221	13.5241
1894	0.02	TRUE	1.01073	99.6209	1.6836	26.173	17.0675
1895	0.02	TRUE	0.971621	116.694	1.88187	35.2949	24.0764
1896	0.02	TRUE	0.963787	117.29	3.27816	59.0376	47.3986
1897	0.02	TRUE	0.996522	97.7492	2.13387	34.0494	24.3001
1898	0.02	TRUE	0.994251	96.6758	2.3403	36.9582	27.1726
1899	0.02	TRUE	0.992437	101.873	2.49571	41.3483	30.9882
1900	0.02	TRUE	0.999999	104.095	1.8177	30.1829	20.3131
1901	0.02	TRUE	1.00197	101.907	1.68905	26.8893	17.5588
1902	0.02	TRUE	0.995229	99.1616	2.00258	32.2339	22.5012
1903	0.02	TRUE	1.00352	111.819	1.7571	31.0674	20.6248
1904	0.02	TRUE	0.973119	92.6974	1.85739	27.5987	18.7317
1905	0.02	TRUE	1.01368	91.177	1.88109	27.5636	18.7995
1906	0.02	TRUE	0.986335	105.61	2.43348	41.8879	31.1619
1907	0.02	TRUE	1.01576	113.268	1.47126	24.5374	15.0434
1908	0.02	TRUE	0.999543	93.3439	2.19393	33.4673	24.1062
1909	0.02	TRUE	0.994768	90.1543	1.96829	28.7377	19.9354
1910	0.02	TRUE	1.01469	93.8679	2.07197	31.6833	22.3847
1911	0.02	TRUE	0.990239	86.3845	2.42489	34.1506	25.3792
1912	0.02	TRUE	1.00829	105.968	1.51776	24.0577	14.972
1913	0.02	TRUE	0.989969	92.7393	2.44248	36.9087	27.4876
1914	0.02	TRUE	0.991635	103.188	2.15067	36.2411	25.9324
1915	0.02	TRUE	0.98083	98.1096	2.01363	32.0891	22.4443
1916	0.02	TRUE	0.984023	100.081	2.6858	43.2977	33.1184
1917	0.02	TRUE	0.999899	102.346	2.39966	40.0679	29.6839
1918	0.02	TRUE	0.989166	104.633	2.76878	46.4182	35.7915
1919	0.02	TRUE	0.991851	96.7343	1.98043	31.0521	21.5893
1920	0.02	TRUE	0.988966	101.16	1.8372	29.7197	20.0856
1921	0.02	TRUE	0.994885	101.121	2.14015	35.3331	25.2412
1922	0.02	TRUE	0.998631	84.452	1.80386	24.2558	16.2746
1923	0.02	TRUE	0.975301	95.2184	2.79048	42.5096	32.8441
1924	0.02	TRUE	0.986375	110.566	3.15313	54.1588	43.1046
1925	0.02	TRUE	1.00324	99.4498	1.87627	29.9721	20.4221
1926	0.02	TRUE	0.986862	100.875	2.17843	35.9043	25.8013
1927	0.02	TRUE	1.00446	102.915	2.29055	38.5304	28.1399
1928	0.02	TRUE	0.999889	99.8436	1.68195	26.1973	17.0762
1929	0.02	TRUE	1.01448	96.6645	1.78453	27.3907	18.2987
1930	0.02	TRUE	0.995627	96.737	2.39733	37.8374	28.0233
1931	0.02	TRUE	1.00019	87.8322	1.9249	27.2853	18.7725
1932	0.02	TRUE	0.998341	112.638	1.68564	29.6408	19.3389
1933	0.02	TRUE	0.987741	103.751	2.21644	37.5881	27.1648
1934	0.02	TRUE	0.999668	102.377	1.91471	31.6064	21.7022
1935	0.02	TRUE	0.998009	102.862	2.10348	35.2884	25.0618
1936	0.02	TRUE	0.997249	107.411	1.82737	31.3491	21.1422
1937	0.02	TRUE	0.991172	102.486	2.11886	35.4337	25.2276
1938	0.02	TRUE	0.99739	98.6524	1.91171	30.4004	20.8618
1939	0.02	TRUE	1.00403	92.2216	1.75714	25.6231	17.0106
1940	0.02	TRUE	1.01086	112.238	1.81113	32.398	21.7726
1941	0.02	TRUE	0.980308	107.279	2.50853	43.7436	32.8317
1942	0.02	TRUE	0.990282	102.985	2.02926	33.975	23.8289
1943	0.02	TRUE	0.996362	93.8533	2.33222	35.76	26.2637
1944	0.02	TRUE	0.983943	103.149	2.56496	42.8981	32.401
1945	0.02	TRUE	0.982224	97.1036	2.25051	35.7247	25.9454
1946	0.02	TRUE	1.0071	100.947	2.29099	37.8007	27.6087
1947	0.02	TRUE	0.997498	85.3132	2.85255	38.7616	30.1169
1948	0.02	TRUE	0.992233	95.6111	1.71661	25.7736	16.9457
1949	0.02	TRUE	0.979497	106.893	1.81238	30.8817	20.7592
1950	0.02	TRUE	0.984709	98.0798	2.08983	33.4136	23.6774
1951	0.02	TRUE	0.986663	109.835	2.37419	42.5694	31.4358
1952	0.02	TRUE	0.998006	104.965	2.01475	34.3527	24.0324
1953	0.02	TRUE	1.00192	100.482	2.27181	37.3159	27.1823
1954	0.02	TRUE	0.980099	110.423	1.94385	34.6962	23.9584
1955	0.02	TRUE	1.0104	93.7491	1.53045	21.5467	13.4622
1956	0.02	TRUE	1.00657	104.211	2.1254	36.1479	25.763
1957	0.02	TRUE	0.980254	96.5659	2.38858	37.6408	27.847
1958	0.02	TRUE	1.00977	106.151	1.69613	28.1656	18.425
1959	0.02	TRUE	1.00316	103.749	2.07163	35.0122	24.7352
1960	0.02	TRUE	1.02108	87.7961	1.7174	23.6813	15.5731
1961	0.02	TRUE	0.978224	101.924	1.96303	32.3901	22.4471
1962	0.02	TRUE	0.964424	98.9325	2.32179	37.5322	27.527
1963	0.02	TRUE	0.989447	104.237	2.23226	38.037	27.5525
1964	0.02	TRUE	1.00304	97.8087	1.98763	31.5264	21.9479
1965	0.02	TRUE	0.979057	97.6173	2.45376	39.0149	29.0956
1966	0.02	TRUE	1.00645	100.194	2.26431	37.0869	26.9872
1967	0.02	TRUE	0.984826	111.138	2.13344	38.7048	27.6205
1968	0.02	TRUE	0.975821	106.96	3.18894	52.814	42.1422
1969	0.02	TRUE	0.981222	116.851	2.13182	40.6618	29.0097
1970	0.02	TRUE	0.974047	92.5544	2.63294	39.3738	29.9553
1971	0.02	TRUE	0.991916	103.077	1.78961	29.3126	19.6051
1972	0.02	TRUE	0.996457	101.707	1.65582	26.1288	16.9169
1973	0.02	TRUE	1.00089	105.215	2.11965	36.3914	25.9127
1974	0.02	TRUE	0.986702	107.408	2.14328	37.5876	26.8649
1975	0.02	TRUE	1.01045	103.381	1.60514	25.4432	16.2484
1976	0.02	TRUE	0.999776	102.102	1.59226	24.8448	15.8089
1977	0.02	TRUE	0.984841	99.2466	2.54159	40.9434	30.8449
1978	0.02	TRUE	1.00875	109.153	1.53489	25.1939	15.7624
1979	0.02	TRUE	0.993115	109.517	1.88278	33.1436	22.6131
1980	0.02	TRUE	1.013	98.1688	1.95843	31.1129	21.5434
1981	0.02	TRUE	1.01439	109.995	1.59485	26.8269	17.0826
1982	0.02	TRUE	0.99915	96.7646	1.83868	28.4566	19.238
1983	0.02	TRUE	0.988712	102.261	1.77456	28.7717	19.1778
1984	0.02	TRUE	0.991326	110.332	1.61329	27.3468	17.5038
1985	0.02	TRUE	1.01042	91.6033	1.89204	27.8847	19.0607
1986	0.02	TRUE	0.971462	104.361	2.37656	40.4861	29.9064
1987	0.02	TRUE	0.997574	102.548	1.87888	30.9573	21.1046
1988	0.02	TRUE	0.998004	95.1314	2.16317	33.6142	24.0994
1989	0.02	TRUE	0.976673	105.617	2.92511	48.9349	38.26
1990	0.02	TRUE	0.994425	106.483	1.87541	32.0741	21.8505
1991	0.02	TRUE	0.994548	104.133	1.93791	32.6041	22.4882
1992	0.02	TRUE	0.982966	109.628	2.11202	37.7729	26.8635
1993	0.02	TRUE	1.00526	98.3309	2.14618	34.4597	24.6405
1994	0.02	TRUE	0.9963	105.511	1.57443	25.2669	15.9953
1995	0.02	TRUE	0.985837	108.437	2.00525	35.3015	24.6544
1996	0.02	TRUE	0.998409	106.771	2.64305	45.5703	34.7059
1997	0.02	TRUE	0.979821	105.136	2.34647	40.2942	29.6493
1998	0.02	TRUE	0.975637	101.932	2.04556	33.926	23.8619
[truncated: 18,021 more rows]

## Sheet: SF2RS3
Dataset number	alpha	Success of fit	c	x0	beta	EC10	EC5	95th percentile of EC10	95th percentile of EC5
1	0.01	TRUE	0.995476	93.3378	3.19461	46.1454	36.8359	58.0432	48.0545	0.029	0.069
2	0.01	TRUE	0.999617	95.6136	3.15007	46.8021	37.2413
3	0.01	TRUE	1.00451	102.109	3.41184	52.7978	42.7552
4	0.01	TRUE	0.995542	104.4	3.72719	57.0802	47.0556
5	0.01	TRUE	0.997044	105.182	3.25894	52.7296	42.2793
6	0.01	TRUE	0.985515	105.822	4.33437	62.9644	53.3297
7	0.01	TRUE	1.00009	103.756	3.36061	53.1126	42.872
8	0.01	TRUE	0.994403	105.003	2.96235	49.1231	38.5261
9	0.01	TRUE	1.00301	100.201	3.14262	48.9647	38.9409
10	0.01	TRUE	1.00897	104.811	2.72789	45.9342	35.2806
11	0.01	TRUE	0.999213	99.129	3.89131	55.5963	46.2071
12	0.01	TRUE	0.990935	97.829	2.82839	44.1497	34.2294
13	0.01	TRUE	0.999258	104.262	3.72327	56.9687	46.9541
14	0.01	TRUE	1.00623	91.1799	2.75184	40.2483	30.9845
15	0.01	TRUE	0.997737	99.689	3.11431	48.3984	38.4105
16	0.01	TRUE	0.981522	103.627	3.25436	51.899	41.6005
17	0.01	TRUE	0.985143	104.335	3.36562	53.462	43.1678
18	0.01	TRUE	0.998483	93.6219	2.94412	43.5933	34.1378
19	0.01	TRUE	1.00673	101.491	3.06928	48.7537	38.5615
20	0.01	TRUE	0.996958	94.1887	3.20124	46.6342	37.2434
21	0.01	TRUE	1.00178	94.0537	2.831	42.4771	32.9403
22	0.01	TRUE	0.992757	102.591	2.88016	46.9656	36.5796
23	0.01	TRUE	0.996059	102.131	2.78339	45.5018	35.1329
24	0.01	TRUE	0.988019	108.707	3.50791	57.234	46.6161
25	0.01	TRUE	1.00506	96.1418	2.71287	41.9428	32.1679
26	0.01	TRUE	1.0072	98.7038	2.38674	38.4462	28.4363
27	0.01	TRUE	1.00392	90.8517	2.94576	42.3214	33.1463
28	0.01	TRUE	1.0048	98.7151	2.35362	37.9438	27.9458
29	0.01	TRUE	1.00801	92.6902	2.72954	40.6425	31.2212
30	0.01	TRUE	0.98264	105.169	3.83437	58.4794	48.47
31	0.01	TRUE	0.987092	104.528	2.86981	47.7178	37.132
32	0.01	TRUE	0.987368	104.12	2.74778	45.9045	35.3252
33	0.01	TRUE	1.00309	92.9253	3.21037	46.1007	36.8409
34	0.01	TRUE	1.01262	96.417	2.60854	40.6904	30.8779
35	0.01	TRUE	1.00341	98.2072	2.47957	39.6273	29.6426
36	0.01	TRUE	0.99865	97.5557	3.33467	49.6791	40.0338
37	0.01	TRUE	1.00461	103.952	2.57654	43.4028	32.8235
38	0.01	TRUE	0.99502	107.715	3.38755	55.4336	44.8218
39	0.01	TRUE	1.00138	88.8537	2.83316	40.1529	31.144
40	0.01	TRUE	1.00025	94.051	3.2254	46.8118	37.4483
41	0.01	TRUE	0.993022	99.7755	3.60487	53.4456	43.7715
42	0.01	TRUE	1.00645	100.194	2.26431	37.0869	26.9872
43	0.01	TRUE	1.00848	98.0888	2.94702	45.7076	35.8022
44	0.01	TRUE	1.00161	104.901	3.2262	52.2209	41.7777
45	0.01	TRUE	0.988003	97.8832	2.80044	43.8247	33.8912
46	0.01	TRUE	0.997049	100.998	3.49825	53.0809	43.209
47	0.01	TRUE	1.00248	98.7077	2.32014	37.4212	27.4396
48	0.01	TRUE	1.00031	100.288	2.65014	42.9012	32.697
49	0.01	TRUE	0.99926	99.4838	3.06298	47.7174	37.7237
50	0.01	TRUE	0.99521	97.6737	3.31965	49.5876	39.921
51	0.01	TRUE	0.987462	97.6778	3.07853	47.0253	37.2206
52	0.01	TRUE	0.996225	92.8115	2.96793	43.4818	34.1174
53	0.01	TRUE	1.00102	96.0104	2.95619	44.8452	35.1533
54	0.01	TRUE	1.00257	98.8279	3.24073	49.352	39.522
55	0.01	TRUE	0.997698	115.736	2.79787	51.7796	40.0336
56	0.01	TRUE	0.998392	100.701	2.89499	46.2851	36.0957
57	0.01	TRUE	0.992037	104.144	3.38711	53.5913	43.3309
58	0.01	TRUE	0.989859	96.5454	3.48215	50.59	41.1422
59	0.01	TRUE	1.00176	106.97	2.98957	50.3909	39.608
60	0.01	TRUE	0.999258	104.262	3.72327	56.9687	46.9541
61	0.01	TRUE	0.986451	111.135	3.67629	60.2569	49.5417
62	0.01	TRUE	0.98925	104.658	2.57172	43.626	32.9751
63	0.01	TRUE	0.997049	100.998	3.49825	53.0809	43.209
64	0.01	TRUE	0.994055	98.939	2.67354	42.6397	32.575
65	0.01	TRUE	0.999573	100.062	2.57171	41.71	31.5268
66	0.01	TRUE	0.994096	105.603	3.95919	59.8175	49.8734
67	0.01	TRUE	1.00162	96.8585	2.9975	45.7185	35.9583
68	0.01	TRUE	0.991218	100.987	3.81198	55.9608	46.3313
69	0.01	TRUE	1.0106	93.9458	2.59131	39.4207	29.8595
70	0.01	TRUE	1.00718	98.5432	2.74214	43.3728	33.359
71	0.01	TRUE	0.998304	91.5397	2.74663	40.3444	31.0431
72	0.01	TRUE	0.993311	93.3852	3.13035	45.506	36.1578
73	0.01	TRUE	0.97009	101.231	3.81968	56.1628	46.5163
74	0.01	TRUE	1.00693	108.109	2.87992	49.4885	38.5437
75	0.01	TRUE	1.00509	101.973	2.85617	46.3774	36.0457
76	0.01	TRUE	0.992375	97.3871	3.04334	46.4908	36.6983
77	0.01	TRUE	1.01382	91.3195	2.65435	39.1171	29.8257
78	0.01	TRUE	1.0066	97.1327	2.8292	43.8454	33.996
79	0.01	TRUE	1.00386	102.955	2.968	48.235	37.8472
80	0.01	TRUE	0.998175	104.994	3.21518	52.1427	41.6832
81	0.01	TRUE	1.00025	94.051	3.2254	46.8118	37.4483
82	0.01	TRUE	0.999002	98.6481	2.99982	46.5902	36.6507
83	0.01	TRUE	0.999442	97.1996	2.35676	37.409	27.5632
84	0.01	TRUE	0.997751	102.843	3.20568	50.9686	40.7176
85	0.01	TRUE	0.997756	99.3397	2.98677	46.7633	36.7484
86	0.01	TRUE	0.991253	95.9843	3.81545	53.2172	44.0674
87	0.01	TRUE	0.993875	104.328	4.06423	59.9694	50.2355
88	0.01	TRUE	0.999006	94.1491	3.27261	47.3346	37.9886
89	0.01	TRUE	1.00055	100.003	3.40647	51.655	41.8158
90	0.01	TRUE	1.00129	95.378	2.66224	40.9584	31.2548
91	0.01	TRUE	0.991121	100.178	3.33222	50.9892	41.0829
92	0.01	TRUE	0.997533	102.871	3.21446	51.0804	40.832
93	0.01	TRUE	0.991947	92.4384	2.9848	43.493	34.173
94	0.01	TRUE	1.00503	90.7407	3.04839	43.371	34.249
95	0.01	TRUE	1.00085	92.0168	3.09464	44.4688	35.2401
96	0.01	TRUE	0.991723	100.049	2.33006	38.0866	27.9644
97	0.01	TRUE	0.995802	99.7719	3.64855	53.8447	44.2039
98	0.01	TRUE	0.995688	102.089	2.60649	43.0548	32.6651
99	0.01	TRUE	1.009	91.0709	2.78831	40.6324	31.3874
100	0.01	TRUE	0.995529	104.048	2.84799	47.2143	36.6696
101	0.01	TRUE	1.00598	98.7209	3.25547	49.4538	39.6435
102	0.01	TRUE	0.995657	94.2975	3.24994	47.1825	37.8085
103	0.01	TRUE	1.00718	98.5432	2.74214	43.3728	33.359
104	0.01	TRUE	0.993106	95.8355	3.10495	46.4263	36.8197
105	0.01	TRUE	1.00652	93.2471	2.94174	43.392	33.9735
106	0.01	TRUE	1.00338	97.8209	2.68695	42.3353	32.3859
107	0.01	TRUE	0.979137	105.728	3.59802	56.5671	46.3103
108	0.01	TRUE	1.00077	96.61	2.82925	43.6102	33.8137
109	0.01	TRUE	0.993414	100.795	3.21477	50.053	40.0116
110	0.01	TRUE	0.997623	103.818	4.33713	61.7923	52.3426
111	0.01	TRUE	0.99179	97.7873	3.30404	49.4864	39.7987
112	0.01	TRUE	1.00059	101.069	2.70126	43.9354	33.6577
113	0.01	TRUE	0.987752	103.4	3.84309	57.5721	47.7383
114	0.01	TRUE	0.990243	100.866	3.19166	49.8347	39.7726
115	0.01	TRUE	0.993167	102.171	2.75588	45.1538	34.7743
116	0.01	TRUE	1.00232	105.154	3.90065	59.0569	49.105
117	0.01	TRUE	1.01328	93.8912	2.62373	39.8228	30.2679
118	0.01	TRUE	0.994439	104.044	2.44424	41.4352	30.8652
119	0.01	TRUE	0.985162	110.758	3.20404	54.8717	43.8307
120	0.01	TRUE	0.981963	100.139	4.02458	57.2486	47.8727
121	0.01	TRUE	0.990013	106.191	3.35738	54.3238	43.8406
122	0.01	TRUE	0.975209	98.406	3.73358	53.8588	44.4146
123	0.01	TRUE	0.989509	98.8792	2.93398	45.9198	35.9294
124	0.01	TRUE	0.998759	99.6024	2.63791	42.4403	32.3049
125	0.01	TRUE	0.985419	100.625	3.41048	52.0165	42.119
126	0.01	TRUE	1.00534	98.1652	2.92442	45.4741	35.5521
127	0.01	TRUE	0.99153	98.9711	2.98992	46.6269	36.6504
128	0.01	TRUE	1.0065	96.2758	3.25159	48.1892	38.6196
129	0.01	TRUE	0.99149	101.971	3.38323	52.4331	42.3842
130	0.01	TRUE	0.992771	92.948	2.95186	43.3663	33.9819
131	0.01	TRUE	0.995802	105.39	3.30886	53.387	42.9493
132	0.01	TRUE	1.00689	102.427	2.67734	44.1955	33.7765
133	0.01	TRUE	1.0003	99.5027	3.61421	53.3855	43.7448
134	0.01	TRUE	0.991102	103.625	3.01343	49.1069	38.6724
135	0.01	TRUE	1.00257	94.949	3.35561	48.5557	39.1812
136	0.01	TRUE	0.998227	99.8947	2.83231	45.1316	35.003
137	0.01	TRUE	0.991008	108.305	2.61451	45.7976	34.7755
138	0.01	TRUE	1.00388	98.9978	2.51461	40.4546	30.3842
139	0.01	TRUE	1.01393	89.4416	2.33003	34.0482	24.9991
140	0.01	TRUE	1.00209	90.6273	3.57565	48.2983	39.4914
141	0.01	TRUE	0.993121	110.549	3.9611	62.6362	52.2281
142	0.01	TRUE	1.00351	93.3554	2.91161	43.0999	33.6594
143	0.01	TRUE	0.997457	107.638	2.74093	47.3587	36.4204
144	0.01	TRUE	1.00981	102.38	2.70262	44.5239	34.1131
145	0.01	TRUE	0.993022	99.7755	3.60487	53.4456	43.7715
146	0.01	TRUE	0.985789	99.1331	3.48751	51.9977	42.3004
147	0.01	TRUE	0.991108	100.068	3.69449	54.4205	44.7863
148	0.01	TRUE	0.976095	95.73	3.09038	46.217	36.6137
149	0.01	TRUE	0.99845	105.201	2.69951	45.7071	35.0089
150	0.01	TRUE	0.995593	102.74	3.14763	50.2626	39.9878
151	0.01	TRUE	0.997023	100.121	3.39694	51.6198	41.7626
152	0.01	TRUE	1.00718	98.5432	2.74211	43.3725	33.3587
153	0.01	TRUE	0.998947	102.654	3.16229	50.3875	40.1297
154	0.01	TRUE	1.00051	105.084	3.26835	52.7849	42.3506
155	0.01	TRUE	1.00526	97.5429	2.23139	35.5802	25.7696
156	0.01	TRUE	0.997201	107.25	3.01739	50.8747	40.0772
157	0.01	TRUE	0.994081	97.8177	3.36369	50.1034	40.4509
158	0.01	TRUE	0.991189	105.998	3.68134	57.5198	47.304
159	0.01	TRUE	0.996659	99.64	3.60952	53.416	43.7584
160	0.01	TRUE	0.996994	102.353	2.86941	46.7196	36.3538
161	0.01	TRUE	0.983468	104.998	3.78929	57.9782	47.9473
162	0.01	TRUE	0.997884	97.295	2.7444	42.8524	32.9658
163	0.01	TRUE	0.977673	107.815	4.00342	61.4553	51.3418
164	0.01	TRUE	0.993901	102.44	3.38903	52.734	42.6429
165	0.01	TRUE	1.00067	95.1231	2.91135	43.9129	34.2936
166	0.01	TRUE	0.99622	98.3559	2.84908	44.6446	34.6771
167	0.01	TRUE	0.992305	102.003	3.04315	48.6921	38.4353
168	0.01	TRUE	0.997511	103.089	2.92797	47.7998	37.3815
169	0.01	TRUE	0.999633	103.501	2.72814	45.3633	34.8429
170	0.01	TRUE	1.00859	103.344	2.80075	46.2736	35.7861
171	0.01	TRUE	0.995275	101.96	3.07192	49.0098	38.7719
172	0.01	TRUE	1.00331	96.8274	2.23688	35.4067	25.6643
173	0.01	TRUE	0.997562	97.6931	3.37718	50.1735	40.5422
174	0.01	TRUE	0.989947	99.6843	2.99009	46.9648	36.9166
175	0.01	TRUE	0.986847	98.906	2.89557	45.4673	35.4597
176	0.01	TRUE	0.989618	106.868	4.20177	62.5534	52.7047
177	0.01	TRUE	1.00673	101.491	3.06929	48.7538	38.5617
178	0.01	TRUE	1.00102	103.418	4.67515	63.9071	54.7874
179	0.01	TRUE	1.01061	99.93	2.68808	43.2633	33.0996
180	0.01	TRUE	1.00509	101.973	2.85615	46.3773	36.0455
181	0.01	TRUE	1.00133	101.3	2.78749	45.1854	34.9018
182	0.01	TRUE	1.00652	95.0736	2.63138	40.4249	30.75
183	0.01	TRUE	0.982823	96.8243	3.45528	50.4819	40.9883
184	0.01	TRUE	0.982611	94.6889	4.02669	54.1487	45.2847
185	0.01	TRUE	0.994761	105.086	3.20351	52.0552	41.5794
186	0.01	TRUE	0.985299	102.09	4.36847	60.9904	51.7248
187	0.01	TRUE	1.00584	108.983	3.00821	51.5792	40.6025
188	0.01	TRUE	1.00636	93.7929	2.81629	42.1838	32.6695
189	0.01	TRUE	1.00269	103.93	3.09088	50.1817	39.756
190	0.01	TRUE	0.991663	109.187	3.30557	55.2727	44.4568
191	0.01	TRUE	0.997044	105.182	3.25894	52.7296	42.2793
192	0.01	TRUE	0.983731	101.289	3.81841	56.1841	46.531
193	0.01	TRUE	0.994234	94.3981	3.30651	47.7956	38.4452
194	0.01	TRUE	0.996568	99.5889	2.59318	41.8148	31.6793
195	0.01	TRUE	0.983076	106.09	3.37886	54.5041	44.0462
196	0.01	TRUE	0.984946	102.591	4.10108	59.2652	49.7247
197	0.01	TRUE	1.00688	107.945	2.56532	44.898	33.9129
198	0.01	TRUE	0.992718	102.634	3.43883	53.3446	43.2696
199	0.01	TRUE	0.99501	101.77	3.94258	57.5082	47.9112
200	0.01	TRUE	0.994955	100.836	3.80947	55.8552	46.2382
201	0.01	TRUE	0.997662	102.987	2.71545	44.9643	34.4939
202	0.01	TRUE	0.99659	94.6879	3.64643	51.0826	41.9315
203	0.01	TRUE	0.99279	115.67	4.64812	71.2784	61.0522
204	0.01	TRUE	1.01055	97.9137	2.49978	39.7998	29.8416
205	0.01	TRUE	0.985548	99.5714	2.88649	45.6614	35.5832
206	0.01	TRUE	0.997884	97.295	2.74439	42.8523	32.9657
207	0.01	TRUE	0.992694	97.982	3.42085	50.7517	41.1211
208	0.01	TRUE	1.00311	94.0333	2.48525	38.0218	28.4606
209	0.01	TRUE	0.987874	97.7164	3.66847	52.9122	43.4849
210	0.01	TRUE	0.9861	102.798	3.78738	56.7461	46.924
211	0.01	TRUE	0.995905	100.181	2.9023	46.1367	36.0025
212	0.01	TRUE	0.991664	98.504	3.77602	54.2789	44.8581
213	0.01	TRUE	0.995778	102.871	2.48986	41.6653	31.2046
214	0.01	TRUE	1.0103	98.3637	2.32415	37.3532	27.4044
215	0.01	TRUE	0.991209	99.0006	3.00131	46.7742	36.7998
216	0.01	TRUE	0.986158	99.6197	3.28656	50.2315	40.3512
217	0.01	TRUE	0.999761	100.042	2.90003	46.0444	35.9236
218	0.01	TRUE	0.989503	98.9905	3.48914	51.9385	42.2564
219	0.01	TRUE	0.99096	104.709	3.77622	57.6999	47.6859
220	0.01	TRUE	1.00743	104.295	2.90832	48.1083	37.5603
221	0.01	TRUE	1.00573	92.3002	2.923	42.7412	33.4115
222	0.01	TRUE	1.00636	100.109	3.1584	49.095	39.0892
223	0.01	TRUE	0.998546	106.349	3.1319	51.8416	41.1966
224	0.01	TRUE	0.995819	104.837	3.50013	55.1175	44.8718
225	0.01	TRUE	1.00633	101.295	2.38782	39.4726	29.1994
226	0.01	TRUE	0.998812	98.0869	3.16004	48.1211	38.3184
227	0.01	TRUE	1.00507	99.7363	3.37698	51.2208	41.3879
228	0.01	TRUE	0.996926	107.285	3.02778	51.0218	40.2259
229	0.01	TRUE	0.992432	104.111	2.82643	46.959	36.4011
230	0.01	TRUE	1.00211	97.4332	3.34917	49.7619	40.1379
231	0.01	TRUE	0.993898	97.8327	3.37182	50.1919	40.5433
232	0.01	TRUE	1.01326	96.4918	2.27854	35.9389	26.2038
233	0.01	TRUE	0.9981	96.1379	3.45783	50.1481	40.7236
234	0.01	TRUE	0.993138	96.7324	3.17451	47.6109	37.9515
235	0.01	TRUE	0.992564	98.3858	3.73115	53.8265	44.3823
236	0.01	TRUE	0.994369	109.479	3.01997	51.9652	40.9445
237	0.01	TRUE	0.978354	99.0951	3.20562	49.1105	39.2331
238	0.01	TRUE	1.00421	103.226	2.52931	42.4023	31.9
239	0.01	TRUE	0.998024	97.6046	2.52697	40.0603	30.1302
240	0.01	TRUE	0.984482	103.919	3.59754	55.5946	45.5129
241	0.01	TRUE	1.00588	99.5638	2.83622	45.0314	34.9375
242	0.01	TRUE	1.00126	102.504	2.6218	43.4483	33.0168
243	0.01	TRUE	1.00636	100.109	3.1584	49.095	39.0892
244	0.01	TRUE	0.993353	111.045	3.29178	56.0531	45.0433
245	0.01	TRUE	1.01075	93.895	2.28395	35.0537	25.5775
246	0.01	TRUE	0.985496	102.019	3.32414	51.8409	41.7473
247	0.01	TRUE	0.999377	104.011	3.07536	50.0366	39.5946
248	0.01	TRUE	1.00588	99.5638	2.83622	45.0314	34.9375
249	0.01	TRUE	0.994081	97.8177	3.3637	50.1035	40.451
250	0.01	TRUE	1.01198	96.8545	2.43016	38.3669	28.5309
251	0.01	TRUE	1.00869	100.197	2.29845	37.6397	27.5191
252	0.01	TRUE	1.00534	98.1652	2.92442	45.4741	35.5521
253	0.01	TRUE	0.997007	91.157	3.0449	43.5331	34.3677
254	0.01	TRUE	0.997201	101.509	3.30546	51.3847	41.3293
255	0.01	TRUE	0.989733	104.045	3.32892	52.922	42.6311
256	0.01	TRUE	0.97977	103.365	3.5207	54.5482	44.4618
257	0.01	TRUE	1.01097	99.9068	2.25729	36.8666	26.8003
258	0.01	TRUE	0.996344	95.7282	3.12797	46.6223	37.0383
259	0.01	TRUE	0.998427	104.223	2.37445	40.3984	29.8336
260	0.01	TRUE	0.980635	106.816	3.44922	55.6274	45.1496
261	0.01	TRUE	0.994592	96.2813	3.44334	50.0855	40.6371
262	0.01	TRUE	0.986873	102.651	3.37211	52.6671	42.5435
263	0.01	TRUE	0.994588	100.072	3.34412	51.0577	41.1697
264	0.01	TRUE	0.973711	106.433	4.42352	63.9937	54.3833
265	0.01	TRUE	0.996672	97.1463	3.03172	46.2446	36.4708
266	0.01	TRUE	0.985176	105.936	2.97984	49.7813	39.0981
267	0.01	TRUE	0.9931	103.745	3.0735	49.8865	39.4702
268	0.01	TRUE	0.990351	107.956	4.06694	62.0782	52.0081
269	0.01	TRUE	0.999494	95.6923	2.41192	37.6419	27.9292
270	0.01	TRUE	0.993063	99.4014	3.31253	50.3911	40.549
271	0.01	TRUE	0.988865	96.6541	3.52546	51.0507	41.6224
272	0.01	TRUE	0.995406	101.399	2.73708	44.5623	34.2572
273	0.01	TRUE	0.998635	90.9199	3.54124	48.1588	39.3004
274	0.01	TRUE	0.99132	100.455	2.92371	46.5263	36.3726
275	0.01	TRUE	0.9975	99.126	2.79208	44.2745	34.2127
276	0.01	TRUE	0.982122	103.54	4.2264	60.7947	51.2741
277	0.01	TRUE	0.999633	103.501	2.72814	45.3633	34.8429
278	0.01	TRUE	1.0126	92.4297	2.7174	40.3793	30.9824
279	0.01	TRUE	1.00531	96.7276	2.59095	40.583	30.7388
280	0.01	TRUE	0.997742	95.5774	3.08067	46.0375	36.4447
281	0.01	TRUE	0.993732	101.612	3.29452	51.3206	41.2479
282	0.01	TRUE	1.00282	99.3697	3.07117	47.7561	37.7779
283	0.01	TRUE	1.00789	92.6871	3.17884	45.664	36.4108
284	0.01	TRUE	0.992851	105.587	2.75146	46.6027	35.875
285	0.01	TRUE	0.972184	107.993	4.82366	67.7308	58.3414
286	0.01	TRUE	1.00344	101.572	3.05228	48.5937	38.3848
287	0.01	TRUE	0.996915	104.401	3.16271	51.2494	40.8173
288	0.01	TRUE	0.993537	106.085	3.36383	54.3396	43.8714
289	0.01	TRUE	0.990277	101.712	3.28304	51.2489	41.1588
290	0.01	TRUE	1.01144	91.558	2.15986	32.3	23.1453
291	0.01	TRUE	0.984081	107.544	3.59703	57.5284	47.0948
292	0.01	TRUE	1.0066	97.1327	2.8292	43.8454	33.996
293	0.01	TRUE	0.999207	98.2993	2.87559	44.9451	34.9919
294	0.01	TRUE	1.0096	93.1271	2.9709	43.6628	34.2677
295	0.01	TRUE	1.00074	94.5628	3.05059	45.222	35.7168
296	0.01	TRUE	0.99281	95.8529	3.11647	46.5592	36.9568
297	0.01	TRUE	1.01965	96.7007	2.15909	34.1017	24.4334
298	0.01	TRUE	0.997044	105.182	3.25894	52.7296	42.2793
299	0.01	TRUE	0.979364	108.728	3.8194	60.3193	49.9582
300	0.01	TRUE	0.992919	102.417	4.89502	64.6716	55.8277
301	0.01	TRUE	0.993466	101.118	3.49207	53.0837	43.1956
302	0.01	TRUE	1.00475	106.604	2.6782	46.0107	35.1667
303	0.01	TRUE	0.990969	103.024	3.17912	50.7595	40.4746
304	0.01	TRUE	0.989883	108.447	3.83157	60.2761	49.9523
305	0.01	TRUE	1.00739	99.1031	3.04799	47.3634	37.4005
306	0.01	TRUE	0.993297	98.4046	2.82089	44.3157	34.3348
307	0.01	TRUE	0.999369	96.8345	2.545	39.9957	30.1424
308	0.01	TRUE	0.998512	101.31	3.25513	50.747	40.6792
309	0.01	TRUE	1.00006	106.086	2.83738	47.997	37.2423
310	0.01	TRUE	0.992874	102.612	3.4317	53.2607	43.1827
311	0.01	TRUE	1.00111	104.777	4.55067	63.9	54.5512
312	0.01	TRUE	0.993505	100.235	3.38708	51.5794	41.7041
313	0.01	TRUE	0.992966	95.8573	3.72547	52.395	43.1893
314	0.01	TRUE	0.984272	103.192	3.14929	50.5028	40.1837
315	0.01	TRUE	0.987608	103.109	3.16467	50.6379	40.3359
316	0.01	TRUE	0.991892	101.228	2.978	47.5467	37.3374
317	0.01	TRUE	1.00101	90.99	2.90896	41.9783	32.7761
318	0.01	TRUE	0.984945	99.262	3.52337	52.4084	42.7242
319	0.01	TRUE	1.00153	103.627	4.31526	61.5166	52.0653
320	0.01	TRUE	0.99951	100.548	3.76657	55.3226	45.6988
321	0.01	TRUE	0.985085	100.666	3.4256	52.1895	42.2984
322	0.01	TRUE	0.989285	102.614	2.66949	44.1671	33.7281
323	0.01	TRUE	0.991935	108.02	2.79482	48.2852	37.3214
324	0.01	TRUE	1.00744	108.118	2.38226	42.0387	31.0758
325	0.01	TRUE	1.0104	93.4614	2.1468	32.7632	23.4297
326	0.01	TRUE	0.994531	104.185	4.02528	59.5673	49.8132
327	0.01	TRUE	1.01115	99.4045	2.42694	39.3286	29.2346
328	0.01	TRUE	0.991821	104.538	3.73155	57.1963	47.1619
329	0.01	TRUE	0.974537	106.92	3.80034	59.1416	48.9364
330	0.01	TRUE	0.992308	100.966	3.25517	50.5755	40.5418
331	0.01	TRUE	0.994767	104.294	3.10524	50.5271	40.0728
332	0.01	TRUE	0.997379	100.772	2.27983	37.5542	27.3864
333	0.01	TRUE	1.00897	104.811	2.72789	45.9342	35.2806
334	0.01	TRUE	0.992198	99.5364	3.34487	50.7921	40.9576
335	0.01	TRUE	1.00916	85.6368	2.94626	39.8973	31.2491
336	0.01	TRUE	1.00909	95.6373	2.94966	44.5958	34.9389
337	0.01	TRUE	0.996429	96.2723	2.97599	45.1958	35.4856
338	0.01	TRUE	0.992061	107.205	2.93698	49.8254	38.995
339	0.01	TRUE	1.00244	89.8933	2.82868	40.5716	31.4561
340	0.01	TRUE	0.994587	99.1995	3.25368	49.6747	39.8156
341	0.01	TRUE	0.999314	104.683	2.92543	48.5063	37.9259
342	0.01	TRUE	1.00117	98.4662	3.47567	51.5344	41.8941
343	0.01	TRUE	0.992872	109.317	2.93952	50.8405	39.7979
344	0.01	TRUE	0.992782	99.6459	3.02382	47.3425	37.3135
345	0.01	TRUE	0.998797	97.7938	2.19836	35.1352	25.3243
346	0.01	TRUE	1.01061	99.9298	2.68813	43.2639	33.1002
347	0.01	TRUE	1.00577	97.5469	2.62659	41.4119	31.4851
348	0.01	TRUE	1.00116	92.0237	3.08151	44.3346	35.0989
349	0.01	TRUE	0.98759	106.114	3.67986	57.5687	47.3405
350	0.01	TRUE	0.999682	100.29	3.12604	48.8221	38.7804
351	0.01	TRUE	0.999125	89.4362	2.66218	38.4061	29.307
352	0.01	TRUE	0.997647	94.237	3.32748	47.9191	38.5975
353	0.01	TRUE	0.993401	105.532	2.95537	49.2821	38.6286
354	0.01	TRUE	0.999139	95.0963	3.33661	48.4456	39.0446
355	0.01	TRUE	0.992004	102.674	2.90547	47.3245	36.9394
356	0.01	TRUE	1.00048	102.25	2.87857	46.7893	36.4372
357	0.01	TRUE	0.997613	98.5953	3.46587	51.5076	41.8478
358	0.01	TRUE	1.00171	90.444	3.17014	44.4723	35.4386
359	0.01	TRUE	0.996904	108.671	4.65935	67.0437	57.4465
360	0.01	TRUE	0.997346	91.1702	3.03064	43.3883	34.2153
361	0.01	TRUE	1.00195	101.211	3.26747	50.8301	40.7798
362	0.01	TRUE	0.986506	100.457	3.36614	51.4802	41.569
363	0.01	TRUE	0.98949	109.812	3.36808	56.2964	45.4635
364	0.01	TRUE	1.00436	96.8723	3.6084	51.9222	42.5321
365	0.01	TRUE	1.0087	99.4145	2.39457	38.8426	28.7578
366	0.01	TRUE	1.00927	89.232	2.42524	35.281	26.2204
367	0.01	TRUE	1.01428	92.7448	2.27241	34.4515	25.0979
368	0.01	TRUE	1.00019	97.0316	3.04248	46.3114	36.5542
369	0.01	TRUE	0.999245	92.9317	2.64482	39.6863	30.2302
370	0.01	TRUE	1.00981	102.379	2.7027	44.5248	34.1141
371	0.01	TRUE	0.989518	98.0817	3.39351	50.5348	40.876
372	0.01	TRUE	1.00199	97.3989	2.8477	44.1933	34.3224
373	0.01	TRUE	1.00218	93.9902	3.3044	47.5684	38.2571
374	0.01	TRUE	0.997803	99.9347	2.84585	45.3207	35.1922
375	0.01	TRUE	0.994245	98.3519	3.18508	48.522	38.7069
376	0.01	TRUE	0.996538	99.2873	3.32477	50.4594	40.6364
377	0.01	TRUE	1.00696	97.7017	3.14435	47.7621	37.9893
378	0.01	TRUE	1.00594	91.6816	2.64708	39.1809	29.8521
379	0.01	TRUE	1.00761	102.275	2.49143	41.4472	31.0469
380	0.01	TRUE	1.00078	96.0193	2.5643	39.9238	30.1523
381	0.01	TRUE	1.00301	100.201	3.14262	48.9647	38.9409
382	0.01	TRUE	0.991414	103.588	3.00209	48.9509	38.5148
383	0.01	TRUE	1.00301	100.201	3.14262	48.9647	38.9409
384	0.01	TRUE	0.990275	103.727	2.49042	42.0202	31.4724
385	0.01	TRUE	0.999014	99.0046	2.44503	39.4401	29.3819
386	0.01	TRUE	0.99489	105.863	3.67749	57.4101	47.2041
387	0.01	TRUE	0.992492	97.4474	3.62917	52.4172	42.9867
388	0.01	TRUE	0.998035	95.3201	2.2804	35.5312	25.9132
389	0.01	TRUE	1.00203	102.031	2.83335	46.1104	35.7655
390	0.01	TRUE	0.993088	92.4198	3.0838	44.5495	35.2752
391	0.01	TRUE	0.988913	106.813	4.57507	65.3137	55.8051
392	0.01	TRUE	0.986526	95.454	2.74713	42.0759	32.3769
393	0.01	TRUE	0.999062	98.0657	3.15033	48.0052	38.1993
394	0.01	TRUE	1.00059	101.069	2.7012	43.9346	33.6569
395	0.01	TRUE	1.01136	97.4611	2.68463	42.1491	32.236
396	0.01	TRUE	0.999336	86.4599	2.83745	39.1182	30.3531
397	0.01	TRUE	0.998128	96.0545	2.53297	39.5073	29.7344
398	0.01	TRUE	1.0023	96.5154	2.47799	38.922	29.1097
399	0.01	TRUE	0.99926	99.4838	3.06298	47.7174	37.7237
400	0.01	TRUE	1.00584	107.342	2.52951	44.0963	33.1752
401	0.01	TRUE	0.996609	99.2077	2.35079	38.0894	28.0427
402	0.01	TRUE	1.00257	94.949	3.35561	48.5557	39.1812
403	0.01	TRUE	1.00203	102.031	2.83335	46.1104	35.7655
404	0.01	TRUE	0.994712	92.8053	2.89096	42.6099	33.2181
405	0.01	TRUE	0.998069	104.486	2.84537	47.3784	36.7885
406	0.01	TRUE	1.00015	109.473	3.37993	56.2538	45.4632
407	0.01	TRUE	1.00361	102.184	2.89962	47.0255	36.6877
408	0.01	TRUE	0.998251	99.6377	3.09506	48.1566	38.1637
409	0.01	TRUE	0.999102	103.409	3.59987	55.3441	45.3138
410	0.01	TRUE	1.0014	94.4792	2.61459	39.9522	30.3371
411	0.01	TRUE	0.989503	88.8748	3.09621	42.9663	34.0534
412	0.01	TRUE	0.973635	106.224	3.69302	57.7543	47.5262
413	0.01	TRUE	1.0138	107.749	2.11628	37.205	26.4778
414	0.01	TRUE	0.991273	96.9833	3.92212	54.6405	45.4788
415	0.01	TRUE	0.994021	88.2701	3.22859	43.9648	35.1785
416	0.01	TRUE	1.01582	95.7646	2.40002	37.4965	27.7802
417	0.01	TRUE	0.992458	99.1246	3.19233	48.9818	39.0937
418	0.01	TRUE	0.999923	108.151	3.4592	56.4289	45.8278
419	0.01	TRUE	1.00129	103.558	3.3124	52.497	42.2432
420	0.01	TRUE	0.987024	101.498	2.64874	43.3992	33.0717
421	0.01	TRUE	1.00158	97.4303	2.86094	44.3696	34.4996
422	0.01	TRUE	1.01454	92.7951	2.56063	38.5347	29.0914
423	0.01	TRUE	1.00287	110.538	2.92097	51.1589	39.9849
424	0.01	TRUE	0.985162	101.541	3.53051	53.681	43.7798
425	0.01	TRUE	0.996092	98.7954	2.55472	40.9432	30.8897
426	0.01	TRUE	0.981115	95.4803	3.64624	51.5085	42.2807
427	0.01	TRUE	0.998559	100.203	4.06049	57.5693	48.2171
428	0.01	TRUE	0.998489	96.9402	2.97326	45.4778	35.699
429	0.01	TRUE	1.00216	97.9827	3.17739	48.2573	38.4747
430	0.01	TRUE	0.993904	107.407	3.27757	54.0566	43.3978
431	0.01	TRUE	1.00282	99.3696	3.07116	47.756	37.7778
432	0.01	TRUE	0.987373	110.954	3.62432	59.633	48.8912
433	0.01	TRUE	0.997037	96.8116	3.3177	49.1303	39.5478
434	0.01	TRUE	1.00269	103.93	3.09088	50.1817	39.756
435	0.01	TRUE	0.989175	98.1112	3.40904	50.703	41.0517
436	0.01	TRUE	0.98341	99.0023	2.88362	45.3652	35.3437
437	0.01	TRUE	1.01023	103.869	2.63077	44.156	33.586
438	0.01	TRUE	0.998493	102.05	2.63428	43.432	33.0474
439	0.01	TRUE	0.990805	103.392	3.87416	57.839	48.0317
440	0.01	TRUE	0.992718	102.634	3.43883	53.3446	43.2696
441	0.01	TRUE	0.993301	96.3611	2.95136	44.953	35.2237
442	0.01	TRUE	1.00022	98.5959	3.51517	51.9792	42.3541
443	0.01	TRUE	0.999329	93.2366	2.44634	37.1606	27.6881
444	0.01	TRUE	0.998715	106.574	3.81703	59.103	48.945
445	0.01	TRUE	0.988617	95.7081	3.45166	49.8658	40.4793
446	0.01	TRUE	0.988926	98.3698	3.10304	47.6327	37.7711
447	0.01	TRUE	0.998497	107.051	2.97311	50.2194	39.4206
448	0.01	TRUE	1.00775	106.313	2.20215	38.2633	27.5945
449	0.01	TRUE	0.987959	102.083	3.37506	52.4062	42.3406
450	0.01	TRUE	0.974046	111.372	4.05848	63.9688	53.5723
451	0.01	TRUE	1.00636	100.109	3.1584	49.0949	39.0892
452	0.01	TRUE	1.00224	107.647	3.06711	51.6841	40.8725
453	0.01	TRUE	0.992347	112.633	3.27392	56.6435	45.4635
454	0.01	TRUE	0.985841	104.415	4.41347	62.7082	53.2711
455	0.01	TRUE	1.00386	91.2984	3.29554	46.1216	37.0718
456	0.01	TRUE	1.00055	100.003	3.40647	51.655	41.8158
457	0.01	TRUE	1.00034	104.553	3.46279	54.5883	44.3425
458	0.01	TRUE	1.00272	92.4273	2.89171	42.4449	33.0916
459	0.01	TRUE	1.00066	103.025	2.94859	48.0271	37.6239
460	0.01	TRUE	0.992811	95.8529	3.11646	46.5591	36.9567
461	0.01	TRUE	1.00484	91.375	3.71148	49.8314	41.0462
462	0.01	TRUE	0.98713	103.1	3.52094	54.4108	44.3503
463	0.01	TRUE	0.984535	108.806	3.50076	57.211	46.5778
464	0.01	TRUE	1.0066	97.1327	2.8292	43.8454	33.996
465	0.01	TRUE	0.991493	101.443	3.57911	54.0952	44.2399
466	0.01	TRUE	1.00852	93.6024	2.7565	41.3747	31.8657
467	0.01	TRUE	1.00779	96.5431	2.23241	35.2316	25.5209
468	0.01	TRUE	1.00301	100.201	3.14262	48.9647	38.9409
469	0.01	TRUE	0.991751	100.65	3.13715	49.1228	39.0511
470	0.01	TRUE	1.00509	101.973	2.85615	46.3773	36.0455
471	0.01	TRUE	1.00159	105.067	2.2898	39.3235	28.7161
472	0.01	TRUE	0.997751	102.843	3.20568	50.9686	40.7176
473	0.01	TRUE	0.993038	109.7	3.37222	56.2845	45.4659
474	0.01	TRUE	1.01262	96.4172	2.60851	40.69	30.8775
475	0.01	TRUE	0.998739	98.6616	2.65508	42.272	32.2337
476	0.01	TRUE	1.00391	93.8625	2.77109	41.6685	32.1361
477	0.01	TRUE	0.996067	95.7431	3.13888	46.7463	37.1665
478	0.01	TRUE	1.01383	89.6329	2.41222	35.2625	26.1647
479	0.01	TRUE	0.987849	99.9521	3.06084	47.9175	37.8756
480	0.01	TRUE	0.998687	105.712	3.66872	57.2442	47.0457
481	0.01	TRUE	1.01521	94.2706	2.47665	37.9981	28.4142
482	0.01	TRUE	1.0037	103.113	3.5579	54.7799	44.7462
483	0.01	TRUE	1.00646	98.9793	2.54656	40.9038	30.8321
484	0.01	TRUE	0.995574	106.823	2.6158	45.1901	34.3188
485	0.01	TRUE	1.00225	98.2355	2.90065	45.2207	35.2827
486	0.01	TRUE	0.995805	111.828	3.48987	58.6819	47.7448
487	0.01	TRUE	1.00334	106.726	3.54216	56.5403	46.1426
488	0.01	TRUE	0.999361	105.417	2.78313	46.9625	36.2598
489	0.01	TRUE	1.00025	94.051	3.2254	46.8118	37.4483
490	0.01	TRUE	1.00168	98.039	2.72957	42.9881	33.0232
491	0.01	TRUE	1.00048	102.25	2.87859	46.7894	36.4374
492	0.01	TRUE	1.00162	105.865	2.79069	47.2658	36.5195
493	0.01	TRUE	0.996089	104.089	3.05891	49.8773	39.4189
494	0.01	TRUE	0.988686	96.626	2.97243	45.3208	35.5734
495	0.01	TRUE	1.00281	96.385	2.77295	42.8115	33.0234
496	0.01	TRUE	0.99798	101.305	4.24938	59.654	50.3584
497	0.01	TRUE	0.989679	102.401	3.13346	49.9352	39.6862
498	0.01	TRUE	0.996503	98.7435	3.5133	52.0393	42.3985
499	0.01	TRUE	0.988765	102.308	3.65498	55.2734	45.3925
500	0.01	TRUE	1.00352	108.034	3.46096	56.3864	45.7981
501	0.01	TRUE	1.00391	91.326	2.81827	41.0973	31.8337
502	0.01	TRUE	0.993063	99.4014	3.31253	50.3911	40.549
503	0.01	TRUE	0.998341	96.6691	3.2677	48.5515	38.9523
504	0.01	TRUE	0.995089	97.7915	4.04018	56.0274	46.8838
505	0.01	TRUE	1.00636	100.109	3.1584	49.095	39.0892
506	0.01	TRUE	0.993939	107.509	2.34734	41.2186	30.3329
507	0.01	TRUE	1.00286	99.6207	2.81154	44.7444	34.6376
508	0.01	TRUE	0.999369	96.8345	2.545	39.9957	30.1424
509	0.01	TRUE	1.00473	98.334	3.48525	51.5569	41.9363
510	0.01	TRUE	1.00312	96.3989	3.2334	48.0633	38.4706
511	0.01	TRUE	0.995439	94.2478	2.78636	42.0261	32.4581
512	0.01	TRUE	0.982223	102.095	3.30496	51.6762	41.5624
513	0.01	TRUE	0.989947	99.6843	2.99009	46.9648	36.9166
514	0.01	TRUE	1.00394	94.4423	3.07567	45.4368	35.9555
515	0.01	TRUE	0.986056	105.686	4.29599	62.5922	52.936
516	0.01	TRUE	1.00991	96.457	2.57826	40.2969	30.4803
517	0.01	TRUE	0.995691	99.7846	3.65416	53.9025	44.2647
518	0.01	TRUE	0.991377	98.9633	2.64116	42.2123	32.1422
519	0.01	TRUE	0.99299	98.7757	2.94475	46.0006	36.0249
520	0.01	TRUE	0.996344	95.7282	3.12797	46.6223	37.0383
521	0.01	TRUE	0.977222	107.506	3.24414	53.7249	43.034
522	0.01	TRUE	1.00386	102.955	2.968	48.235	37.8472
523	0.01	TRUE	0.990805	103.392	3.87416	57.839	48.0317
524	0.01	TRUE	0.992209	97.1276	2.52419	39.8255	29.9442
525	0.01	TRUE	1.00048	102.25	2.87859	46.7894	36.4374
526	0.01	TRUE	0.995542	104.4	3.72718	57.0801	47.0555
527	0.01	TRUE	1.0031	97.5764	2.59522	40.9976	31.067
528	0.01	TRUE	0.995275	101.96	3.07192	49.0098	38.7719
529	0.01	TRUE	0.981216	108.762	3.16321	53.3963	42.5287
530	0.01	TRUE	1.008	96.6749	3.04268	46.1433	36.4221
531	0.01	TRUE	1.00031	100.288	2.65014	42.9012	32.697
532	0.01	TRUE	0.990481	100.838	3.18223	49.7174	39.6524
533	0.01	TRUE	0.995574	106.823	2.6158	45.1901	34.3188
534	0.01	TRUE	1.01314	87.0445	2.83947	39.4048	30.581
535	0.01	TRUE	1.00571	93.6757	2.72432	41.0097	31.4873
536	0.01	TRUE	0.990917	107	2.85001	48.5809	37.7378
537	0.01	TRUE	1.00282	98.0033	2.05766	32.8301	23.1389
538	0.01	TRUE	1.00479	96.77	3.02059	45.9396	36.1986
539	0.01	TRUE	0.996438	103.359	3.55341	54.8669	44.8058
540	0.01	TRUE	0.994829	100.591	3.16339	49.3868	39.3357
541	0.01	TRUE	0.995561	101.927	3.06131	48.8697	38.6297
542	0.01	TRUE	1.00221	100.041	2.60336	42.1471	31.9658
543	0.01	TRUE	0.992378	101.293	3.53985	53.6399	43.7698
544	0.01	TRUE	0.987001	103.12	3.52712	54.482	44.4243
545	0.01	TRUE	0.999481	105.556	3.62983	56.7851	46.5704
546	0.01	TRUE	0.999977	100.457	2.36799	38.838	28.6576
547	0.01	TRUE	0.988261	99.1587	3.54415	52.5502	42.8911
548	0.01	TRUE	0.996142	104.752	2.90583	48.2872	37.692
549	0.01	TRUE	0.9862	103.713	3.92822	58.484	48.6916
550	0.01	TRUE	0.989618	106.868	4.20177	62.5534	52.7047
551	0.01	TRUE	1.00644	84.3263	2.54091	34.78	26.1997
552	0.01	TRUE	1.00924	110.446	2.34384	42.2839	31.1026
553	0.01	TRUE	1.01071	92.0465	2.89361	42.2917	32.9775
554	0.01	TRUE	0.997656	103.467	3.04713	49.4389	39.0368
555	0.01	TRUE	0.993051	103.968	3.34536	53.0589	42.7868
556	0.01	TRUE	1.00011	102.29	2.89093	46.9641	36.6124
557	0.01	TRUE	0.978929	100.185	3.98723	56.9755	47.5645
558	0.01	TRUE	0.997375	92.6249	2.80955	41.5787	32.1812
559	0.01	TRUE	0.995542	104.4	3.72718	57.0801	47.0555
560	0.01	TRUE	0.988919	105.757	4.34433	63.0003	53.3805
561	0.01	TRUE	1.00594	91.6816	2.64707	39.1808	29.8521
562	0.01	TRUE	0.984171	96.6799	3.39754	49.8517	40.3336
563	0.01	TRUE	1.0079	96.0868	2.74229	42.2936	32.5294
564	0.01	TRUE	1.00785	101.991	2.39745	39.8945	29.5472
565	0.01	TRUE	1.00534	98.1652	2.92442	45.4741	35.5521
566	0.01	TRUE	0.975823	100.235	3.95493	56.7421	47.2999
567	0.01	TRUE	1.00555	103.401	2.77797	45.9952	35.4959
568	0.01	TRUE	1.00646	98.9793	2.54656	40.9038	30.8321
569	0.01	TRUE	0.992334	100.411	3.43532	52.154	42.2947
570	0.01	TRUE	1.00462	100.573	2.93931	46.7713	36.6119
571	0.01	TRUE	0.995736	95.2362	3.31714	48.3253	38.8984
572	0.01	TRUE	0.995094	101.406	3.24217	50.6549	40.5695
573	0.01	TRUE	0.989041	100.374	4.4956	60.8451	51.8426
574	0.01	TRUE	0.994761	105.086	3.20352	52.0554	41.5796
575	0.01	TRUE	1.00506	96.1418	2.71287	41.9428	32.1679
576	0.01	TRUE	1.00361	106.429	2.60622	44.8809	34.0495
577	0.01	TRUE	0.995896	93.7072	2.89926	43.12	33.6397
578	0.01	TRUE	1.00126	102.503	2.62199	43.4507	33.0193
579	0.01	TRUE	0.982454	105.117	3.44137	54.6615	44.3445
580	0.01	TRUE	0.995182	105.675	3.02242	50.1897	39.5532
581	0.01	TRUE	0.995949	99.3523	2.51511	40.6067	30.5002
582	0.01	TRUE	0.997757	99.3397	2.98675	46.7632	36.7482
583	0.01	TRUE	0.994173	92.1999	3.62912	49.5942	40.6714
584	0.01	TRUE	1.00232	102.566	3.17618	50.5009	40.26
585	0.01	TRUE	0.990377	94.9884	3.57126	50.5834	41.3496
586	0.01	TRUE	1.00779	96.5431	2.23241	35.2316	25.5209
587	0.01	TRUE	0.988095	104.678	3.73638	57.3173	47.2735
588	0.01	TRUE	1.0086	91.4729	2.58161	38.2579	28.9486
589	0.01	TRUE	0.994096	105.603	3.95919	59.8175	49.8734
590	0.01	TRUE	0.998947	102.654	3.16229	50.3875	40.1297
591	0.01	TRUE	1.01081	96.0229	2.77035	42.6183	32.8664
592	0.01	TRUE	1.00626	89.7637	2.31687	33.9838	24.9081
593	0.01	TRUE	1.00588	85.9932	2.07241	29.032	20.5131
594	0.01	TRUE	1.009	91.0709	2.78831	40.6324	31.3874
595	0.01	TRUE	0.999117	94.52	2.97599	44.3733	34.8398
596	0.01	TRUE	0.986318	100.479	3.37443	51.5763	41.6684
597	0.01	TRUE	0.992288	98.8393	2.96901	46.3185	36.3464
598	0.01	TRUE	1.00095	95.4719	3.10448	46.2451	36.6748
599	0.01	TRUE	0.988907	101.399	3.52855	53.5868	43.698
600	0.01	TRUE	1.00123	104.153	3.14284	50.8985	40.4795
601	0.01	TRUE	1.00291	94.5613	4.07395	54.4275	45.6123
602	0.01	TRUE	0.99521	97.6737	3.31965	49.5876	39.921
603	0.01	TRUE	1.00221	100.041	2.60336	42.1471	31.9658
604	0.01	TRUE	0.995306	102.188	3.69396	55.568	45.7294
605	0.01	TRUE	1.00453	99.2271	2.59102	41.6327	31.5341
606	0.01	TRUE	0.978756	98.1132	3.115	47.6409	37.8113
607	0.01	TRUE	0.988551	105.484	3.03178	50.2143	39.6017
608	0.01	TRUE	1.00102	96.0104	2.95619	44.8452	35.1533
609	0.01	TRUE	0.997884	97.295	2.74439	42.8523	32.9657
610	0.01	TRUE	1.00388	86.5037	2.72081	37.8297	29.0358
611	0.01	TRUE	0.995803	105.685	3.6319	56.8748	46.6492
612	0.01	TRUE	1.0043	94.7504	2.80705	42.5025	32.8886
613	0.01	TRUE	0.995306	102.188	3.69396	55.568	45.7294
614	0.01	TRUE	1.00788	105.452	2.53456	43.3968	32.6675
615	0.01	TRUE	0.994504	104.327	3.11538	50.6629	40.2109
616	0.01	TRUE	1.00712	100.45	2.47163	40.4144	30.2033
617	0.01	TRUE	0.992378	101.293	3.53985	53.6399	43.7698
618	0.01	TRUE	0.998175	104.994	3.21518	52.1427	41.6832
619	0.01	TRUE	0.996087	94.6106	2.94704	44.0871	34.5329
620	0.01	TRUE	1.00277	104.196	2.62233	44.173	33.5694
621	0.01	TRUE	0.992651	105.183	5.05163	67.3719	58.4244
622	0.01	TRUE	1.01136	97.4612	2.68464	42.1493	32.2362
623	0.01	TRUE	0.996251	100.055	2.40317	39.2244	29.0717
624	0.01	TRUE	0.996512	104.71	2.89318	48.1044	37.5087
625	0.01	TRUE	0.998801	101.61	3.93528	57.3571	47.7692
626	0.01	TRUE	0.990186	97.0186	2.7937	43.3536	33.5061
627	0.01	TRUE	1.00482	109.849	3.15054	53.7761	42.792
628	0.01	TRUE	0.998577	101.878	3.08853	49.1637	38.9427
629	0.01	TRUE	0.97373	96.2451	4.22406	56.4948	47.643
630	0.01	TRUE	0.997419	90.8	3.61398	48.7144	39.9168
631	0.01	TRUE	1.00464	100.465	2.43851	39.9234	29.7185
632	0.01	TRUE	0.999603	92.3147	2.40587	36.2282	26.8601
633	0.01	TRUE	0.985258	100.038	2.58307	41.8609	31.6799
634	0.01	TRUE	0.976488	100.625	3.68268	54.6163	44.9194
635	0.01	TRUE	0.98479	102.146	3.35106	52.1888	42.1006
636	0.01	TRUE	1.00484	101.244	2.33374	38.6002	28.3553
637	0.01	TRUE	0.99682	98.9055	2.70397	43.031	32.9737
638	0.01	TRUE	0.997049	100.998	3.49825	53.0809	43.209
639	0.01	TRUE	1.00924	91.5819	2.66437	39.3548	30.0376
640	0.01	TRUE	0.991172	104.41	3.10045	50.527	40.0584
641	0.01	TRUE	0.996089	104.089	3.05892	49.8774	39.4189
642	0.01	TRUE	1.00723	94.673	2.83651	42.8227	33.2248
643	0.01	TRUE	0.996062	97.5194	2.79352	43.575	33.6767
644	0.01	TRUE	0.991509	102.341	3.70019	55.7085	45.8601
645	0.01	TRUE	0.99208	96.909	3.87727	54.2375	45.0475
646	0.01	TRUE	0.993622	107.923	4.08508	62.2119	52.1612
647	0.01	TRUE	0.9929	100.601	2.63836	42.8722	32.6352
648	0.01	TRUE	0.984003	98.6684	3.14145	48.2028	38.3317
649	0.01	TRUE	0.996287	95.1098	2.8096	42.6948	33.0451
650	0.01	TRUE	0.992505	108.663	2.86049	49.479	38.4709
651	0.01	TRUE	0.970554	104.195	2.72112	45.5706	34.9783
652	0.01	TRUE	0.999117	94.52	2.97599	44.3733	34.8398
653	0.01	TRUE	0.981914	96.9366	3.49373	50.904	41.4259
654	0.01	TRUE	1.00622	96.2873	2.78609	42.9321	33.157
655	0.01	TRUE	1.00224	107.647	3.06711	51.6841	40.8725
656	0.01	TRUE	1.00388	95.1106	2.5981	40	30.3204
657	0.01	TRUE	0.999942	98.0732	3.73837	53.7181	44.3095
658	0.01	TRUE	0.996283	102.52	3.44495	53.3471	43.2877
659	0.01	TRUE	0.99121	100.056	3.6892	54.3662	44.7291
660	0.01	TRUE	0.99567	94.0487	2.67072	40.4961	30.9286
661	0.01	TRUE	1.00352	108.034	3.46096	56.3864	45.7981
662	0.01	TRUE	0.990447	98.4447	2.79086	43.9547	33.9618
663	0.01	TRUE	1.0003	99.5027	3.61421	53.3855	43.7448
664	0.01	TRUE	0.996059	102.131	2.78339	45.5018	35.1329
665	0.01	TRUE	0.993537	106.085	3.36383	54.3396	43.8714
666	0.01	TRUE	1.00677	97.7304	2.69955	42.4618	32.5233
667	0.01	TRUE	1.00323	100.4	3.76595	55.2357	45.6256
668	0.01	TRUE	0.99407	98.7213	3.45581	51.476	41.7969
669	0.01	TRUE	1.00023	106.803	2.91484	49.3506	38.5516
670	0.01	TRUE	0.985698	98.9853	3.89031	55.5075	46.1311
671	0.01	TRUE	0.992032	104.917	2.70537	45.6659	34.9975
672	0.01	TRUE	1.00599	95.7279	2.92438	44.3445	34.6689
673	0.01	TRUE	0.984206	107.522	3.59038	57.45	47.0131
674	0.01	TRUE	1.00023	106.803	2.91489	49.3512	38.5522
675	0.01	TRUE	0.992351	106.293	3.41576	55.0026	44.5514
676	0.01	TRUE	1.00659	99.687	2.4373	39.5962	29.4706
677	0.01	TRUE	1.0075	92.7032	2.74553	40.8438	31.424
678	0.01	TRUE	1.00031	100.288	2.65014	42.9012	32.697
679	0.01	TRUE	0.992492	97.4474	3.62917	52.4172	42.9867
680	0.01	TRUE	0.991793	103.665	3.59843	55.4668	45.4106
681	0.01	TRUE	1.00539	101.986	2.36649	39.4056	29.0708
682	0.01	TRUE	1.00474	96.5076	2.51303	39.4148	29.5979
683	0.01	TRUE	1.0078	100.501	2.95971	46.9853	36.8415
684	0.01	TRUE	0.983468	104.998	3.78929	57.9782	47.9473
685	0.01	TRUE	0.995736	95.2362	3.31714	48.3253	38.8984
686	0.01	TRUE	1.00312	96.3989	3.2334	48.0633	38.4706
687	0.01	TRUE	0.993534	97.3292	3.58087	51.9176	42.4632
688	0.01	TRUE	0.996004	99.5673	3.04391	47.5381	37.5266
689	0.01	TRUE	0.992728	108.385	3.45564	56.5134	45.8866
690	0.01	TRUE	1.00093	99.266	3.00824	46.9807	36.9827
691	0.01	TRUE	0.993931	101.587	3.28615	51.2189	41.1433
692	0.01	TRUE	1.00427	104.363	2.8886	47.886	37.3236
693	0.01	TRUE	0.987811	106.584	3.45515	55.5687	45.1182
694	0.01	TRUE	1.00415	105.763	3.38141	54.3634	43.9394
695	0.01	TRUE	1.00474	96.507	2.51313	39.4161	29.5992
696	0.01	TRUE	1.00156	99.8509	3.36645	51.1728	41.3216
697	0.01	TRUE	0.987816	100.684	3.4673	52.6129	42.7495
698	0.01	TRUE	1.00289	89.3634	3.08515	43.09	34.123
699	0.01	TRUE	0.987587	98.2211	3.0178	46.5964	36.708
700	0.01	TRUE	0.993907	104.726	3.81189	58.032	48.0459
701	0.01	TRUE	1.00253	93.1754	2.46254	37.3616	27.8918
702	0.01	TRUE	1.00067	103.025	2.94857	48.0269	37.6237
703	0.01	TRUE	0.992305	102.003	3.04315	48.6921	38.4353
704	0.01	TRUE	0.995103	101.154	2.99758	47.7469	37.5539
705	0.01	TRUE	0.993687	102.024	4.0159	58.2561	48.6963
706	0.01	TRUE	1.00301	100.201	3.14262	48.9647	38.9409
707	0.01	TRUE	0.995593	102.74	3.14763	50.2626	39.9878
708	0.01	TRUE	1.00129	95.3781	2.66223	40.9582	31.2546
709	0.01	TRUE	0.985449	98.1732	2.87657	44.8994	34.9594
710	0.01	TRUE	0.993752	102.184	3.1249	49.7313	39.4993
711	0.01	TRUE	1.00334	96.1124	2.32591	36.525	26.803
712	0.01	TRUE	1.00451	102.109	3.41184	52.7978	42.7552
713	0.01	TRUE	0.996283	102.52	3.44495	53.3471	43.2877
714	0.01	TRUE	0.997473	103.783	2.79012	46.3283	35.7933
715	0.01	TRUE	1.0003	99.5027	3.61421	53.3855	43.7448
716	0.01	TRUE	1.00095	95.4719	3.10448	46.2451	36.6748
717	0.01	TRUE	0.990902	102.464	2.82234	46.1627	35.7706
718	0.01	TRUE	0.999214	95.037	2.83912	43.0188	33.3848
719	0.01	TRUE	0.994696	104.567	3.77056	57.5698	47.5647
720	0.01	TRUE	0.995063	98.1949	2.26785	36.4034	26.503
721	0.01	TRUE	0.99966	98.8637	2.73265	43.3901	33.3419
722	0.01	TRUE	1.00265	91.9327	3.03042	43.7487	34.4989
723	0.01	TRUE	0.997447	87.5571	2.92549	40.5714	31.722
724	0.01	TRUE	0.99695	101.722	3.01533	48.228	37.9859
725	0.01	TRUE	1.00477	91.1505	2.44799	36.3517	27.0907
726	0.01	TRUE	0.997473	103.783	2.79012	46.3283	35.7933
727	0.01	TRUE	1.0126	92.4297	2.7174	40.3792	30.9824
728	0.01	TRUE	1.01107	101.399	2.61334	42.8608	32.5414
729	0.01	TRUE	0.998812	98.0869	3.16004	48.1211	38.3184
730	0.01	TRUE	0.985161	110.758	3.20405	54.8718	43.8309
731	0.01	TRUE	1.00051	96.0893	3.5208	50.7095	41.3331
732	0.01	TRUE	0.986056	97.5525	2.99644	46.0338	36.2033
733	0.01	TRUE	0.989175	103.107	2.6313	43.8395	33.3471
734	0.01	TRUE	1.0033	91.7568	2.61124	38.7581	29.42
735	0.01	TRUE	1.00262	94.933	2.85345	43.1431	33.5239
736	0.01	TRUE	0.996434	102.499	3.4381	53.2667	43.2045
737	0.01	TRUE	0.994184	90.8376	2.82537	40.9597	31.7475
738	0.01	TRUE	0.988495	108.076	4.89389	68.2378	58.9041
739	0.01	TRUE	0.99206	107.205	2.93702	49.8259	38.9956
740	0.01	TRUE	0.996859	100.139	3.40421	51.7026	41.8485
741	0.01	TRUE	1.00577	97.5469	2.62659	41.4119	31.4851
742	0.01	TRUE	0.997487	107.215	3.00668	50.7228	39.9236
743	0.01	TRUE	0.991273	96.9833	3.92212	54.6405	45.4788
744	0.01	TRUE	0.993734	100.979	2.9194	46.7157	36.5073
745	0.01	TRUE	1.0027	97.409	4.03568	55.7736	46.6622
746	0.01	TRUE	1.00652	95.0735	2.63139	40.4251	30.7502
747	0.01	TRUE	1.00568	102.237	2.44478	40.724	30.3375
748	0.01	TRUE	1.00494	100.011	2.6332	42.5495	32.3723
749	0.01	TRUE	0.984568	98.6151	3.11954	47.9351	38.0575
750	0.01	TRUE	0.991911	95.4188	2.50074	38.7991	29.0945
751	0.01	TRUE	0.996063	106.971	3.54238	56.6724	46.251
752	0.01	TRUE	0.988868	101.069	3.24274	50.4928	40.4412
753	0.01	TRUE	0.999477	95.5909	2.70697	41.6272	31.9074
754	0.01	TRUE	1.0079	96.0868	2.74229	42.2936	32.5294
755	0.01	TRUE	0.992841	101.761	3.32837	51.7543	41.689
756	0.01	TRUE	0.997742	95.5774	3.08067	46.0375	36.4447
757	0.01	TRUE	1.004	103.621	2.82194	46.6785	36.169
758	0.01	TRUE	1.00439	91.3252	2.80164	40.9027	31.635
759	0.01	TRUE	1.00007	103.236	3.55564	54.8234	44.7759
760	0.01	TRUE	0.993189	110.365	3.17506	54.3274	43.307
761	0.01	TRUE	0.999481	105.556	3.62983	56.7851	46.5704
762	0.01	TRUE	0.994625	99.4076	2.96401	46.5253	36.4937
763	0.01	TRUE	0.996438	103.359	3.55341	54.8669	44.8058
764	0.01	TRUE	0.994094	101.494	4.26562	59.8858	50.5867
765	0.01	TRUE	0.999358	95.6261	3.16045	46.9182	37.3617
766	0.01	TRUE	0.992982	88.3804	3.57434	47.09	38.5006
767	0.01	TRUE	0.990872	103.854	3.28312	52.3292	42.0266
768	0.01	TRUE	1.00079	107.163	2.37222	41.501	30.6391
769	0.01	TRUE	1.00723	94.673	2.83651	42.8227	33.2248
770	0.01	TRUE	1.00437	101.241	2.81066	45.4609	35.1894
771	0.01	TRUE	0.997859	104.242	3.12948	50.7862	40.3508
772	0.01	TRUE	1.00743	104.295	2.90836	48.1087	37.5608
773	0.01	TRUE	0.979026	89.4447	3.595	47.8298	39.1507
774	0.01	TRUE	1.00781	101.981	2.39921	39.9178	29.571
775	0.01	TRUE	0.986632	100.986	3.18623	49.8342	39.7569
776	0.01	TRUE	0.997002	95.9496	2.84104	43.4552	33.7292
777	0.01	TRUE	1.00423	100.752	3.51019	53.0677	43.2285
778	0.01	TRUE	1.00055	105.778	2.52297	43.3536	32.5924
779	0.01	TRUE	1.00357	93.9037	3.24896	46.9756	37.6402
780	0.01	TRUE	0.984406	97.1279	2.73599	42.6712	32.8
781	0.01	TRUE	1.00728	96.4872	2.5465	39.8731	30.055
782	0.01	TRUE	1.00117	98.4662	3.47567	51.5344	41.8941
783	0.01	TRUE	1.00444	100.767	2.53325	41.4497	31.1972
784	0.01	TRUE	0.997604	95.2159	2.88472	43.6433	34.0053
785	0.01	TRUE	1.00048	95.9886	2.22277	34.8766	25.2285
786	0.01	TRUE	1.00444	100.767	2.53325	41.4497	31.1972
787	0.01	TRUE	0.987131	93.1685	2.87624	42.6066	33.1732
788	0.01	TRUE	1.01504	98.3492	2.39033	38.3624	28.3871
789	0.01	TRUE	1.00725	96.8604	2.3618	37.3545	27.541
790	0.01	TRUE	1.00807	105.546	2.15303	37.1118	26.5652
791	0.01	TRUE	1.00094	112.274	2.47726	45.265	33.8507
792	0.01	TRUE	0.98297	97.4322	3.96424	55.2291	46.0584
793	0.01	TRUE	0.98074	96.3621	2.67805	41.588	31.7859
794	0.01	TRUE	1.00639	100.98	2.75427	44.6064	34.3474
795	0.01	TRUE	1.01454	92.7952	2.56061	38.5345	29.0912
796	0.01	TRUE	1.00386	102.955	2.968	48.235	37.8472
797	0.01	TRUE	0.997049	100.998	3.49825	53.0809	43.209
798	0.01	TRUE	0.995941	102.551	2.55936	42.5676	32.1316
799	0.01	TRUE	1.00588	99.5639	2.83621	45.0313	34.9374
800	0.01	TRUE	0.996754	104.667	3.45878	54.6068	44.3469
801	0.01	TRUE	0.988913	106.986	3.21829	53.168	42.5121
802	0.01	TRUE	0.994005	113.861	3.13785	55.5792	44.186
803	0.01	TRUE	0.993009	104.817	2.885	48.0478	37.4381
804	0.01	TRUE	1.01074	93.8916	2.28434	35.0582	25.5822
805	0.01	TRUE	0.997437	101.411	4.28382	59.9714	50.6953
806	0.01	TRUE	0.997037	96.8116	3.3177	49.1303	39.5478
807	0.01	TRUE	0.999358	95.6261	3.16045	46.9182	37.3617
808	0.01	TRUE	0.991862	110.576	3.23102	55.1034	44.0985
809	0.01	TRUE	1.00934	95.6246	2.54977	39.5614	29.8308
810	0.01	TRUE	0.992507	100.943	3.24703	50.4763	40.4399
811	0.01	TRUE	0.998348	111.474	3.05316	53.3423	42.1386
812	0.01	TRUE	1.00774	99.9739	2.6614	42.9206	32.7494
813	0.01	TRUE	1.00134	95.1358	2.56309	39.54	29.8585
814	0.01	TRUE	0.988236	97.0148	3.21307	48.1579	38.4921
815	0.01	TRUE	1.00149	100.639	2.91778	46.5387	36.364
816	0.01	TRUE	0.990342	100.194	3.73099	54.8144	45.1966
817	0.01	TRUE	0.991005	110.426	2.85078	50.147	38.9569
818	0.01	TRUE	0.993898	97.8327	3.37182	50.1919	40.5433
819	0.01	TRUE	0.996118	102.042	3.6555	55.1341	45.2794
820	0.01	TRUE	1.00354	91.2712	2.71427	39.8351	30.5556
821	0.01	TRUE	0.998119	92.682	2.90768	42.7442	33.3705
822	0.01	TRUE	0.9861	102.798	3.78738	56.7461	46.924
823	0.01	TRUE	0.998715	106.574	3.81703	59.103	48.945
824	0.01	TRUE	0.992923	98.8761	3.50489	52.029	42.3693
825	0.01	TRUE	0.999358	95.6261	3.16045	46.9182	37.3617
826	0.01	TRUE	1.00507	99.7363	3.37699	51.2209	41.388
827	0.01	TRUE	1.00774	99.9739	2.6614	42.9206	32.7494
828	0.01	TRUE	1.00937	100.949	2.32546	38.356	28.145
829	0.01	TRUE	1.00312	96.3989	3.23339	48.0632	38.4705
830	0.01	TRUE	0.99674	103.838	3.34557	52.9947	42.7357
831	0.01	TRUE	0.994863	96.1769	2.90465	44.3203	34.592
832	0.01	TRUE	0.999793	101.908	3.65605	55.0669	45.2256
833	0.01	TRUE	1.00117	98.4662	3.47567	51.5344	41.8941
834	0.01	TRUE	0.995466	98.3357	3.77319	54.1619	44.755
835	0.01	TRUE	1.00602	100.203	2.70467	43.6049	33.4157
836	0.01	TRUE	0.993568	107.935	4.08874	62.2496	52.2009
837	0.01	TRUE	1.00556	97.9382	2.43431	38.8574	28.9103
838	0.01	TRUE	1.00584	108.132	2.32788	41.1264	30.1876
839	0.01	TRUE	0.990249	94.0141	3.49669	49.3962	40.2059
840	0.01	TRUE	1.00606	89.4634	2.49555	36.3094	27.2113
841	0.01	TRUE	0.989596	99.7194	3.00258	47.1287	37.0825
842	0.01	TRUE	0.9929	100.601	2.63836	42.8722	32.6352
843	0.01	TRUE	1.00269	103.93	3.09088	50.1817	39.756
844	0.01	TRUE	0.99035	102.203	2.72639	44.7711	34.3822
845	0.01	TRUE	0.995251	89.7999	3.06305	43.0733	34.0524
846	0.01	TRUE	0.998156	92.5767	3.42784	48.0163	38.9214
847	0.01	TRUE	0.998489	96.9402	2.97326	45.4778	35.699
848	0.01	TRUE	0.999358	95.6261	3.16045	46.9182	37.3617
849	0.01	TRUE	0.996438	103.359	3.55341	54.8669	44.8058
850	0.01	TRUE	0.989329	109.64	2.70024	47.6465	36.497
851	0.01	TRUE	0.991101	96.4194	3.42853	50.016	40.5441
852	0.01	TRUE	0.999175	98.931	3.22535	49.2401	39.3907
853	0.01	TRUE	1.0037	103.113	3.5579	54.7799	44.7462
854	0.01	TRUE	1.00598	98.7209	3.25547	49.4538	39.6435
855	0.01	TRUE	1.00564	94.8446	2.88127	43.4325	33.831
856	0.01	TRUE	0.990416	94.0168	3.48782	49.3169	40.1203
857	0.01	TRUE	0.983438	104.273	2.75305	46.044	35.4503
858	0.01	TRUE	0.977656	103.782	3.26117	52.0519	41.7423
859	0.01	TRUE	0.996113	108.404	2.54541	44.7808	33.7502
860	0.01	TRUE	1.0043	98.5907	2.71472	43.0356	33.012
861	0.01	TRUE	0.995334	109.491	2.74759	48.2699	37.1448
862	0.01	TRUE	1.00329	96.3525	2.75831	42.6131	32.8252
863	0.01	TRUE	1.00462	100.573	2.93931	46.7713	36.6119
864	0.01	TRUE	1.00404	91.8438	3.12511	44.7011	35.5045
865	0.01	TRUE	1.00325	87.729	2.75074	38.7123	29.799
866	0.01	TRUE	0.996438	103.359	3.55341	54.8669	44.8058
867	0.01	TRUE	0.976466	94.7375	3.59587	50.6678	41.4757
868	0.01	TRUE	0.994787	99.9906	2.8211	45.0325	34.8909
869	0.01	TRUE	0.998365	95.7466	3.19399	47.3299	37.7797
870	0.01	TRUE	0.991522	92.9752	3.36759	47.6599	38.4877
871	0.01	TRUE	1.00351	93.3554	2.91161	43.0999	33.6594
872	0.01	TRUE	0.995813	95.7365	3.77679	52.7603	43.6047
873	0.01	TRUE	1.00261	100.296	2.69322	43.4914	33.291
874	0.01	TRUE	1.00462	100.573	2.93931	46.7713	36.6119
875	0.01	TRUE	1.00652	95.0735	2.63139	40.4251	30.7502
876	0.01	TRUE	1.00572	107.089	2.4386	42.5572	31.6795
877	0.01	TRUE	1.008	96.6749	3.04268	46.1433	36.4221
878	0.01	TRUE	0.987476	101.138	3.81495	56.0703	46.4289
879	0.01	TRUE	0.989128	106.955	3.20913	53.0467	42.3881
880	0.01	TRUE	0.994039	108.055	3.09584	52.2343	41.3977
881	0.01	TRUE	0.97831	106.707	3.38811	54.9208	44.4087
882	0.01	TRUE	1.00156	99.8509	3.36645	51.1728	41.3216
883	0.01	TRUE	1.00801	96.1119	2.39418	37.5466	27.7969
884	0.01	TRUE	0.980732	101.809	3.56258	54.1322	44.2288
885	0.01	TRUE	0.991591	94.2335	3.94853	53.2954	44.4137
886	0.01	TRUE	0.998715	106.574	3.81703	59.103	48.945
887	0.01	TRUE	1.00115	104.427	2.86762	47.6429	37.0666
888	0.01	TRUE	1.00074	98.4323	2.94551	45.8498	35.909
889	0.01	TRUE	1.00646	98.9793	2.54657	40.904	30.8323
890	0.01	TRUE	0.98976	103.217	3.2242	51.3606	41.0838
891	0.01	TRUE	1.00494	100.011	2.6332	42.5495	32.3723
892	0.01	TRUE	1.00571	93.6756	2.72432	41.0097	31.4874
893	0.01	TRUE	1.01301	89.8167	2.76173	39.7628	30.6395
894	0.01	TRUE	0.999017	102.084	2.80912	45.8191	35.4618
895	0.01	TRUE	1.009	91.0709	2.78831	40.6324	31.3874
896	0.01	TRUE	0.993333	105.436	4.28393	62.3525	52.7083
897	0.01	TRUE	0.991866	99.0227	3.55118	52.5441	42.9034
898	0.01	TRUE	0.996311	99.5371	3.03281	47.3952	37.3815
899	0.01	TRUE	0.989427	97.139	2.89204	44.6127	34.7827
900	0.01	TRUE	0.994039	108.055	3.09584	52.2343	41.3977
901	0.01	TRUE	1.00388	95.1106	2.5981	40	30.3204
902	0.01	TRUE	1.01005	90.3404	2.521	37.0006	27.8102
903	0.01	TRUE	0.987476	101.138	3.81495	56.0703	46.4289
904	0.01	TRUE	1.00034	93.7846	2.65553	40.1883	30.6462
905	0.01	TRUE	1.00475	106.604	2.6782	46.0107	35.1667
906	0.01	TRUE	0.998341	96.6691	3.2677	48.5515	38.9523
907	0.01	TRUE	0.999597	96.2224	2.64928	41.1505	31.3599
908	0.01	TRUE	0.989056	94.5672	3.20272	46.8367	37.409
909	0.01	TRUE	1.00983	90.4512	2.62504	38.3802	29.1754
910	0.01	TRUE	1.00109	94.4485	3.61673	50.6959	41.5467
911	0.01	TRUE	0.9886	99.954	2.59596	42.0071	31.8345
912	0.01	TRUE	0.985019	95.0527	2.92412	44.0288	34.4213
913	0.01	TRUE	0.994446	102.343	3.73588	56.0343	46.2141
914	0.01	TRUE	0.999573	100.062	2.57171	41.71	31.5268
915	0.01	TRUE	0.995448	103.537	3.59908	55.4049	45.3616
916	0.01	TRUE	0.994693	99.4068	3.93408	56.1037	46.7227
917	0.01	TRUE	0.990539	98.8443	3.44544	51.4393	41.7408
918	0.01	TRUE	0.984406	97.1279	2.73599	42.6712	32.8
919	0.01	TRUE	0.997107	97.9874	3.08599	47.2578	37.4258
920	0.01	TRUE	0.988392	97.8962	3.28771	49.3743	39.6656
921	0.01	TRUE	0.99522	90.6802	4.10779	52.4316	44.0037
922	0.01	TRUE	0.995175	107.691	3.38032	55.3424	44.7277
923	0.01	TRUE	0.990949	102.206	3.08921	49.33	39.0764
924	0.01	TRUE	0.991522	92.9752	3.36759	47.6599	38.4877
925	0.01	TRUE	1.00228	96.1872	2.68192	41.5629	31.779
926	0.01	TRUE	1.00413	97.2013	2.42626	38.4469	28.5768
927	0.01	TRUE	0.99109	109.567	3.00398	51.8009	40.7633
928	0.01	TRUE	1.00116	92.5546	2.93851	43.0335	33.6837
929	0.01	TRUE	1.00504	97.8554	2.30933	36.9299	27.04
930	0.01	TRUE	0.99299	98.7756	2.94475	46.0006	36.0249
931	0.01	TRUE	0.988261	103.772	3.59171	55.4595	45.3876
932	0.01	TRUE	0.993447	99.3619	3.29631	50.203	40.3544
933	0.01	TRUE	1.00161	104.901	3.2262	52.2209	41.7777
934	0.01	TRUE	0.990382	102.546	3.38078	52.7034	42.5961
935	0.01	TRUE	1.00178	102.755	2.71075	44.7988	34.3512
936	0.01	TRUE	0.995174	96.7747	3.24072	48.3266	38.7009
937	0.01	TRUE	0.99966	98.8637	2.73265	43.3901	33.3419
938	0.01	TRUE	0.988951	106.379	3.40361	54.9177	44.4492
939	0.01	TRUE	0.989481	93.0718	3.28754	46.9394	37.7091
940	0.01	TRUE	1.00577	96.3162	2.79988	43.1162	33.3416
941	0.01	TRUE	0.988864	97.5991	3.62147	52.4296	42.9787
942	0.01	TRUE	0.999889	97.0535	3.05353	46.446	36.6918
943	0.01	TRUE	1.00738	103.913	2.60455	43.7959	33.2205
944	0.01	TRUE	1.00913	98.9526	2.57674	41.3182	31.2477
945	0.01	TRUE	0.998949	103.269	3.00453	48.8301	38.4273
946	0.01	TRUE	0.999024	99.0065	2.44466	39.4353	29.377
947	0.01	TRUE	0.992855	103.373	2.955	48.2695	37.8338
948	0.01	TRUE	0.995306	97.3166	3.07587	46.8219	37.0521
949	0.01	TRUE	0.996491	107.676	2.47108	43.3125	32.367
950	0.01	TRUE	1.00934	95.6246	2.54977	39.5614	29.8308
951	0.01	TRUE	1.00895	96.466	2.209	34.8294	25.1435
952	0.01	TRUE	1.00418	92.045	2.39889	36.0242	26.6856
953	0.01	TRUE	1.01055	97.9127	2.49995	39.8018	29.8438
954	0.01	TRUE	1.00645	106.379	2.6327	45.2515	34.4262
955	0.01	TRUE	1.00957	96.8652	2.39648	37.8749	28.0481
956	0.01	TRUE	0.995328	93.9876	3.96029	53.2463	44.3968
957	0.01	TRUE	1.00502	86.9277	2.47882	35.0663	26.2285
958	0.01	TRUE	0.980046	96.5421	3.80211	53.4158	44.2026
959	0.01	TRUE	1.00074	94.5628	3.05059	45.222	35.7168
960	0.01	TRUE	0.998546	106.349	3.1319	51.8416	41.1966
961	0.01	TRUE	1.00646	98.9793	2.54656	40.9038	30.8321
962	0.01	TRUE	0.993109	99.6134	3.01206	47.1898	37.1586
963	0.01	TRUE	1.00228	102.706	2.696	44.5745	34.1295
964	0.01	TRUE	0.993136	95.4557	3.42481	49.4808	40.1011
965	0.01	TRUE	1.00748	95.2383	3.14944	46.6118	37.0881
966	0.01	TRUE	1.00068	101.403	3.31594	51.442	41.4038
967	0.01	TRUE	1.002	99.9656	2.44905	39.8831	29.7263
968	0.01	TRUE	0.9922	104.12	3.37978	53.5018	43.2386
969	0.01	TRUE	1.00363	102.992	2.45259	41.1451	30.6799
970	0.01	TRUE	0.995598	107.089	2.94346	49.8555	39.0396
971	0.01	TRUE	0.996754	104.667	3.45878	54.6068	44.3469
972	0.01	TRUE	0.977775	98.5128	2.87247	45.0045	35.0287
973	0.01	TRUE	0.99207	100.843	3.76886	55.5046	45.8544
974	0.01	TRUE	0.982826	94.8795	2.80373	42.52	32.8922
975	0.01	TRUE	0.982429	102.068	3.29608	51.5679	41.4509
976	0.01	TRUE	1.00689	102.427	2.67734	44.1955	33.7765
977	0.01	TRUE	1.00879	108.706	2.4052	42.65	31.6187
978	0.01	TRUE	0.996754	104.667	3.45878	54.6068	44.3469
979	0.01	TRUE	0.993466	101.118	3.49207	53.0837	43.1956
980	0.01	TRUE	1.00801	97.9318	2.46774	39.3446	29.3902
981	0.01	TRUE	0.996089	104.089	3.05891	49.8773	39.4189
982	0.01	TRUE	1.00507	99.7363	3.37699	51.2209	41.388
983	0.01	TRUE	0.996121	92.7414	3.34062	47.2842	38.1185
984	0.01	TRUE	1.00238	93.991	3.29486	47.4751	38.158
985	0.01	TRUE	1.00718	98.5432	2.74213	43.3727	33.3589
986	0.01	TRUE	0.994876	95.9678	2.42227	37.9011	28.1574
987	0.01	TRUE	0.995626	107.816	3.0368	51.3873	40.5427
988	0.01	TRUE	0.991458	105.646	3.33489	53.8013	43.3562
989	0.01	TRUE	1.00473	98.334	3.48525	51.5569	41.9363
990	0.01	TRUE	0.99499	93.7796	3.45832	48.9225	39.7294
991	0.01	TRUE	1.00739	99.1031	3.04799	47.3634	37.4005
992	0.01	TRUE	0.986573	105.452	3.59033	56.3435	46.1075
993	0.01	TRUE	0.997766	105.119	4.22539	61.7142	52.0474
994	0.01	TRUE	1.00767	93.1693	2.27309	34.6194	25.2226
995	0.01	TRUE	1.00493	102.3	2.46333	41.0325	30.6352
996	0.01	TRUE	1.00352	112.176	2.51174	45.7928	34.3823
997	0.01	TRUE	0.990825	103.182	2.69387	44.7516	34.2579
998	0.01	TRUE	0.982065	98.0137	3.13387	47.8002	37.9905
999	0.01	TRUE	0.99779	101.102	2.67227	43.5546	33.2697
1000	0.01	TRUE	0.979339	100.623	3.72429	54.9894	45.3251
		0
1001	0.02	TRUE	0.980429	103.611	4.67185	64.0049	54.8654	58.1722	48.575	0.028	0.077
1002	0.02	TRUE	0.996748	97.128	2.60758	40.9773	31.0925
1003	0.02	TRUE	0.992351	101.673	2.63558	43.2899	32.9437
1004	0.02	TRUE	0.993344	105.948	3.08852	51.1275	40.4982
1005	0.02	TRUE	0.980169	109.242	3.99099	62.1593	51.9009
1006	0.02	TRUE	0.987584	93.1541	2.86058	42.418	32.9811
1007	0.02	TRUE	0.985239	107.061	2.95145	49.9459	39.1363
1008	0.02	TRUE	0.995175	107.691	3.38032	55.3424	44.7277
1009	0.02	TRUE	0.972621	100.429	3.37282	51.5341	41.6301
1010	0.02	TRUE	0.993923	102.411	2.8466	46.4534	36.0742
1011	0.02	TRUE	0.997757	99.3397	2.98675	46.7631	36.7482
1012	0.02	TRUE	0.998878	93.6093	2.93003	43.4276	33.9681
1013	0.02	TRUE	0.997562	97.6931	3.37718	50.1735	40.5422
1014	0.02	TRUE	1.00739	99.1031	3.04799	47.3634	37.4005
1015	0.02	TRUE	0.996272	100.146	2.89015	45.9701	35.8351
1016	0.02	TRUE	0.985525	99.184	2.52389	40.6643	30.5738
1017	0.02	TRUE	0.995627	107.816	3.03676	51.3869	40.5423
1018	0.02	TRUE	0.996958	94.1887	3.20124	46.6342	37.2434
1019	0.02	TRUE	1.00346	101.028	2.72854	44.2848	34.0159
1020	0.02	TRUE	1.00032	105.111	3.27636	52.8873	42.4557
1021	0.02	TRUE	0.992026	99.5546	3.35233	50.8776	41.0462
1022	0.02	TRUE	0.983334	90.7219	3.06252	43.51	34.3962
1023	0.02	TRUE	1.00312	96.3989	3.23339	48.0632	38.4705
1024	0.02	TRUE	0.989614	102.209	2.56461	42.502	32.1006
1025	0.02	TRUE	0.978555	96.3173	3.55488	51.1423	41.7676
1026	0.02	TRUE	0.988234	95.1174	3.67754	51.5829	42.413
1027	0.02	TRUE	0.972825	110.223	4.57664	67.4104	57.5996
1028	0.02	TRUE	0.999175	98.931	3.22535	49.2401	39.3907
1029	0.02	TRUE	1.00126	110.712	2.62688	47.0053	35.7388
1030	0.02	TRUE	0.981945	100.418	3.13177	48.9491	38.8977
1031	0.02	TRUE	0.990134	93.5153	3.10232	45.2745	35.8992
1032	0.02	TRUE	0.993292	104.522	3.15918	51.2683	40.8219
1033	0.02	TRUE	1.00746	96.7263	2.63699	41.2025	31.3598
1034	0.02	TRUE	0.980745	105.184	3.21049	52.1837	41.7024
1035	0.02	TRUE	1.00357	98.3816	2.97879	46.2189	36.2971
1036	0.02	TRUE	0.995029	105.304	2.68912	45.6045	34.8943
1037	0.02	TRUE	0.979453	107.628	2.63822	45.8644	34.9125
1038	0.02	TRUE	0.988895	99.6318	3.32528	50.6398	40.783
1039	0.02	TRUE	0.987044	105.073	3.25646	52.6468	42.2059
1040	0.02	TRUE	0.996944	100.375	2.63769	42.7665	32.5525
1041	0.02	TRUE	0.983835	97.3466	3.91467	54.7854	45.5834
1042	0.02	TRUE	0.988023	105.552	3.05164	50.4899	39.8807
1043	0.02	TRUE	0.999032	102.953	3.82424	57.1584	47.3515
1044	0.02	TRUE	0.998765	93.8148	2.10563	32.22	22.8907
1045	0.02	TRUE	0.990539	98.8443	3.44544	51.4393	41.7408
1046	0.02	TRUE	0.972998	111.364	4.47717	67.3681	57.3627
1047	0.02	TRUE	1.00149	100.639	2.91778	46.5387	36.364
1048	0.02	TRUE	0.980542	113.186	3.31787	57.4419	46.2388
1049	0.02	TRUE	0.999491	89.0082	4.05788	51.1193	42.81
1050	0.02	TRUE	0.986602	106.311	3.73173	58.1681	47.9636
1051	0.02	TRUE	0.993551	96.3911	3.48766	50.5608	41.1319
1052	0.02	TRUE	0.995236	92.8797	3.88158	52.0159	43.2113
1053	0.02	TRUE	0.994336	108.15	3.78196	59.6496	49.3114
1054	0.02	TRUE	1.00326	105.735	2.55211	43.7797	33.0201
1055	0.02	TRUE	0.994151	98.6064	2.91118	45.5189	35.5473
1056	0.02	TRUE	0.982915	105.58	3.59098	56.4183	46.1704
1057	0.02	TRUE	0.998671	106.954	2.45338	42.7404	31.8724
1058	0.02	TRUE	1.01321	99.9111	2.29097	37.4125	27.325
1059	0.02	TRUE	0.999299	104.739	3.50899	55.1556	44.9261
1060	0.02	TRUE	1.00007	97.6218	2.9038	44.976	35.1012
1061	0.02	TRUE	0.986491	105.5	3.23707	52.6428	42.1468
1062	0.02	TRUE	0.994275	108.756	3.195	53.7729	42.9257
1063	0.02	TRUE	1.00467	92.7928	2.71316	40.4854	31.0511
1064	0.02	TRUE	1.00555	103.401	2.77797	45.9952	35.4959
1065	0.02	TRUE	0.997838	95.2011	3.39025	49.0194	39.6421
1066	0.02	TRUE	0.989513	103.862	3.06808	49.8783	39.4474
1067	0.02	TRUE	0.996548	86.5917	3.29529	43.7417	35.1583
1068	0.02	TRUE	0.994625	99.4076	2.96401	46.5253	36.4937
1069	0.02	TRUE	1.00235	108.39	2.90631	49.9704	39.0075
1070	0.02	TRUE	1.00093	99.266	3.00824	46.9806	36.9827
1071	0.02	TRUE	0.961205	110.467	3.79805	61.0816	50.536
1072	0.02	TRUE	0.983603	109.586	3.33904	55.8545	45.0229
1073	0.02	TRUE	0.997256	100.648	3.21114	49.9401	39.9113
1074	0.02	TRUE	0.99249	93.5063	2.41624	36.8435	27.3514
1075	0.02	TRUE	0.979445	103.281	5.67814	69.4864	61.213
1076	0.02	TRUE	0.996623	93.7717	3.00396	44.333	34.8866
1077	0.02	TRUE	1.00196	96.5311	3.27602	48.567	38.9866
1078	0.02	TRUE	0.97945	102.685	3.09562	49.6357	39.3375
1079	0.02	TRUE	0.980739	96.3618	2.6781	41.5886	31.7865
1080	0.02	TRUE	0.990651	98.4757	3.17749	48.5012	38.6694
1081	0.02	TRUE	0.981509	108.933	3.90594	61.2271	50.9222
1082	0.02	TRUE	0.98939	99.9093	3.60023	53.4743	43.7837
1083	0.02	TRUE	1.0043	94.7504	2.80706	42.5025	32.8887
1084	0.02	TRUE	0.987915	99.6212	3.89948	55.94	46.5108
1085	0.02	TRUE	0.977449	103.264	3.45873	53.8746	43.7521
1086	0.02	TRUE	0.989737	101.473	2.68021	43.8233	33.5016
1087	0.02	TRUE	0.967115	105.455	3.51557	55.5993	45.305
1088	0.02	TRUE	0.98947	100.031	2.75035	44.1359	33.9725
1089	0.02	TRUE	1.00085	104.177	2.40901	40.9333	30.3604
1090	0.02	TRUE	0.989733	104.045	3.32894	52.9222	42.6313
1091	0.02	TRUE	0.986507	97.2189	2.78219	43.2985	33.4279
1092	0.02	TRUE	0.970648	102.331	3.05348	48.9711	38.6865
1093	0.02	TRUE	1.00149	100.639	2.91779	46.5387	36.3641
1094	0.02	TRUE	0.990728	103.406	3.87859	57.885	48.0801
1095	0.02	TRUE	0.995043	104.541	2.82153	47.0875	36.4845
1096	0.02	TRUE	0.996584	105.463	2.97489	49.4966	38.8589
1097	0.02	TRUE	1.00563	104.149	2.6486	44.5304	33.9333
1098	0.02	TRUE	0.987515	104.428	3.42215	54.104	43.8408
1099	0.02	TRUE	0.998236	89.7187	3.51841	47.3271	38.5707
1100	0.02	TRUE	1.0054	101.11	3.27924	50.905	40.8722
1101	0.02	TRUE	0.999405	102.75	2.66939	44.224	33.7712
1102	0.02	TRUE	0.990779	98.4578	2.70638	42.8679	32.8564
1103	0.02	TRUE	0.998175	104.994	3.21518	52.1427	41.6832
1104	0.02	TRUE	0.978398	96.677	2.38492	37.6297	27.826
1105	0.02	TRUE	0.982988	101.424	3.85708	56.5922	46.9576
1106	0.02	TRUE	1.00064	88.8229	3.34374	45.3149	36.5382
1107	0.02	TRUE	0.978708	99.2825	2.90862	45.7998	35.7589
1108	0.02	TRUE	1.00202	108.429	2.91822	50.1465	39.1846
1109	0.02	TRUE	1.01136	97.4612	2.68464	42.1493	32.2362
1110	0.02	TRUE	1.00351	93.3554	2.9116	43.0997	33.6593
1111	0.02	TRUE	0.990935	97.829	2.82839	44.1497	34.2294
1112	0.02	TRUE	0.988631	98.7193	2.76441	43.7386	33.7115
1113	0.02	TRUE	0.981322	95.6569	2.71719	41.7865	32.0615
1114	0.02	TRUE	0.991164	95.9843	3.82092	53.2621	44.1165
1115	0.02	TRUE	0.979973	100.31	3.06841	48.1762	38.1022
1116	0.02	TRUE	0.993627	102.034	4.0195	58.2909	48.7333
1117	0.02	TRUE	0.979256	106.861	3.19948	52.8881	42.2328
1118	0.02	TRUE	0.985162	101.541	3.53051	53.681	43.7798
1119	0.02	TRUE	1.00572	102.475	3.18935	50.6039	40.3798
1120	0.02	TRUE	0.998172	102.696	4.12377	59.5055	49.9745
1121	0.02	TRUE	0.996857	100.915	2.94155	46.9577	36.7647
1122	0.02	TRUE	1.00096	102.776	3.22633	51.1646	40.9331
1123	0.02	TRUE	1.00202	101.064	2.59095	42.4024	32.1169
1124	0.02	TRUE	0.998511	97.9867	2.28425	36.5859	26.6966
1125	0.02	TRUE	0.998332	93.9991	2.70577	40.9189	31.3608
1126	0.02	TRUE	0.999509	100.548	3.76658	55.3227	45.6989
1127	0.02	TRUE	0.987759	97.6538	3.06739	46.8891	37.0813
1128	0.02	TRUE	1.00087	107.204	3.2935	54.1338	43.506
1129	0.02	TRUE	1.00913	98.952	2.57684	41.3194	31.249
1130	0.02	TRUE	0.98013	99.5658	3.57163	53.0244	43.3459
1131	0.02	TRUE	0.989545	104.072	3.33719	53.0245	42.7366
1132	0.02	TRUE	0.994329	107.006	2.64766	45.7384	34.8504
1133	0.02	TRUE	1.00257	98.8143	2.75974	43.7204	33.6827
1134	0.02	TRUE	0.986737	100.33	3.72518	54.8374	45.2019
1135	0.02	TRUE	0.989195	102.461	3.15234	50.1797	39.9354
1136	0.02	TRUE	0.988074	107.914	3.37102	55.3551	44.7117
1137	0.02	TRUE	0.992629	107.623	3.33198	54.776	44.1334
1138	0.02	TRUE	0.994013	98.3725	3.19431	48.6313	38.8194
1139	0.02	TRUE	1.00015	90.9678	3.07858	43.7954	34.6643
1140	0.02	TRUE	0.995561	94.8398	3.0943	45.8295	36.3174
1141	0.02	TRUE	0.994436	98.916	3.02153	46.9692	37.0126
1142	0.02	TRUE	1.00168	98.0389	2.72958	42.9883	33.0233
1143	0.02	TRUE	1.00623	91.1799	2.75184	40.2483	30.9845
1144	0.02	TRUE	0.99484	101.83	2.86297	46.3992	36.0842
1145	0.02	TRUE	0.989352	99.0059	3.49631	52.0153	42.3368
1146	0.02	TRUE	0.998007	100.573	2.71048	43.8441	33.6182
1147	0.02	TRUE	0.989602	99.5122	3.29982	50.3155	40.4542
1148	0.02	TRUE	0.999409	103.899	2.84401	47.0944	36.5635
1149	0.02	TRUE	0.990298	100.661	4.11392	58.2503	48.8999
1150	0.02	TRUE	0.989556	100.686	2.62539	42.7279	32.4815
1151	0.02	TRUE	0.979636	99.1025	3.81744	54.9629	45.5174
1152	0.02	TRUE	0.991487	100.68	3.14736	49.2517	39.1827
1153	0.02	TRUE	0.997604	95.2159	2.88471	43.6431	34.0051
1154	0.02	TRUE	0.998968	103.568	2.56214	43.0308	32.4911
1155	0.02	TRUE	1.00088	94.286	2.53342	38.7861	29.193
1156	0.02	TRUE	0.987455	95.2291	3.10317	46.1134	36.5667
1157	0.02	TRUE	0.992001	102.038	3.05436	48.8413	38.5866
1158	0.02	TRUE	0.993674	96.3361	2.93842	44.7907	35.0589
1159	0.02	TRUE	0.996059	102.131	2.78339	45.5018	35.1329
1160	0.02	TRUE	0.990969	103.024	3.17912	50.7595	40.4746
1161	0.02	TRUE	0.978077	104.147	3.97876	59.1579	49.3675
1162	0.02	TRUE	0.987375	102.32	3.08286	49.3108	39.0424
1163	0.02	TRUE	1.01029	107.81	2.31961	40.8629	29.9611
1164	0.02	TRUE	0.992032	104.917	2.70537	45.6659	34.9975
1165	0.02	TRUE	0.986925	102.642	3.74553	56.2851	46.444
1166	0.02	TRUE	0.989357	101.865	3.31812	51.6995	41.617
1167	0.02	TRUE	0.998067	90.035	2.97188	42.2236	33.1408
1168	0.02	TRUE	0.988452	100.733	3.11964	48.9658	38.8762
1169	0.02	TRUE	0.992728	108.385	3.45564	56.5134	45.8866
1170	0.02	TRUE	1.0054	101.11	3.27924	50.905	40.8722
1171	0.02	TRUE	0.990193	99.6876	3.97742	56.6139	47.2417
1172	0.02	TRUE	0.992232	98.633	2.4645	39.5787	29.5538
1173	0.02	TRUE	0.997504	109.002	3.98337	61.956	51.7134
1174	0.02	TRUE	0.993414	100.795	3.21477	50.053	40.0116
1175	0.02	TRUE	0.995374	98.3434	3.7783	54.2099	44.8062
1176	0.02	TRUE	0.988437	92.3394	3.73341	50.5371	41.6749
1177	0.02	TRUE	1.01115	99.4045	2.42694	39.3286	29.2346
1178	0.02	TRUE	0.993769	104.497	2.38991	40.7539	30.1552
1179	0.02	TRUE	0.995561	101.927	3.06131	48.8697	38.6297
1180	0.02	TRUE	0.99527	94.3633	2.48005	38.0828	28.4889
1181	0.02	TRUE	0.98769	102.465	2.61207	43.2933	32.8654
1182	0.02	TRUE	0.983741	100.356	3.69116	54.547	44.8825
1183	0.02	TRUE	1.00723	94.673	2.83652	42.8229	33.225
1184	0.02	TRUE	0.990727	103.055	3.18881	50.8842	40.602
1185	0.02	TRUE	1.00305	105.315	3.01037	49.8698	39.2636
1186	0.02	TRUE	0.984417	96.8675	2.98178	45.5422	35.7743
1187	0.02	TRUE	0.987918	96.1294	3.15209	47.0761	37.4647
1188	0.02	TRUE	1.00115	104.427	2.86759	47.6425	37.0661
1189	0.02	TRUE	0.996847	105.211	3.26729	52.8368	42.3892
1190	0.02	TRUE	1.00022	92.5304	2.84376	41.9384	32.5598
1191	0.02	TRUE	0.984244	109.654	3.6701	59.3923	48.8147
1192	0.02	TRUE	0.996958	94.1887	3.20124	46.6342	37.2434
1193	0.02	TRUE	0.988346	100.989	3.77055	55.6002	45.9374
1194	0.02	TRUE	0.989461	98.639	3.21984	49.0363	39.2127
1195	0.02	TRUE	0.992121	105.52	3.30882	53.4525	43.0019
1196	0.02	TRUE	0.987444	97.3859	2.86838	44.4399	34.5768
1197	0.02	TRUE	0.995582	97.5577	2.80851	43.78	33.8817
1198	0.02	TRUE	1.00962	97.0629	2.85468	44.1261	34.2914
1199	0.02	TRUE	0.993022	97.955	3.40594	50.5918	40.9538
1200	0.02	TRUE	0.965574	96.9975	3.02619	46.1112	36.3498
1201	0.02	TRUE	1.00423	100.752	3.51019	53.0677	43.2285
1202	0.02	TRUE	0.997476	103.784	2.79	46.3269	35.7918
1203	0.02	TRUE	0.994857	97.4802	2.36596	37.6565	27.7785
1204	0.02	TRUE	1.00301	100.201	3.14262	48.9647	38.9409
1205	0.02	TRUE	1.00408	95.3239	2.69282	41.33	31.6354
1206	0.02	TRUE	0.998961	95.6225	2.7223	41.8364	32.1158
1207	0.02	TRUE	0.991108	100.068	3.69449	54.4205	44.7863
1208	0.02	TRUE	0.986121	103.34	3.22105	51.3866	41.0956
1209	0.02	TRUE	1.00451	102.109	3.41184	52.7978	42.7552
1210	0.02	TRUE	1.00582	88.0169	2.57574	36.7394	27.7819
1211	0.02	TRUE	1.00523	92.7746	2.69627	40.2677	30.8328
1212	0.02	TRUE	1.00093	99.266	3.00824	46.9807	36.9827
1213	0.02	TRUE	0.995451	99.2939	3.89347	55.7066	46.3036
1214	0.02	TRUE	0.989671	104.643	3.15563	51.2866	40.8261
1215	0.02	TRUE	1.00095	95.4719	3.10448	46.2451	36.6748
1216	0.02	TRUE	1.00007	93.0551	2.72594	40.758	31.299
1217	0.02	TRUE	0.998898	108.34	3.50774	57.0387	46.4566
1218	0.02	TRUE	0.991751	100.65	3.13715	49.1228	39.0511
1219	0.02	TRUE	0.998392	100.701	2.89498	46.285	36.0956
1220	0.02	TRUE	1.00475	90.9385	2.36609	35.1313	25.9162
1221	0.02	TRUE	0.985162	101.541	3.53051	53.681	43.7798
1222	0.02	TRUE	0.990522	97.052	3.96485	55.0183	45.8839
1223	0.02	TRUE	0.989423	96.2737	2.83165	43.4876	33.7259
1224	0.02	TRUE	1.00149	100.639	2.91778	46.5387	36.364
1225	0.02	TRUE	0.98611	113.629	3.03952	54.194	42.7662
1226	0.02	TRUE	0.991546	106.444	3.45109	55.4534	45.0136
1227	0.02	TRUE	0.997249	94.6883	3.03707	45.1334	35.6094
1228	0.02	TRUE	0.972905	99.8325	3.55973	53.0545	43.3413
1229	0.02	TRUE	0.997201	101.509	3.30546	51.3847	41.3293
1230	0.02	TRUE	1.00095	95.4719	3.10448	46.2451	36.6748
1231	0.02	TRUE	0.998614	111.414	2.6706	47.9717	36.6375
1232	0.02	TRUE	0.995451	99.2939	3.89346	55.7066	46.3035
1233	0.02	TRUE	0.988868	101.069	3.24274	50.4928	40.4412
1234	0.02	TRUE	0.99281	95.8529	3.11647	46.5592	36.9568
1235	0.02	TRUE	0.987549	103.737	3.00671	49.0779	38.6289
1236	0.02	TRUE	0.983368	98.942	3.81739	54.8735	45.4433
1237	0.02	TRUE	0.979174	110.618	3.51916	58.3595	47.564
1238	0.02	TRUE	0.991522	92.9752	3.36759	47.6599	38.4877
1239	0.02	TRUE	0.990278	101.729	2.77275	45.1825	34.8517
1240	0.02	TRUE	0.997042	100.672	3.2197	50.0452	40.0191
1241	0.02	TRUE	0.996853	92.9772	3.77829	51.2517	42.3612
1242	0.02	TRUE	1.00469	94.2508	3.63238	50.7256	41.6067
1243	0.02	TRUE	1.00093	99.266	3.00824	46.9807	36.9827
1244	0.02	TRUE	0.993526	100.591	4.13984	58.4093	49.0871
1245	0.02	TRUE	0.994372	99.2211	3.26254	49.7789	39.9232
1246	0.02	TRUE	0.960614	113.354	4.59283	69.4457	59.3716
1247	0.02	TRUE	0.981993	87.3793	2.88483	40.0524	31.2077
1248	0.02	TRUE	1.008	97.9304	2.46796	39.3472	29.3929
1249	0.02	TRUE	0.987605	112.946	3.32653	57.4213	46.2483
1250	0.02	TRUE	0.992362	106.888	3.22809	53.232	42.5922
1251	0.02	TRUE	0.982129	106.609	3.77818	58.765	48.5709
1252	0.02	TRUE	1.01881	84.1178	2.36996	32.5468	24.0215
1253	0.02	TRUE	0.98993	105.406	3.24771	52.7154	42.2357
1254	0.02	TRUE	0.997387	103.5	3.05704	49.573	39.1727
1255	0.02	TRUE	0.997859	104.242	3.12948	50.7862	40.3508
1256	0.02	TRUE	0.982713	98.8456	3.18716	48.7881	38.9249
1257	0.02	TRUE	0.9981	96.1379	3.45783	50.1481	40.7236
1258	0.02	TRUE	0.993272	101.676	2.79741	45.4834	35.1642
1259	0.02	TRUE	0.986224	102.75	2.84715	46.6142	36.2008
1260	0.02	TRUE	0.982427	100.916	2.44012	40.1272	29.8761
1261	0.02	TRUE	0.972951	103.107	2.58843	43.2231	32.7296
1262	0.02	TRUE	0.995026	97.3378	3.08638	46.9489	37.1823
1263	0.02	TRUE	1.00286	99.6207	2.81154	44.7444	34.6376
1264	0.02	TRUE	1.00602	100.203	2.70467	43.6049	33.4157
1265	0.02	TRUE	1.00199	96.8079	2.57718	40.4286	30.5764
1266	0.02	TRUE	0.985219	111.454	3.33143	56.7192	45.6974
1267	0.02	TRUE	1.00078	94.5125	2.63195	40.1938	30.576
1268	0.02	TRUE	1.00775	92.1687	2.86117	41.9761	32.6392
1269	0.02	TRUE	0.996012	93.2988	2.72267	40.8243	31.34
1270	0.02	TRUE	0.985914	100.505	2.85171	45.6536	35.4692
1271	0.02	TRUE	1.00461	103.952	2.57654	43.4028	32.8235
1272	0.02	TRUE	1.01749	100.505	2.19858	36.113	26.0299
1273	0.02	TRUE	0.986796	95.2202	3.75011	52.2538	43.1276
1274	0.02	TRUE	0.987792	92.9882	2.48759	37.6313	28.176
1275	0.02	TRUE	1.006	94.2122	2.60262	39.6819	30.0937
1276	0.02	TRUE	0.999358	95.6261	3.16045	46.9182	37.3617
1277	0.02	TRUE	0.99964	106.045	3.41718	54.8891	44.4634
1278	0.02	TRUE	0.987148	90.6177	2.79749	40.5375	31.3406
1279	0.02	TRUE	0.987796	102.105	3.38228	52.4921	42.4293
1280	0.02	TRUE	0.988019	108.707	3.50791	57.234	46.6161
1281	0.02	TRUE	0.991514	95.6471	2.94704	44.5701	34.9112
1282	0.02	TRUE	0.999906	99.671	2.78543	44.4324	34.3137
1283	0.02	TRUE	0.997457	94.5983	2.61705	40.035	30.4078
1284	0.02	TRUE	0.993136	95.4557	3.42481	49.4808	40.1011
1285	0.02	TRUE	1.00588	99.5638	2.83622	45.0314	34.9375
1286	0.02	TRUE	1.00321	107.129	2.40642	42.0509	31.1793
1287	0.02	TRUE	1.0021	98.854	2.77391	43.9206	33.882
1288	0.02	TRUE	0.987859	101.572	3.57579	54.1326	44.2622
1289	0.02	TRUE	0.983578	98.4056	2.93351	45.6943	35.7515
1290	0.02	TRUE	0.995803	105.685	3.63191	56.8749	46.6493
1291	0.02	TRUE	0.9841	101.719	3.57878	54.239	44.3566
1292	0.02	TRUE	0.985789	99.1331	3.48751	51.9977	42.3004
1293	0.02	TRUE	0.991094	103.666	2.46859	41.6614	31.124
1294	0.02	TRUE	0.985241	105.169	2.89053	48.2808	37.6376
1295	0.02	TRUE	1.01061	99.93	2.68808	43.2633	33.0996
1296	0.02	TRUE	0.994332	103.758	3.29339	52.3922	42.106
1297	0.02	TRUE	0.991869	94.9239	3.69009	51.5853	42.4432
1298	0.02	TRUE	0.999559	96.54	3.88406	54.0858	44.9362
1299	0.02	TRUE	1.00116	92.0237	3.08151	44.3346	35.0989
1300	0.02	TRUE	0.981136	94.9427	3.20601	47.0567	37.5934
1301	0.02	TRUE	0.994367	109.008	3.95701	61.7269	51.4602
1302	0.02	TRUE	0.99521	97.6737	3.31965	49.5876	39.921
1303	0.02	TRUE	0.982015	99.1478	3.88739	55.5744	46.1803
1304	0.02	TRUE	0.999249	99.2785	2.5284	40.7678	30.6673
1305	0.02	TRUE	0.997595	101.836	2.56033	42.2849	31.9216
1306	0.02	TRUE	0.992437	96.5006	3.53719	51.0776	41.6726
1307	0.02	TRUE	0.992831	108.249	3.14167	52.8857	42.0564
1308	0.02	TRUE	1.00825	101.89	2.25569	37.5717	27.3068
1309	0.02	TRUE	0.984867	99.1538	2.95762	46.3305	36.3219
1310	0.02	TRUE	0.987915	99.6212	3.89948	55.94	46.5108
1311	0.02	TRUE	0.988355	99.6898	3.34865	50.909	41.0618
1312	0.02	TRUE	1.00599	95.7279	2.92438	44.3445	34.6689
1313	0.02	TRUE	0.990139	100.268	2.84296	45.4354	35.2722
1314	0.02	TRUE	1.00801	97.9318	2.46774	39.3446	29.3902
1315	0.02	TRUE	0.993265	111.779	3.87878	62.5739	51.9752
1316	0.02	TRUE	0.992809	103.482	3.55122	54.9105	44.8358
1317	0.02	TRUE	0.990728	103.406	3.87859	57.885	48.0801
1318	0.02	TRUE	0.995487	98.1863	3.14194	47.9727	38.1501
1319	0.02	TRUE	1.00228	96.1872	2.68192	41.5629	31.779
1320	0.02	TRUE	0.999287	92.4484	2.75729	40.8741	31.4826
1321	0.02	TRUE	0.995798	106.361	2.64637	45.444	34.6215
1322	0.02	TRUE	0.998226	97.6708	4.07707	56.241	47.1385
1323	0.02	TRUE	0.994641	110.703	3.61939	59.4479	48.7263
1324	0.02	TRUE	0.989096	93.0467	3.4787	48.7256	39.6178
1325	0.02	TRUE	0.985143	104.335	3.36562	53.462	43.1678
1326	0.02	TRUE	0.986756	97.1842	3.26898	48.8233	39.1738
1327	0.02	TRUE	0.994548	95.8949	3.19342	47.3972	37.832
1328	0.02	TRUE	1.01112	95.7761	2.33249	36.4966	26.8056
1329	0.02	TRUE	0.996013	102.843	2.65797	44.1044	33.6408
1330	0.02	TRUE	0.985829	102.55	3.13792	50.0589	39.7975
1331	0.02	TRUE	1.00572	102.475	3.18935	50.6039	40.3798
1332	0.02	TRUE	0.996253	98.2307	3.73463	53.7719	44.3453
1333	0.02	TRUE	1.00507	99.7363	3.37698	51.2208	41.3879
1334	0.02	TRUE	0.997023	100.121	3.39694	51.6198	41.7626
1335	0.02	TRUE	0.986158	99.6196	3.28655	50.2314	40.3511
1336	0.02	TRUE	1.0105	98.6285	2.39908	38.6036	28.597
1337	0.02	TRUE	0.983144	106.899	3.50267	56.2279	45.7827
1338	0.02	TRUE	0.992959	99.9828	3.14758	48.9131	38.914
1339	0.02	TRUE	0.993784	101.349	3.04001	48.3428	38.1502
1340	0.02	TRUE	0.990595	107.449	3.6335	57.8399	47.4449
1341	0.02	TRUE	1.0024	97.9633	3.16814	48.148	38.3622
1342	0.02	TRUE	1.00026	103.732	3.35333	53.0232	42.7799
1343	0.02	TRUE	1.00439	96.0411	2.30294	36.1474	26.4442
1344	0.02	TRUE	0.999175	98.931	3.22535	49.2401	39.3907
1345	0.02	TRUE	0.997178	103.035	2.73006	45.1855	34.7128
1346	0.02	TRUE	0.973127	104.9	3.40749	54.1949	43.8747
1347	0.02	TRUE	0.992261	94.9029	2.64644	40.5491	30.8926
1348	0.02	TRUE	0.990608	101.855	2.97368	47.7884	37.5141
1349	0.02	TRUE	0.992777	103.176	3.253	51.6586	41.4039
1350	0.02	TRUE	0.985637	96.6844	2.54242	39.8978	30.06
1351	0.02	TRUE	0.984769	103.557	3.27384	52.0778	41.7987
1352	0.02	TRUE	0.992153	104.71	3.20141	51.8451	41.4055
1353	0.02	TRUE	0.995466	98.3357	3.77319	54.1619	44.755
1354	0.02	TRUE	0.993063	104.553	3.16834	51.389	40.945
1355	0.02	TRUE	0.980047	103.323	3.50732	54.3931	44.3007
1356	0.02	TRUE	0.991996	99.0097	3.54488	52.4781	42.8341
1357	0.02	TRUE	1.00019	94.5436	2.64867	40.4246	30.8047
1358	0.02	TRUE	1.00649	101.235	2.25167	37.2638	27.0675
1359	0.02	TRUE	0.998206	96.652	2.78945	43.1368	33.3255
1360	0.02	TRUE	1.00587	105.536	2.33383	40.2382	29.5589
1361	0.02	TRUE	0.982333	108.64	2.86034	49.4663	38.4605
1362	0.02	TRUE	0.982009	94.8422	4.51582	57.6209	49.1307
1363	0.02	TRUE	0.972975	102.826	4.47823	62.2108	52.9733
1364	0.02	TRUE	1.01019	102.822	2.33272	39.1853	28.7812
1365	0.02	TRUE	0.999761	100.042	2.90003	46.0444	35.9236
1366	0.02	TRUE	1.00602	100.203	2.70467	43.6049	33.4157
1367	0.02	TRUE	0.986404	94.4063	3.07531	45.4156	35.9378
1368	0.02	TRUE	1.00203	102.031	2.83335	46.1104	35.7655
1369	0.02	TRUE	0.993529	104.491	3.1498	51.1442	40.6955
1370	0.02	TRUE	1.0031	97.5764	2.59522	40.9976	31.067
1371	0.02	TRUE	1.01282	104.198	2.23149	38.0094	27.5295
1372	0.02	TRUE	1.00494	100.011	2.6332	42.5495	32.3723
1373	0.02	TRUE	0.987979	101.216	3.27517	50.9151	40.8692
1374	0.02	TRUE	0.988347	91.6089	2.92549	42.4489	33.1899
1375	0.02	TRUE	0.999748	88.2516	2.62827	37.4863	28.5055
1376	0.02	TRUE	1.00026	104.963	2.65059	44.9073	34.2274
1377	0.02	TRUE	0.997082	106.873	2.89466	49.1178	38.3037
1378	0.02	TRUE	0.990899	99.0294	3.01237	46.9167	36.9445
1379	0.02	TRUE	0.994681	99.7538	3.08737	48.1254	38.1169
1380	0.02	TRUE	0.993683	92.1235	2.54622	38.0661	28.692
1381	0.02	TRUE	0.998512	101.31	3.25513	50.747	40.6792
1382	0.02	TRUE	0.998046	97.0329	2.57246	40.4577	30.5827
1383	0.02	TRUE	0.993732	101.612	3.29452	51.3206	41.2479
1384	0.02	TRUE	0.992363	107.896	3.02005	51.2147	40.3535
1385	0.02	TRUE	0.994787	99.9907	2.82111	45.0327	34.8911
1386	0.02	TRUE	1.00235	108.39	2.90638	49.9713	39.0084
1387	0.02	TRUE	0.998894	97.6016	4.03752	55.8981	46.7702
1388	0.02	TRUE	0.976156	97.8865	3.38505	50.3506	40.7055
1389	0.02	TRUE	0.9789	109.497	2.9396	50.9256	39.8648
1390	0.02	TRUE	0.969259	109.386	2.92321	50.6559	39.5992
1391	0.02	TRUE	0.99501	101.77	3.94259	57.5083	47.9113
1392	0.02	TRUE	1.00584	108.983	3.00821	51.5792	40.6025
1393	0.02	TRUE	0.995931	94.2242	2.77082	41.8256	32.2565
1394	0.02	TRUE	0.996067	105.24	2.48235	42.5079	31.8078
1395	0.02	TRUE	0.990074	108.274	2.85392	49.2126	38.2416
1396	0.02	TRUE	0.991021	94.8897	2.98326	44.629	35.0612
1397	0.02	TRUE	0.994121	102.964	3.20198	50.9873	40.722
1398	0.02	TRUE	0.991819	96.8881	3.22207	48.1891	38.5412
1399	0.02	TRUE	0.993195	99.9582	3.13851	48.8002	38.7984
1400	0.02	TRUE	0.998195	100.498	3.17863	49.5098	39.4768
1401	0.02	TRUE	1.00184	99.2562	2.56077	41.2198	31.119
1402	0.02	TRUE	1.0054	101.11	3.27924	50.905	40.8722
1403	0.02	TRUE	0.997568	87.9997	2.67838	37.9829	29.0315
1404	0.02	TRUE	0.996763	98.9907	2.40705	38.866	28.82
1405	0.02	TRUE	0.988201	103.659	2.98303	48.7506	38.2985
1406	0.02	TRUE	0.986602	106.855	2.90651	49.2652	38.4577
1407	0.02	TRUE	0.978014	98.0348	3.59842	52.4545	42.9444
1408	0.02	TRUE	0.99726	95.8726	4.84427	60.2485	51.9294
1409	0.02	TRUE	0.981109	103.684	3.27192	52.1207	41.8278
1410	0.02	TRUE	0.995547	99.3715	2.84765	45.0877	35.0169
1411	0.02	TRUE	1.00594	101.726	2.64423	43.4339	33.0828
1412	0.02	TRUE	0.99951	100.548	3.76657	55.3226	45.6988
1413	0.02	TRUE	1.006	104.866	2.70384	45.6223	34.9589
1414	0.02	TRUE	1.00534	94.3095	3.03033	44.8789	35.3899
1415	0.02	TRUE	0.996121	92.7414	3.34063	47.2843	38.1186
1416	0.02	TRUE	0.988858	92.5724	2.66335	39.7676	30.3495
1417	0.02	TRUE	1.00718	98.5432	2.74213	43.3727	33.3589
1418	0.02	TRUE	0.984941	104.645	4.47936	63.3192	53.9193
1419	0.02	TRUE	0.989849	100.052	3.12229	48.6646	38.6446
1420	0.02	TRUE	1.00149	100.639	2.91779	46.5387	36.3641
1421	0.02	TRUE	1.00149	100.639	2.91779	46.5387	36.3641
1422	0.02	TRUE	0.986694	106.117	3.05892	50.8493	40.1871
1423	0.02	TRUE	1.0021	98.8539	2.7739	43.9204	33.8818
1424	0.02	TRUE	0.998666	103.981	2.86841	47.4498	36.9189
1425	0.02	TRUE	0.994301	96.5389	2.6838	41.7393	31.92
1426	0.02	TRUE	0.979982	99.0967	2.87143	45.2583	35.223
1427	0.02	TRUE	0.983968	95.7044	4.04943	54.9015	45.9604
1428	0.02	TRUE	0.997475	103.783	2.79006	46.3276	35.7926
1429	0.02	TRUE	0.992239	98.6345	2.46422	39.5753	29.5503
1430	0.02	TRUE	1.00015	109.473	3.37993	56.2538	45.4632
1431	0.02	TRUE	0.989301	107.701	3.31694	54.6479	43.9871
1432	0.02	TRUE	0.983876	99.4156	3.57123	52.9407	43.2765
1433	0.02	TRUE	0.994245	98.3519	3.18508	48.522	38.7069
1434	0.02	TRUE	0.984244	98.8192	3.77247	54.422	44.9683
1435	0.02	TRUE	0.998512	101.31	3.25513	50.747	40.6792
1436	0.02	TRUE	0.991184	105.077	2.94408	48.9266	38.3142
1437	0.02	TRUE	1.00826	91.4995	2.37306	35.447	26.1724
1438	0.02	TRUE	0.984227	101.701	3.57249	54.1695	44.2841
1439	0.02	TRUE	0.983674	99.9793	3.38496	51.4263	41.5748
1440	0.02	TRUE	0.981416	100.104	3.02014	47.5172	37.4404
1441	0.02	TRUE	0.994301	108.646	3.55535	57.6936	47.1193
1442	0.02	TRUE	0.98458	107.143	4.64495	66.0021	56.5269
1443	0.02	TRUE	0.998341	96.6691	3.2677	48.5515	38.9523
1444	0.02	TRUE	0.998156	92.5767	3.42784	48.0163	38.9214
1445	0.02	TRUE	0.9871	102.521	2.62881	43.5553	33.1224
1446	0.02	TRUE	1.00192	93.5	2.95964	43.7115	34.2743
1447	0.02	TRUE	1.00228	96.1872	2.68192	41.5629	31.779
1448	0.02	TRUE	1.00558	97.3063	3.36322	49.8368	40.2344
1449	0.02	TRUE	1.00079	92.5554	2.95209	43.1858	33.841
1450	0.02	TRUE	0.989413	108.735	2.83857	49.2119	38.189
1451	0.02	TRUE	0.99389	95.9215	2.75156	42.3377	32.5921
1452	0.02	TRUE	0.989876	100.529	3.07051	48.3057	38.2108
1453	0.02	TRUE	0.988768	101.418	3.53521	53.6612	43.7754
1454	0.02	TRUE	0.981434	96.0192	3.42908	49.8136	40.3814
1455	0.02	TRUE	0.982116	96.492	3.89816	54.1723	45.0382
1456	0.02	TRUE	0.990564	105.961	3.05275	50.6995	40.0496
1457	0.02	TRUE	0.997102	111.659	3.10201	54.0546	42.8602
1458	0.02	TRUE	0.974694	95.346	3.30684	48.2788	38.8347
1459	0.02	TRUE	0.982685	104.261	3.68512	56.6129	46.5675
1460	0.02	TRUE	0.97497	103.224	3.79649	57.0628	47.2074
1461	0.02	TRUE	0.994959	92.3147	3.01793	43.7957	34.5021
1462	0.02	TRUE	0.994479	103.836	2.76584	46.0251	35.4786
1463	0.02	TRUE	1.00325	97.9421	2.39763	38.3133	28.3768
1464	0.02	TRUE	0.980692	96.6868	3.27482	48.6331	39.0365
1465	0.02	TRUE	1.00328	99.7622	2.42511	39.4425	29.3127
1466	0.02	TRUE	0.996571	106.197	2.8291	47.9356	37.167
1467	0.02	TRUE	0.984081	107.544	3.59703	57.5284	47.0948
1468	0.02	TRUE	1.00043	93.6325	3.00622	44.2921	34.8607
1469	0.02	TRUE	1.00259	101.451	3.92865	57.2121	47.6337
1470	0.02	TRUE	0.983488	97.9718	3.69666	53.2993	43.8687
1471	0.02	TRUE	0.999208	98.2993	2.87559	44.945	34.9919
1472	0.02	TRUE	1.00328	99.7623	2.42512	39.4427	29.3129
1473	0.02	TRUE	0.997066	99.1644	2.80554	44.4633	34.4012
1474	0.02	TRUE	1.00257	94.949	3.35561	48.5557	39.1812
1475	0.02	TRUE	1.00311	107.548	2.79997	48.1456	37.2311
1476	0.02	TRUE	0.979666	106.997	3.49453	56.1951	45.734
1477	0.02	TRUE	0.99918	107.408	2.69137	46.5486	35.6247
1478	0.02	TRUE	0.990914	99.5752	3.9378	56.2291	46.8352
1479	0.02	TRUE	1.00038	109.159	2.7097	47.5758	36.4768
1480	0.02	TRUE	1.0103	98.3637	2.32415	37.3532	27.4044
1481	0.02	TRUE	1.00123	104.153	3.14284	50.8985	40.4795
1482	0.02	TRUE	1.00494	100.012	2.63311	42.5485	32.3712
1483	0.02	TRUE	0.997604	95.2158	2.88471	43.6431	34.0052
1484	0.02	TRUE	0.999288	96.1949	3.01077	45.5558	35.8683
1485	0.02	TRUE	0.995939	99.3362	2.8351	44.9144	34.8433
1486	0.02	TRUE	0.997623	103.818	4.33713	61.7923	52.3426
1487	0.02	TRUE	0.994817	97.9435	2.94611	45.6292	35.738
1488	0.02	TRUE	0.99049	102.069	3.99096	58.0776	48.4928
1489	0.02	TRUE	1.00148	98.6304	2.68577	42.6699	32.638
1490	0.02	TRUE	0.999404	102.75	2.66939	44.2241	33.7713
1491	0.02	TRUE	0.982755	101.47	3.47237	53.0739	43.1371
1492	0.02	TRUE	0.979909	98.013	3.07095	47.1016	37.2596
1493	0.02	TRUE	0.986632	100.986	3.18623	49.8342	39.7569
1494	0.02	TRUE	0.991578	96.9051	3.23201	48.3013	38.6575
1495	0.02	TRUE	0.987595	105.804	3.34327	53.9732	43.5183
1496	0.02	TRUE	0.993271	106.108	2.50976	43.2851	32.4921
1497	0.02	TRUE	0.982057	107.178	3.1969	53.0148	42.3262
1498	0.02	TRUE	0.996994	97.122	3.02005	46.1006	36.3239
1499	0.02	TRUE	1.00095	95.4719	3.10448	46.2451	36.6748
1500	0.02	TRUE	1.00557	101.468	2.5567	42.0793	31.7538
1501	0.02	TRUE	0.990493	97.8655	2.84262	44.3424	34.4227
1502	0.02	TRUE	0.999573	100.062	2.57171	41.71	31.5268
1503	0.02	TRUE	1.00289	92.3575	3.39302	47.5809	38.4855
1504	0.02	TRUE	0.976906	103.086	3.18809	50.8914	40.6056
1505	0.02	TRUE	1.00973	93.8171	2.22542	34.1286	24.6969
1506	0.02	TRUE	1.00066	103.025	2.94859	48.0271	37.6239
1507	0.02	TRUE	0.985336	101.529	3.92756	57.2469	47.6603
1508	0.02	TRUE	0.985537	105.892	2.96652	49.5921	38.9073
1509	0.02	TRUE	0.998265	103.102	3.86439	57.5922	47.8043
1510	0.02	TRUE	0.972729	102.04	2.98117	47.9664	37.6767
1511	0.02	TRUE	0.994739	98.9769	2.36374	38.2006	28.1718
1512	0.02	TRUE	1.01772	108.664	2.03627	35.9856	25.2699
1513	0.02	TRUE	1.00173	97.2061	2.39234	37.9465	28.0865
1514	0.02	TRUE	0.988051	98.6533	3.76871	54.2983	44.8575
1515	0.02	TRUE	0.978511	101.713	3.90045	57.1227	47.4963
1516	0.02	TRUE	1.00196	93.4057	3.49989	49.1055	39.9768
1517	0.02	TRUE	0.986689	105.432	3.58443	56.2749	46.0362
1518	0.02	TRUE	0.995439	94.2478	2.78636	42.0261	32.4581
1519	0.02	TRUE	0.992782	99.6459	3.02382	47.3425	37.3135
1520	0.02	TRUE	0.983342	99.9104	3.94723	56.4955	47.0776
1521	0.02	TRUE	0.984867	99.1538	2.95762	46.3305	36.3219
1522	0.02	TRUE	1.01782	92.0365	2.36927	35.6008	26.2732
1523	0.02	TRUE	1.01249	90.2719	2.56002	37.4791	28.2927
1524	0.02	TRUE	0.978135	98.3509	3.77524	54.1878	44.7811
1525	0.02	TRUE	1.00095	98.2164	2.44573	39.1364	29.1581
1526	0.02	TRUE	0.99961	95.9553	2.49503	38.9369	29.1787
1527	0.02	TRUE	1.01115	99.4045	2.42694	39.3286	29.2346
1528	0.02	TRUE	0.993687	102.024	4.0159	58.2561	48.6963
1529	0.02	TRUE	0.995374	98.3434	3.7783	54.2099	44.8062
1530	0.02	TRUE	0.999016	102.084	2.80915	45.8195	35.4621
1531	0.02	TRUE	0.986298	104.731	3.1422	51.1736	40.6964
1532	0.02	TRUE	1.00218	93.9902	3.30441	47.5685	38.2572
1533	0.02	TRUE	1.00232	102.566	3.17618	50.5009	40.26
1534	0.02	TRUE	0.990658	93.5836	3.22797	46.605	37.2895
1535	0.02	TRUE	0.997037	96.8116	3.3177	49.1303	39.5478
1536	0.02	TRUE	0.991417	107.286	3.59224	57.3427	46.9302
1537	0.02	TRUE	1.00363	97.9132	3.74238	53.665	44.2748
1538	0.02	TRUE	0.998341	96.6691	3.2677	48.5515	38.9523
1539	0.02	TRUE	0.974296	104.729	3.74239	57.401	47.3571
1540	0.02	TRUE	0.986186	102.784	3.7827	56.6966	46.872
1541	0.02	TRUE	0.982904	106.732	3.20103	52.8422	42.2006
1542	0.02	TRUE	0.998801	101.61	3.93528	57.3571	47.7692
1543	0.02	TRUE	0.986407	103.816	2.24692	38.1333	27.6804
1544	0.02	TRUE	0.983857	108.598	4.61248	66.671	57.0375
1545	0.02	TRUE	1.00144	95.9761	2.5469	39.6674	29.9013
1546	0.02	TRUE	1.0037	103.113	3.5579	54.7799	44.7462
1547	0.02	TRUE	0.991522	92.9752	3.3676	47.66	38.4878
1548	0.02	TRUE	0.984684	98.3099	2.89591	45.1975	35.2503
1549	0.02	TRUE	0.998272	98.1331	2.71739	42.8708	32.8941
1550	0.02	TRUE	1.00617	102.971	2.48437	41.6222	31.1524
1551	0.02	TRUE	0.980015	97.4067	3.23331	48.5648	38.8719
1552	0.02	TRUE	1.01061	99.93	2.68809	43.2634	33.0997
1553	0.02	TRUE	1.00192	93.5	2.95964	43.7115	34.2743
1554	0.02	TRUE	0.989495	100.993	2.73195	44.3151	34.0504
1555	0.02	TRUE	1.00225	98.2355	2.90065	45.2207	35.2827
1556	0.02	TRUE	0.988019	108.707	3.50791	57.234	46.6161
1557	0.02	TRUE	1.00594	101.727	2.64412	43.4325	33.0814
1558	0.02	TRUE	0.992507	103.414	2.96729	48.4409	38.0065
1559	0.02	TRUE	0.989357	101.865	3.31812	51.6995	41.617
1560	0.02	TRUE	0.996976	97.6978	2.87993	44.7227	34.8319
1561	0.02	TRUE	0.987866	104.49	3.08457	50.3771	39.8919
1562	0.02	TRUE	0.982952	106.056	2.5122	43.3017	32.5136
1563	0.02	TRUE	0.991102	98.6688	2.88614	45.2432	35.2563
1564	0.02	TRUE	0.998227	98.8072	2.60004	41.5817	31.5258
1565	0.02	TRUE	1.00476	95.8953	2.56083	39.8249	30.0662
1566	0.02	TRUE	0.98049	103.921	4.3357	61.8432	52.3828
1567	0.02	TRUE	0.988765	102.308	3.65498	55.2734	45.3925
1568	0.02	TRUE	0.977549	102.396	2.80647	45.9244	35.5347
1569	0.02	TRUE	1.00594	96.3689	2.43469	38.2403	28.4525
1570	0.02	TRUE	0.980176	99.1972	3.28145	49.9651	40.1235
1571	0.02	TRUE	0.994745	87.7623	2.87533	40.1244	31.2381
1572	0.02	TRUE	0.993733	111.76	3.08965	53.9469	42.7351
1573	0.02	TRUE	0.995736	95.2362	3.31714	48.3253	38.8984
1574	0.02	TRUE	1.01013	98.4885	2.76814	43.6842	33.6814
1575	0.02	TRUE	1.00222	103.192	3.02162	49.0006	38.6137
1576	0.02	TRUE	0.984513	99.1874	2.97002	46.4937	36.4869
1577	0.02	TRUE	1.01075	87.7306	2.6664	37.7241	28.7989
1578	0.02	TRUE	0.978557	100.757	3.76297	55.4057	45.759
1579	0.02	TRUE	0.9939	97.5515	2.38816	38.0187	28.1251
1580	0.02	TRUE	1.0065	96.2758	3.25159	48.1892	38.6196
1581	0.02	TRUE	0.989707	93.071	2.92207	43.0876	33.6797
1582	0.02	TRUE	1.00135	91.9454	2.65765	39.4267	30.0719
1583	0.02	TRUE	0.971388	104.384	4.83908	65.5649	56.5026
1584	0.02	TRUE	0.995819	104.837	3.50013	55.1175	44.8718
1585	0.02	TRUE	0.967743	108.939	3.4718	56.9743	46.3057
1586	0.02	TRUE	1.0045	95.8964	2.96851	44.9338	35.2584
1587	0.02	TRUE	1.0028	91.7181	2.26778	34.0013	24.7539
1588	0.02	TRUE	0.980439	113.242	4.66287	69.8893	59.8917
1589	0.02	TRUE	0.994253	100.959	3.84503	56.2301	46.6299
1590	0.02	TRUE	0.997248	98.5374	2.93488	45.7718	35.8163
1591	0.02	TRUE	0.995709	93.6899	2.51955	38.3529	28.8218
1592	0.02	TRUE	0.989889	101.237	3.48572	53.0837	43.1793
1593	0.02	TRUE	0.994139	100.483	4.10351	58.0662	48.7237
1594	0.02	TRUE	0.997107	97.9874	3.08599	47.2578	37.4258
1595	0.02	TRUE	0.998497	107.051	2.97311	50.2194	39.4206
1596	0.02	TRUE	0.988396	99.1447	3.53763	52.4813	42.8189
1597	0.02	TRUE	0.996783	95.0805	2.79389	42.4898	32.8392
1598	0.02	TRUE	0.983405	99.3538	3.00381	46.9703	36.9615
1599	0.02	TRUE	0.996857	100.915	2.94155	46.9578	36.7648
1600	0.02	TRUE	0.987131	93.1685	2.87624	42.6066	33.1732
1601	0.02	TRUE	1.00006	93.0927	3.17271	45.8011	36.5042
1602	0.02	TRUE	0.988558	108.091	2.47524	43.5463	32.5577
1603	0.02	TRUE	0.991578	96.9051	3.23201	48.3013	38.6575
1604	0.02	TRUE	0.986039	103.293	3.57076	55.001	44.9594
1605	0.02	TRUE	0.996061	94.0067	3.91308	52.8933	44.0058
1606	0.02	TRUE	0.99234	91.9461	2.79452	41.0966	31.7642
1607	0.02	TRUE	0.991488	100.68	3.14735	49.2516	39.1826
1608	0.02	TRUE	0.987784	97.2806	2.86391	44.3376	34.4838
1609	0.02	TRUE	0.998817	98.7603	2.58409	41.3404	31.2894
1610	0.02	TRUE	0.994438	96.4754	3.04116	46.0311	36.3292
1611	0.02	TRUE	0.988463	105.096	3.50174	55.27	45.0003
1612	0.02	TRUE	1.00573	92.3002	2.923	42.7412	33.4115
1613	0.02	TRUE	1.00534	94.3095	3.03033	44.8789	35.3899
1614	0.02	TRUE	1.00306	105.315	3.01036	49.8696	39.2635
1615	0.02	TRUE	1.00301	100.201	3.14262	48.9647	38.9409
1616	0.02	TRUE	1.0031	97.5764	2.59522	40.9976	31.067
1617	0.02	TRUE	0.980049	104.197	3.63454	56.099	46.0196
1618	0.02	TRUE	1.00155	93.5088	2.97298	43.8649	34.4322
1619	0.02	TRUE	0.994199	104.635	2.6462	44.7038	34.057
1620	0.02	TRUE	0.985237	99.7635	3.32115	50.664	40.7915
1621	0.02	TRUE	1.00116	84.7386	3.43137	43.9806	35.6579
1622	0.02	TRUE	0.994467	88.6829	3.06112	42.5177	33.6082
1623	0.02	TRUE	0.973741	102.539	3.34727	52.3497	42.2201
1624	0.02	TRUE	0.99941	95.5407	3.79129	52.7725	43.6467
1625	0.02	TRUE	0.988672	103.925	2.71238	45.3318	34.7654
1626	0.02	TRUE	1.00339	107.576	2.33456	41.0282	30.1421
1627	0.02	TRUE	0.984587	104.567	3.06766	50.2117	39.7098
1628	0.02	TRUE	0.996659	99.64	3.60952	53.416	43.7584
1629	0.02	TRUE	1.00066	106.706	2.40831	41.9158	31.0864
1630	0.02	TRUE	0.997388	97.7067	3.38496	50.2573	40.6298
1631	0.02	TRUE	0.995192	106.435	3.11826	51.7208	41.0593
1632	0.02	TRUE	0.992029	99.9254	3.65093	53.9491	44.2953
1633	0.02	TRUE	0.999606	92.0693	2.99761	43.4592	34.1816
1634	0.02	TRUE	0.993301	96.3611	2.95137	44.9531	35.2239
1635	0.02	TRUE	0.998304	96.0726	2.91782	44.4274	34.7144
1636	0.02	TRUE	1.00138	95.9884	2.94374	44.6908	34.9962
1637	0.02	TRUE	0.992859	94.8681	2.6295	40.3129	30.6588
1638	0.02	TRUE	0.999855	102.404	3.4509	53.3469	43.3031
1639	0.02	TRUE	0.997859	104.242	3.12948	50.7862	40.3508
1640	0.02	TRUE	1.00199	97.3989	2.8477	44.1933	34.3224
1641	0.02	TRUE	0.993929	97.767	2.85483	44.4481	34.5421
1642	0.02	TRUE	0.998465	93.5983	3.47906	49.0176	39.8562
1643	0.02	TRUE	1.00162	96.8585	2.9975	45.7185	35.9583
1644	0.02	TRUE	0.994372	95.8909	2.73692	42.1395	32.3942
1645	0.02	TRUE	0.996765	91.8899	3.71115	50.1095	41.2746
1646	0.02	TRUE	1.00002	95.5578	2.69103	41.4084	31.6897
1647	0.02	TRUE	0.986583	92.7446	3.17784	45.682	36.4226
1648	0.02	TRUE	0.985757	99.3555	3.05599	47.5758	37.5915
1649	0.02	TRUE	0.997957	106.736	3.85923	59.5754	49.4381
1650	0.02	TRUE	1.00398	99.8052	2.89149	45.8305	35.7304
1651	0.02	TRUE	0.986334	96.6872	3.46888	50.5393	41.0684
1652	0.02	TRUE	1.00158	97.4303	2.86094	44.3696	34.4996
1653	0.02	TRUE	0.997049	100.998	3.49825	53.0809	43.209
1654	0.02	TRUE	0.986724	105.424	2.60031	44.37	33.6408
1655	0.02	TRUE	0.968691	109.552	3.57304	58.3572	47.7091
1656	0.02	TRUE	1.01022	103.868	2.631	44.1588	33.589
1657	0.02	TRUE	1.00198	93.5122	2.30279	35.1934	25.7458
1658	0.02	TRUE	1.00599	95.7279	2.92438	44.3445	34.6689
1659	0.02	TRUE	1.00152	110.729	2.96807	51.8779	40.7057
1660	0.02	TRUE	0.995593	91.2157	3.09522	44.0877	34.9396
1661	0.02	TRUE	1.00023	106.803	2.91489	49.3512	38.5522
1662	0.02	TRUE	0.995582	97.5577	2.80851	43.78	33.8817
1663	0.02	TRUE	0.994191	99.7495	2.72824	43.7206	33.5815
1664	0.02	TRUE	1.00718	98.5432	2.74211	43.3725	33.3587
1665	0.02	TRUE	0.986857	93.7412	3.22488	46.6523	37.3194
1666	0.02	TRUE	0.993259	101.202	2.36572	39.0906	28.8355
1667	0.02	TRUE	1.00318	100.265	2.25225	36.9164	26.8174
1668	0.02	TRUE	0.994553	108.394	2.79416	48.4431	37.4412
1669	0.02	TRUE	1.00364	97.8022	3.12578	47.6084	37.8156
1670	0.02	TRUE	0.993365	103.712	3.06355	49.7522	39.334
1671	0.02	TRUE	0.986491	101.255	2.25719	37.3623	27.1603
1672	0.02	TRUE	1.00282	99.3696	3.07116	47.756	37.7778
1673	0.02	TRUE	0.99206	107.205	2.93702	49.8259	38.9956
1674	0.02	TRUE	0.997264	95.6087	2.65954	41.0223	31.2949
1675	0.02	TRUE	0.980476	106.233	3.01286	50.3355	39.6382
1676	0.02	TRUE	1.01103	92.33	2.33771	35.2593	25.9147
1677	0.02	TRUE	0.991913	103.645	3.59242	55.3987	45.3396
1678	0.02	TRUE	1.00652	95.0736	2.63138	40.4249	30.75
1679	0.02	TRUE	1.00201	101.063	2.5911	42.4042	32.1187
1680	0.02	TRUE	0.993896	108.832	2.94007	50.6225	39.629
1681	0.02	TRUE	1.00389	110.712	3.30922	56.0867	45.1223
1682	0.02	TRUE	0.984231	96.5798	2.86971	44.0881	34.3071
1683	0.02	TRUE	0.998371	103.626	2.57828	43.2921	32.746
1684	0.02	TRUE	0.991102	98.6688	2.88613	45.2432	35.2562
1685	0.02	TRUE	1.00557	101.468	2.5567	42.0793	31.7538
1686	0.02	TRUE	0.998069	99.9628	3.35551	51.1187	41.2491
1687	0.02	TRUE	0.999377	104.294	2.61139	44.0562	33.4422
1688	0.02	TRUE	0.996235	108.153	3.15306	52.9758	42.1629
1689	0.02	TRUE	0.994567	95.3456	3.36371	48.8373	39.4288
1690	0.02	TRUE	1.00011	102.29	2.89091	46.964	36.6123
1691	0.02	TRUE	1.00516	98.9683	2.42713	39.1589	29.1091
1692	0.02	TRUE	0.9978	99.1141	3.27657	49.8723	40.0359
1693	0.02	TRUE	0.977122	110.512	3.88183	61.8931	51.4172
1694	0.02	TRUE	1.0037	103.113	3.5579	54.7799	44.7462
1695	0.02	TRUE	0.992029	99.9254	3.65093	53.9491	44.2953
1696	0.02	TRUE	0.983417	99.9011	3.94276	56.4538	47.0332
1697	0.02	TRUE	0.99966	98.8636	2.73265	43.39	33.3418
1698	0.02	TRUE	0.997136	97.1809	3.59005	51.9218	42.4885
1699	0.02	TRUE	1.00346	101.028	2.72848	44.2842	34.0152
1700	0.02	TRUE	1.00097	102.221	3.40453	52.7808	42.722
1701	0.02	TRUE	0.999139	95.0963	3.33661	48.4456	39.0446
1702	0.02	TRUE	1.00489	90.2234	3.20713	44.7286	35.7363
1703	0.02	TRUE	1.00419	108.011	2.5346	44.4503	33.4607
1704	0.02	TRUE	1.00516	95.8343	3.48611	50.2543	40.8788
1705	0.02	TRUE	1.01042	111.205	2.46616	44.6509	33.3478
1706	0.02	TRUE	0.996833	100.695	3.22806	50.1477	40.1243
1707	0.02	TRUE	0.993732	101.612	3.29452	51.3206	41.2479
1708	0.02	TRUE	1.00363	97.195	2.80241	43.5413	33.6781
1709	0.02	TRUE	0.988864	97.5991	3.62147	52.4296	42.9787
1710	0.02	TRUE	0.986587	101.915	2.76454	45.1563	34.8046
1711	0.02	TRUE	0.991896	96.806	2.74796	42.6824	32.8462
1712	0.02	TRUE	0.993502	93.8892	2.97633	44.081	34.6112
1713	0.02	TRUE	0.997918	96.0976	2.93102	44.5934	34.8829
1714	0.02	TRUE	0.99455	98.5709	2.89782	45.3406	35.3678
1715	0.02	TRUE	0.999906	99.671	2.78543	44.4324	34.3137
1716	0.02	TRUE	0.997136	97.1809	3.59005	51.9218	42.4885
1717	0.02	TRUE	1.00102	96.0104	2.95619	44.8452	35.1533
1718	0.02	TRUE	0.997393	102.31	2.85631	46.5326	36.1668
1719	0.02	TRUE	0.992923	98.8761	3.50489	52.029	42.3693
1720	0.02	TRUE	0.990935	97.829	2.82839	44.1497	34.2294
1721	0.02	TRUE	0.984207	95.8992	2.93398	44.5359	34.8465
1722	0.02	TRUE	0.999692	100.88	2.97385	47.3332	37.1572
1723	0.02	TRUE	0.992573	100.272	2.3924	39.1444	28.9733
1724	0.02	TRUE	1.00012	94.33	2.5533	39.0734	29.4743
1725	0.02	TRUE	1.00222	104.249	2.63817	44.4241	33.8159
1726	0.02	TRUE	0.999692	100.88	2.97385	47.3332	37.1572
1727	0.02	TRUE	0.996004	99.5673	3.04391	47.5381	37.5266
1728	0.02	TRUE	1.00582	95.7991	2.2403	35.0846	25.4433
1729	0.02	TRUE	0.994481	93.3525	2.77071	41.4373	31.9567
1730	0.02	TRUE	0.991261	106.49	3.46479	55.6208	45.1867
1731	0.02	TRUE	1.00238	100.028	4.05264	57.4071	48.0647
1732	0.02	TRUE	0.990801	103.661	3.02443	49.2577	38.8249
1733	0.02	TRUE	0.992606	110.179	4.64671	67.8851	58.143
1734	0.02	TRUE	1.00462	100.573	2.93931	46.7713	36.6119
1735	0.02	TRUE	0.99266	101.784	3.33612	51.8474	41.785
1736	0.02	TRUE	0.991547	92.4447	3.00002	43.6626	34.3483
1737	0.02	TRUE	0.99979	93.6435	3.03077	44.5667	35.1449
1738	0.02	TRUE	0.995954	91.7031	2.8137	41.2135	31.9105
1739	0.02	TRUE	0.987054	100.731	4.08944	58.0998	48.7225
1740	0.02	TRUE	0.989306	98.0377	2.87499	44.8182	34.8913
1741	0.02	TRUE	1.0037	103.113	3.5579	54.7799	44.7462
1742	0.02	TRUE	0.997186	101.078	2.51697	41.3393	31.057
1743	0.02	TRUE	0.996567	99.589	2.59319	41.8149	31.6795
1744	0.02	TRUE	0.998368	102.533	2.94489	47.7522	37.397
1745	0.02	TRUE	1.01247	90.6126	2.37736	35.1636	25.9774
1746	0.02	TRUE	0.996245	93.7428	2.60953	39.5747	30.0344
1747	0.02	TRUE	0.990864	108.852	3.18404	53.6899	42.8263
1748	0.02	TRUE	0.976826	100.192	3.3565	51.2461	41.3546
1749	0.02	TRUE	1.00048	102.25	2.87859	46.7894	36.4374
1750	0.02	TRUE	1.00774	99.9739	2.6614	42.9206	32.7494
1751	0.02	TRUE	1.00257	103.454	2.75374	45.6918	35.1814
1752	0.02	TRUE	0.993974	106.939	2.87316	48.8629	38.0341
1753	0.02	TRUE	0.994681	99.7538	3.08737	48.1254	38.1169
1754	0.02	TRUE	0.989889	101.237	3.48572	53.0837	43.1793
1755	0.02	TRUE	0.99762	98.5048	2.92232	45.6062	35.649
1756	0.02	TRUE	0.998431	100.472	3.16942	49.3952	39.3595
1757	0.02	TRUE	1.006	94.212	2.60266	39.6823	30.0942
1758	0.02	TRUE	0.983894	114.454	3.66098	61.8979	50.8492
1759	0.02	TRUE	0.984002	106.546	3.15879	52.2566	41.6077
1760	0.02	TRUE	0.988396	99.1446	3.53762	52.4812	42.8188
1761	0.02	TRUE	1.00149	108.058	2.50541	44.0121	33.0214
1762	0.02	TRUE	0.990281	105.998	3.06361	50.8495	40.2017
1763	0.02	TRUE	1.00696	97.7017	3.14435	47.7621	37.9893
1764	0.02	TRUE	0.991749	97.5438	3.66316	52.7719	43.3572
1765	0.02	TRUE	0.993382	105.309	3.25777	52.7798	42.3162
1766	0.02	TRUE	0.994951	113.347	3.46908	59.2497	48.1471
1767	0.02	TRUE	0.996163	101.676	3.34562	51.8916	41.8462
1768	0.02	TRUE	0.994481	103.836	2.76576	46.0241	35.4776
1769	0.02	TRUE	0.995079	100.563	3.1537	49.2654	39.2116
1770	0.02	TRUE	0.987364	104.451	3.42912	54.1883	43.9279
1771	0.02	TRUE	1.00056	97.8653	2.65837	41.9748	32.0178
1772	0.02	TRUE	0.98593	103.979	3.06258	49.8687	39.4231
1773	0.02	TRUE	0.988765	102.308	3.65498	55.2734	45.3925
1774	0.02	TRUE	0.981137	103.48	3.01007	48.9974	38.5759
1775	0.02	TRUE	0.992145	95.5467	3.46681	49.9238	40.5633
1776	0.02	TRUE	0.99647	94.6845	3.65342	51.1412	41.9954
1777	0.02	TRUE	0.984897	103.608	4.2797	61.2392	51.7587
1778	0.02	TRUE	0.998577	101.878	3.08852	49.1637	38.9426
1779	0.02	TRUE	0.988028	98.259	3.45687	51.2452	41.6121
1780	0.02	TRUE	1.00209	93.368	2.26503	34.5712	25.1591
1781	0.02	TRUE	0.990464	93.5073	3.08906	45.1299	35.7489
1782	0.02	TRUE	1.00341	98.2084	2.47936	39.6247	29.64
1783	0.02	TRUE	0.995205	102.203	3.69918	55.6242	45.7882
1784	0.02	TRUE	0.972549	100.965	2.3102	38.1175	27.9128
1785	0.02	TRUE	1.00269	103.93	3.09088	50.1817	39.756
1786	0.02	TRUE	1.00227	114.786	2.05984	38.4966	27.1428
1787	0.02	TRUE	0.994377	95.3517	3.37259	48.9265	39.5231
1788	0.02	TRUE	1.00144	94.8175	2.77622	42.1556	32.5275
1789	0.02	TRUE	0.991399	97.791	2.8136	43.9484	34.0278
1790	0.02	TRUE	1.00412	99.696	2.4051	39.1132	28.9963
1791	0.02	TRUE	0.996326	107.49	3.33017	54.6879	44.0572
1792	0.02	TRUE	0.992073	104.977	3.50418	55.2323	44.976
1793	0.02	TRUE	0.98953	105.321	2.99951	49.7379	39.1259
1794	0.02	TRUE	0.998059	101.106	3.02642	48.0672	37.8924
1795	0.02	TRUE	1.00176	96.5428	3.28466	48.6607	39.0844
1796	0.02	TRUE	1.00743	104.295	2.90832	48.1083	37.5603
1797	0.02	TRUE	0.989909	95.9353	3.08087	46.2121	36.5835
1798	0.02	TRUE	1.00261	100.296	2.69322	43.4914	33.291
1799	0.02	TRUE	0.997212	95.2366	2.89795	43.8084	34.1729
1800	0.02	TRUE	0.993466	101.118	3.49206	53.0836	43.1954
1801	0.02	TRUE	0.99541	97.0145	2.94773	45.2153	35.4186
1802	0.02	TRUE	0.99096	104.709	3.77622	57.6999	47.6859
1803	0.02	TRUE	0.98208	93.4409	2.90905	43.11	33.66
1804	0.02	TRUE	0.994958	99.7261	3.07709	47.995	37.984
1805	0.02	TRUE	0.986583	92.7446	3.17784	45.682	36.4226
1806	0.02	TRUE	0.977699	101.864	3.94542	57.5853	47.9817
1807	0.02	TRUE	1.00743	104.295	2.90834	48.1085	37.5606
1808	0.02	TRUE	1.00555	103.401	2.77785	45.9939	35.4945
1809	0.02	TRUE	0.988719	112.337	2.42681	44.4431	33.0359
1810	0.02	TRUE	0.992282	91.2367	2.54934	37.7404	28.4563
1811	0.02	TRUE	0.991307	107.069	3.27037	53.8051	43.175
1812	0.02	TRUE	0.977111	97.6067	3.87043	54.572	45.3105
1813	0.02	TRUE	0.992923	98.8761	3.5049	52.0291	42.3694
1814	0.02	TRUE	0.985656	93.8306	3.27117	47.1602	37.845
1815	0.02	TRUE	0.971797	101.985	2.79438	45.5818	35.2304
1816	0.02	TRUE	0.988261	103.772	3.59171	55.4595	45.3876
1817	0.02	TRUE	1.00184	99.2562	2.56077	41.2198	31.119
1818	0.02	TRUE	0.993358	101.018	2.93221	46.8915	36.6842
1819	0.02	TRUE	0.982946	104.817	3.12795	51.0484	40.5545
1820	0.02	TRUE	1.00534	94.3095	3.03033	44.8789	35.3899
1821	0.02	TRUE	0.989993	96.1531	3.21693	47.7702	38.1925
1822	0.02	TRUE	1.00962	97.0629	2.85467	44.126	34.2913
1823	0.02	TRUE	0.999559	96.54	3.88406	54.0858	44.9362
1824	0.02	TRUE	0.998009	96.9562	4.39053	58.0735	49.2919
1825	0.02	TRUE	0.98026	98.6309	3.4628	51.4966	41.8312
1826	0.02	TRUE	1.00748	95.2383	3.14944	46.6118	37.0881
1827	0.02	TRUE	1.00853	97.5087	2.65625	41.7936	31.8727
1828	0.02	TRUE	0.983674	99.9793	3.38496	51.4263	41.5748
1829	0.02	TRUE	0.992513	101.275	3.53343	53.5685	43.6954
1830	0.02	TRUE	0.9978	99.1141	3.27657	49.8723	40.0359
1831	0.02	TRUE	0.994402	105.002	2.96238	49.1234	38.5265
1832	0.02	TRUE	0.998461	105.596	3.03876	50.3534	39.7331
1833	0.02	TRUE	0.958054	99.6779	3.11355	48.3845	38.3973
1834	0.02	TRUE	0.983644	104.588	3.43113	54.2802	44.0078
1835	0.02	TRUE	1.00512	101.501	2.40945	39.8886	29.5871
1836	0.02	TRUE	0.993334	100.255	3.39466	51.6662	41.7942
1837	0.02	TRUE	0.970744	112.44	5.79537	76.2577	67.3505
1838	0.02	TRUE	0.997694	92.1741	3.0638	44.22	34.9609
1839	0.02	TRUE	0.987263	97.8051	3.69629	53.2053	43.7904
1840	0.02	TRUE	0.988261	103.772	3.59171	55.4595	45.3876
1841	0.02	TRUE	1.00256	103.453	2.75381	45.6927	35.1824
1842	0.02	TRUE	0.992122	105.815	3.63428	56.9679	46.7317
1843	0.02	TRUE	1.00257	103.454	2.75366	45.6909	35.1805
1844	0.02	TRUE	1.00436	96.8723	3.6084	51.9222	42.5321
1845	0.02	TRUE	0.997774	99.7976	4.39648	59.8169	50.7829
1846	0.02	TRUE	1.01909	107.692	1.98227	34.606	24.0682
1847	0.02	TRUE	1.00659	99.687	2.4373	39.5962	29.4706
1848	0.02	TRUE	0.998341	96.6691	3.2677	48.5515	38.9523
1849	0.02	TRUE	1.00068	90.276	2.42559	35.6986	26.5319
1850	0.02	TRUE	0.995406	101.399	2.73708	44.5623	34.2572
1851	0.02	TRUE	1.00156	99.8509	3.36645	51.1728	41.3216
1852	0.02	TRUE	0.999483	92.0889	3.14368	45.0114	35.7997
1853	0.02	TRUE	1.0089	91.6118	3.09417	44.2683	35.0799
1854	0.02	TRUE	0.998018	95.1969	3.38172	48.9352	39.5529
1855	0.02	TRUE	0.992856	103.373	2.95499	48.2694	37.8337
1856	0.02	TRUE	1.00525	94.8627	2.89441	43.595	33.9961
1857	0.02	TRUE	0.98467	99.499	2.71305	43.4098	33.2936
1858	0.02	TRUE	1.00372	89.1761	2.65277	38.1797	29.1063
1859	0.02	TRUE	1.00357	93.9037	3.24896	46.9756	37.6402
1860	0.02	TRUE	0.988437	105.946	3.63696	57.0644	46.8176
1861	0.02	TRUE	0.992001	102.038	3.05436	48.8413	38.5866
1862	0.02	TRUE	0.998962	94.7193	2.67557	40.8472	31.2119
1863	0.02	TRUE	0.989889	101.237	3.48572	53.0837	43.1793
1864	0.02	TRUE	0.985719	106.094	4.03207	60.716	50.7891
1865	0.02	TRUE	0.998227	99.8947	2.8323	45.1315	35.0029
1866	0.02	TRUE	1.01669	103.247	2.19338	37.0081	26.6544
1867	0.02	TRUE	1.00037	106.078	2.62782	45.0519	34.257
1868	0.02	TRUE	0.995223	93.3365	3.20577	46.2581	36.9548
1869	0.02	TRUE	0.987859	101.572	3.57579	54.1326	44.2622
1870	0.02	TRUE	0.992776	92.417	3.09685	44.6854	35.4176
1871	0.02	TRUE	0.97886	100.194	3.99146	57.0148	47.6065
1872	0.02	TRUE	0.975314	110.729	3.19036	54.6924	43.6454
1873	0.02	TRUE	1.00123	104.153	3.14284	50.8985	40.4795
1874	0.02	TRUE	0.991333	101.992	3.39017	52.5153	42.4691
1875	0.02	TRUE	0.982807	105.137	3.82469	58.375	48.3604
1876	0.02	TRUE	0.999692	100.88	2.97385	47.3331	37.1572
1877	0.02	TRUE	0.992485	100.108	2.69563	43.4422	33.2613
1878	0.02	TRUE	0.991617	105.79	3.01678	50.1747	39.5238
1879	0.02	TRUE	0.988624	105.624	3.30078	53.4162	42.95
1880	0.02	TRUE	0.995742	100.307	3.45018	52.2474	42.4087
1881	0.02	TRUE	0.995804	99.03	3.20925	49.1172	39.2484
1882	0.02	TRUE	1.00657	91.6668	2.62865	38.9417	29.6134
1883	0.02	TRUE	0.988468	105.874	4.37662	63.3115	53.7098
1884	0.02	TRUE	0.991861	106.519	3.10374	51.587	40.9088
1885	0.02	TRUE	0.998175	104.994	3.21518	52.1427	41.6832
1886	0.02	TRUE	0.993915	93.8341	3.50741	49.3987	40.2333
1887	0.02	TRUE	1.00036	97.8975	3.10637	47.4409	37.6283
1888	0.02	TRUE	0.981107	102.277	3.34968	52.2413	42.1392
1889	0.02	TRUE	0.994504	104.327	3.11538	50.6629	40.2109
1890	0.02	TRUE	1.00593	105.552	2.33154	40.2062	29.5265
1891	0.02	TRUE	1.00377	107.341	2.48341	43.3736	32.4596
1892	0.02	TRUE	0.989629	100.78	4.15427	58.6298	49.3022
1893	0.02	TRUE	0.996067	95.7431	3.13888	46.7463	37.1665
1894	0.02	TRUE	0.99359	96.9409	3.30199	49.0373	39.4322
1895	0.02	TRUE	1.00414	99.187	3.02861	47.1801	37.1995
1896	0.02	TRUE	0.996004	99.5673	3.04391	47.5381	37.5266
1897	0.02	TRUE	0.99049	102.069	3.99096	58.0776	48.4928
1898	0.02	TRUE	0.992351	106.293	3.41576	55.0026	44.5514
1899	0.02	TRUE	1.00468	105.804	2.81312	47.5431	36.8094
1900	0.02	TRUE	0.986268	105.4	2.98257	49.5635	38.9357
1901	0.02	TRUE	0.990382	102.546	3.38078	52.7034	42.5961
1902	0.02	TRUE	0.995798	98.7307	2.97898	46.3852	36.4283
1903	0.02	TRUE	0.987986	97.7083	3.66251	52.8551	43.4241
1904	0.02	TRUE	1.00464	110.622	2.26998	41.0488	29.8939
1905	0.02	TRUE	1.00161	104.901	3.2262	52.2209	41.7777
1906	0.02	TRUE	0.974123	100.86	2.66393	43.3358	33.0746
1907	0.02	TRUE	0.998547	106.349	3.13189	51.8415	41.1965
1908	0.02	TRUE	0.995106	96.7924	3.91953	54.5123	45.3666
1909	0.02	TRUE	0.996512	104.71	2.89318	48.1044	37.5087
1910	0.02	TRUE	0.964053	104.247	4.00103	59.4011	49.6204
1911	0.02	TRUE	1.00706	88.4458	2.9206	40.9305	31.9896
1912	0.02	TRUE	0.990075	103.99	3.6806	56.423	46.4001
1913	0.02	TRUE	1.00531	106.17	3.15684	52.049	41.4365
1914	0.02	TRUE	0.984253	105.87	2.48229	42.7617	31.9975
1915	0.02	TRUE	0.982912	95.8872	3.36569	49.1341	39.6734
1916	0.02	TRUE	1.0042	95.3589	3.12736	46.4359	36.8886
1917	0.02	TRUE	0.997175	101.296	2.25037	37.2646	27.0631
1918	0.02	TRUE	0.999889	97.0535	3.05353	46.446	36.6918
1919	0.02	TRUE	0.985289	100.325	3.148	49.0854	39.0522
1920	0.02	TRUE	0.98732	96.413	2.82203	43.4327	33.6542
1921	0.02	TRUE	0.986844	102.268	3.42119	52.9749	42.9233
1922	0.02	TRUE	1.0042	95.3589	3.12736	46.4359	36.8886
1923	0.02	TRUE	0.999766	96.516	3.21455	47.9257	38.3105
1924	0.02	TRUE	0.990382	102.546	3.38078	52.7034	42.5961
1925	0.02	TRUE	0.987859	101.572	3.57579	54.1326	44.2622
1926	0.02	TRUE	1.00148	98.6308	2.6857	42.6691	32.6372
1927	0.02	TRUE	1.00392	97.779	2.67141	42.1115	32.1646
1928	0.02	TRUE	1.00516	95.8343	3.48611	50.2543	40.8788
1929	0.02	TRUE	1.00096	102.776	3.22633	51.1646	40.9331
1930	0.02	TRUE	1.00089	97.5767	3.39775	50.3162	40.71
1931	0.02	TRUE	0.973818	107.077	3.84124	59.6029	49.4177
1932	0.02	TRUE	0.986978	97.1677	3.25959	48.7183	39.0647
1933	0.02	TRUE	0.981971	108.682	2.87318	49.6596	38.6543
1934	0.02	TRUE	0.99075	106.696	2.67978	46.0728	35.2198
1935	0.02	TRUE	0.989651	102.73	2.36457	39.6622	29.2528
1936	0.02	TRUE	0.991826	100.04	2.79487	44.7188	34.5649
1937	0.02	TRUE	0.995021	107.715	3.38754	55.4335	44.8216
1938	0.02	TRUE	0.994245	98.3519	3.18508	48.522	38.7069
1939	0.02	TRUE	0.981807	101.886	3.06132	48.8502	38.6142
1940	0.02	TRUE	1.00179	92.326	2.20682	33.3011	24.0325
1941	0.02	TRUE	0.990137	106.738	2.91325	49.2996	38.5065
1942	0.02	TRUE	0.991612	102.325	3.69482	55.6507	45.7995
1943	0.02	TRUE	0.99762	98.5048	2.92231	45.6061	35.649
1944	0.02	TRUE	0.983056	102.752	2.63034	43.6752	33.2189
1945	0.02	TRUE	1.00897	104.811	2.72789	45.9342	35.2806
1946	0.02	TRUE	0.994454	104.22	2.87905	47.697	37.1456
1947	0.02	TRUE	1.006	104.866	2.70384	45.6223	34.9589
1948	0.02	TRUE	0.997391	101.485	3.29747	51.288	41.2298
1949	0.02	TRUE	0.995596	97.2947	3.06506	46.6907	36.9179
1950	0.02	TRUE	1.00139	104.886	2.44901	41.8454	31.1887
1951	0.02	TRUE	1.0179	95.9924	1.90783	29.5098	20.2351
1952	0.02	TRUE	0.996994	102.353	2.86941	46.7196	36.3538
1953	0.02	TRUE	1.00344	101.572	3.05228	48.5937	38.3848
1954	0.02	TRUE	0.970452	101.356	3.08617	48.8847	38.7148
1955	0.02	TRUE	0.978422	98.7174	4.14466	57.3576	48.213
1956	0.02	TRUE	1.00364	97.8022	3.12578	47.6084	37.8156
1957	0.02	TRUE	0.985869	105.136	3.85471	58.6426	48.6534
1958	0.02	TRUE	0.994816	105.021	3.54597	55.6751	45.4465
1959	0.02	TRUE	0.998195	100.498	3.17863	49.5098	39.4768
1960	0.02	TRUE	0.995451	99.2939	3.89346	55.7066	46.3035
1961	0.02	TRUE	0.992121	105.52	3.30882	53.4524	43.0019
1962	0.02	TRUE	1.00475	102.702	2.73496	45.1062	34.6683
1963	0.02	TRUE	0.990488	107.468	3.63924	57.9068	47.5147
1964	0.02	TRUE	0.982732	99.7237	3.2727	50.1383	40.2389
1965	0.02	TRUE	1.00386	91.2984	3.29554	46.1216	37.0718
1966	0.02	TRUE	0.994969	96.4816	2.6015	40.6226	30.8034
1967	0.02	TRUE	0.987565	101.125	3.81004	56.0207	46.3764
1968	0.02	TRUE	0.988003	97.8832	2.80043	43.8246	33.8912
1969	0.02	TRUE	0.986273	102.769	3.77797	56.6466	46.8194
1970	0.02	TRUE	0.996038	103.305	2.97485	48.4836	38.0634
1971	0.02	TRUE	0.988531	109.239	3.2818	55.0269	44.1893
1972	0.02	TRUE	0.991122	99.2739	2.75418	43.8515	33.7658
1973	0.02	TRUE	0.997284	93.6334	3.53548	49.5448	40.4181
1974	0.02	TRUE	1.00494	100.011	2.6332	42.5495	32.3723
1975	0.02	TRUE	0.988442	96.3041	3.27641	48.4567	38.8991
1976	0.02	TRUE	0.994402	105.002	2.96238	49.1234	38.5265
1977	0.02	TRUE	0.981227	105.915	3.67471	57.4113	47.1981
1978	0.02	TRUE	0.994499	103.253	3.87117	57.7356	47.9389
1979	0.02	TRUE	0.994372	99.2211	3.26254	49.7789	39.9232
1980	0.02	TRUE	0.995083	107.796	2.50905	43.9625	32.9979
1981	0.02	TRUE	0.981358	96.855	4.35968	57.8028	49.0052
1982	0.02	TRUE	0.985389	110.727	3.19383	54.7329	43.6885
1983	0.02	TRUE	1.00173	97.2061	2.39234	37.9465	28.0865
1984	0.02	TRUE	0.996769	105.095	4.61305	64.5241	55.2019
1985	0.02	TRUE	0.987504	101.912	2.9507	47.5346	37.2446
1986	0.02	TRUE	0.99695	101.722	3.01534	48.2281	37.986
1987	0.02	TRUE	0.982716	99.0424	3.8506	55.2091	45.7957
1988	0.02	TRUE	0.998449	97.8509	2.6105	41.3222	31.3639
1989	0.02	TRUE	0.991454	95.7643	3.02961	45.5632	35.9275
1990	0.02	TRUE	0.997284	93.6334	3.53548	49.5448	40.4181
1991	0.02	TRUE	0.989814	107.17	3.91509	60.3175	50.1873
1992	0.02	TRUE	0.982639	106.333	3.06876	51.073	40.3944
1993	0.02	TRUE	0.9978	99.1141	3.27657	49.8723	40.0359
1994	0.02	TRUE	1.00017	102.98	2.75396	45.4856	35.0234
1995	0.02	TRUE	0.992782	113.608	4.39375	68.073	57.7862
1996	0.02	TRUE	0.984326	96.8674	2.63337	41.2143	31.357
1997	0.02	TRUE	0.998555	102.531	2.59168	43.0285	32.5937
1998	0.02	TRUE	0.982465	107.826	3.01073	51.0634	40.2046
[truncated: 18,021 more rows]

## Sheet: SF3RS2
Dataset number	alpha	Success of fit	c	x0	beta	EC10	EC5	95th percentile of EC10	95th percentile of EC5
1	0.01	1	1.00068	98.3226	2.14347	34.4113	24.5954	45.3066	36.5634	0.0292276	0.131524
2	0.01	1	0.989282	107.652	1.74443	29.6325	19.6137
3	0.01	1	0.994712	88.8676	2.73181	38.9931	29.9607
4	0.01	1	1.0002	93.4989	2.99736	44.1312	34.7095
5	0.01	1	1.00017	87.605	3.14891	42.8707	34.1101
6	0.01	1	1.0002	93.4989	2.99736	44.1312	34.7095
7	0.01	1	0.996224	107.215	2.0869	36.4705	25.8311
8	0.01	1	0.990105	107.573	1.67543	28.0786	18.272
9	0.01	1	1.00068	94.5534	2.45991	37.8771	28.2678
10	0.01	1	1.00114	95.4761	1.98143	30.6657	21.3245
12	0.01	1	1.00189	90.4119	2.01993	29.6746	20.7787
13	0.01	1	0.992296	103.947	2.04049	34.5024	24.2461
14	0.01	1	1.00648	77.6014	1.57695	18.6258	11.7997
15	0.01	1	0.995159	92.3701	2.30336	34.7719	25.4394
16	0.01	1	0.99476	103.07	1.76042	28.7055	19.0715
18	0.01	1	1.00121	86.0618	2.31523	32.5599	23.8593
19	0.01	1	0.99242	110.414	2.07083	37.2458	26.3097
20	0.01	1	0.978368	113.785	2.13859	39.7277	28.3736
21	0.01	1	0.98807	110.594	2.19125	39.6023	28.5137
22	0.01	1	1.00015	82.9061	3.28986	41.8327	33.6117
23	0.01	1	1.00011	75.7159	3.55108	40.1762	32.8045
24	0.01	1	1.00245	103.935	1.97355	33.2318	23.0755
25	0.01	1	0.990038	90.8886	2.73468	39.9144	30.677
26	0.01	1	0.994694	98.4048	2.54497	40.6439	30.6307
27	0.01	1	1.00008	103.838	1.79076	29.5526	19.7707
28	0.01	1	0.983124	94.3637	3.03699	44.9778	35.4864
29	0.01	1	0.98847	111.831	2.56899	46.5728	35.192
30	0.01	1	0.993964	102.811	2.22572	37.4056	27.0695
31	0.01	1	0.996665	103.928	1.92893	32.3645	22.2844
32	0.01	1	1.00138	101.373	1.76877	28.4039	18.9075
33	0.01	1	1.0001	100.857	2.14311	35.2919	25.2234
34	0.01	1	0.993347	113.736	2.1352	39.6442	28.2988
35	0.01	1	0.993607	89.093	2.01763	29.2047	20.4414
36	0.01	1	0.977458	110.837	2.16802	39.255	28.1644
37	0.01	1	0.995805	78.8196	2.54715	32.5794	24.559
38	0.01	1	0.988872	78.7091	3.21415	39.0801	31.2387
39	0.01	1	0.98406	98.7427	1.82152	28.7053	19.3347
40	0.01	1	0.995064	81.9206	2.52092	33.5512	25.2173
41	0.01	1	0.981547	108.704	1.78137	30.7333	20.5171
42	0.01	1	1.00079	89.9308	2.53868	37.0626	27.9122
43	0.01	1	0.991997	91.1196	2.25348	33.5673	24.3888
44	0.01	1	0.994631	79.0071	3.00048	37.3202	29.3599
45	0.01	1	0.991014	107.147	2.13104	37.2706	26.587
46	0.01	1	1.00058	85.7699	2.64743	36.6586	27.9314
47	0.01	1	1.00653	114.93	1.81927	33.36	22.459
48	0.01	1	1.00138	101.373	1.76877	28.4039	18.9075
49	0.01	1	1.00725	102.782	1.9157	31.7508	21.8056
50	0.01	1	1.0006	85.7823	2.64526	36.6384	27.9098
51	0.01	1	0.993255	105.239	2.24459	38.6155	28.0212
52	0.01	1	0.995303	100.967	2.16916	35.7788	25.6748
53	0.01	1	1.00017	87.6047	3.14896	42.871	34.1105
54	0.01	1	0.993138	106.965	1.90552	32.836	22.5057
55	0.01	1	0.99476	103.07	1.76042	28.7055	19.0715
56	0.01	1	0.995412	91.591	2.60443	38.601	29.2796
57	0.01	1	0.989105	108.636	2.03281	35.9088	25.2008
58	0.01	1	1.00189	90.4119	2.01993	29.6746	20.7787
59	0.01	1	0.989026	112.286	1.76546	31.3868	20.8773
60	0.01	1	1.00058	85.7699	2.64743	36.6586	27.9314
61	0.01	1	0.991203	93.012	2.27268	34.5548	25.1741
62	0.01	1	0.981716	120.532	2.13945	42.1012	30.0728
63	0.01	1	0.984456	111.893	2.23713	40.9203	29.6618
64	0.01	1	0.993798	115.84	1.89639	35.359	24.1908
65	0.01	1	1.00074	97.7751	1.91212	30.1375	20.6831
66	0.01	1	0.996761	79.7352	2.24825	29.3053	21.2764
67	0.01	1	0.988843	96.4806	2.76181	42.7139	32.9137
69	0.01	1	0.988399	104.913	2.01228	34.2885	23.9769
70	0.01	1	1.00053	99.9705	2.38217	38.8694	28.7326
71	0.01	1	0.998019	82.6986	1.98107	26.5563	18.4657
72	0.01	1	0.994709	95.7072	2.59199	40.1689	30.4285
73	0.01	1	0.997861	100.184	1.79287	28.5551	19.1124
74	0.01	1	0.9947	86.3576	3.45369	45.0112	36.543
75	0.01	1	0.996018	84.0321	2.41084	33.0414	24.5125
76	0.01	1	0.991209	122.724	2.02623	40.4197	28.334
77	0.01	1	1.00138	101.373	1.76877	28.4039	18.9075
78	0.01	1	1.00674	97.2882	1.73595	26.6115	17.5786
79	0.01	1	0.989551	117.13	2.12782	40.6781	29.003
80	0.01	1	1.0005	80.7253	2.78055	35.9356	27.7392
82	0.01	1	0.995369	87.8515	2.37184	34.017	25.1126
83	0.01	1	0.997082	90.6306	2.03574	30.0049	21.0682
84	0.01	1	0.993972	100.183	2.04707	33.3709	23.4776
85	0.01	1	0.998269	89.1105	1.99682	28.8729	20.1341
87	0.01	1	0.998464	120.696	1.83957	35.5155	24.0147
88	0.01	1	0.998104	107.453	2.13203	37.3954	26.6802
89	0.01	1	1.00128	90.601	2.22826	33.0012	23.891
90	0.01	1	0.994664	85.106	2.82674	38.39	29.7595
91	0.01	1	1.00066	97.2116	2.41582	38.2973	28.4292
92	0.01	1	1.00278	113.904	1.65402	29.2189	18.9086
93	0.01	1	0.985841	107.004	2.17875	38.0918	27.3745
94	0.01	1	0.999745	105.263	2.37173	40.7571	30.088
95	0.01	1	0.989338	86.3805	2.92472	40.0181	31.2873
96	0.01	1	0.99575	87.6314	2.1418	30.6444	21.8973
97	0.01	1	1.00015	84.3667	3.2439	42.1591	33.7691
98	0.01	1	1.00123	93.1117	2.1893	33.3117	23.9775
99	0.01	1	1.00019	91.3686	3.04934	43.6812	34.4965
100	0.01	1	0.995303	100.967	2.16916	35.7788	25.6748
101	0.01	1	0.993828	111.415	2.19145	39.9	28.729
102	0.01	1	0.99242	110.414	2.07085	37.246	26.3098
103	0.01	1	1.00998	95.1412	1.56482	22.5845	14.2571
104	0.01	1	1.00725	102.782	1.9157	31.7507	21.8055
105	0.01	1	1.00058	85.7699	2.64743	36.6586	27.9314
106	0.01	1	0.977316	108.176	2.1703	38.3544	27.5278
107	0.01	1	0.993964	102.811	2.22575	37.4059	27.0698
108	0.01	1	0.983544	95.1136	2.9475	44.3267	34.7219
109	0.01	1	0.990114	93.2268	2.67719	40.2241	30.7408
110	0.01	1	1.00205	104.226	1.61783	25.9346	16.6206
111	0.01	1	1.0001	100.856	2.14314	35.2922	25.2237
112	0.01	1	0.989291	107.092	1.83792	31.4777	21.277
113	0.01	1	0.997073	85.8077	2.11497	29.6094	21.0677
114	0.01	1	0.995635	112.061	2.32374	42.5475	31.2135
115	0.01	1	0.980943	112.633	2.20802	40.6482	29.3399
116	0.01	1	0.984609	106.231	2.04882	35.419	24.926
117	0.01	1	0.993964	102.811	2.22572	37.4056	27.0695
118	0.01	1	0.987357	107.758	1.78111	30.4602	20.3336
119	0.01	1	0.996599	109.991	2.26824	40.7834	29.6933
120	0.01	1	1.00066	87.7484	2.5955	36.8718	27.9414
121	0.01	1	0.98883	99.174	2.71192	43.2531	33.1697
122	0.01	1	1.00189	90.4119	2.01993	29.6746	20.7787
123	0.01	1	0.993828	111.415	2.19145	39.9	28.729
124	0.01	1	1.00107	92.4758	2.46465	37.11	27.7109
125	0.01	1	1.00185	81.4676	2.17713	28.9789	20.8205
126	0.01	1	0.994442	77.4163	3.846	43.124	35.7631
127	0.01	1	0.992668	105.291	2.06367	35.3842	24.9645
128	0.01	1	0.995693	98.2514	1.9945	31.7929	22.1611
129	0.01	1	0.988339	102.83	2.083	34.9083	24.7086
130	0.01	1	0.995225	83.7107	2.80277	37.5044	29.0097
131	0.01	1	1.00013	80.2435	3.37933	41.2291	33.3193
132	0.01	1	0.995297	102.305	2.42724	40.4809	30.0922
133	0.01	1	1.00116	105.089	1.81771	30.4713	20.5072
134	0.01	1	1.00198	87.961	2.05423	29.4123	20.718
135	0.01	1	0.995464	94.0154	2.55203	38.926	29.3591
136	0.01	1	1.00316	94.7702	2.05797	31.7523	22.3805
137	0.01	1	0.990942	98.4015	2.2059	35.4775	25.5997
138	0.01	1	1.00053	108.982	2.01861	35.7436	25.0225
139	0.01	1	0.994684	88.8422	2.73555	39.0258	29.9966
140	0.01	1	1.00239	112.336	1.88558	34.0568	23.2494
141	0.01	1	0.988223	113.284	2.08244	38.4462	27.2102
142	0.01	1	1.00102	78.7728	2.4879	31.8821	23.8721
143	0.01	1	0.991924	105.391	2.28184	39.3097	28.6746
144	0.01	1	1.00017	87.6045	3.14901	42.8714	34.1109
145	0.01	1	0.995571	92.5587	2.07127	31.2298	22.0617
146	0.01	1	0.993784	103.025	2.03041	34.0095	23.8579
147	0.01	1	0.999395	107.745	1.91612	33.2923	22.8661
148	0.01	1	0.994707	97.6925	2.04172	32.4479	22.8072
149	0.01	1	0.997371	110.133	2.15046	38.6765	27.6742
150	0.01	1	0.995946	105.738	1.89509	32.2493	22.0576
151	0.01	1	0.999355	103.287	2.1573	36.3929	26.0679
152	0.01	1	0.990085	92.2168	2.3575	35.5018	26.1604
153	0.01	1	0.999097	81.3604	1.84801	24.0748	16.3079
154	0.01	1	0.994439	91.0803	3.38558	46.8546	37.8804
155	0.01	1	0.99242	110.414	2.07083	37.2458	26.3097
156	0.01	1	0.989071	81.9292	4.12576	47.4849	39.8826
157	0.01	1	0.994694	98.4048	2.54497	40.6439	30.6307
158	0.01	1	1.00198	87.961	2.05423	29.4123	20.718
159	0.01	1	1.00043	97.9688	1.98098	31.4582	21.8738
160	0.01	1	0.993081	102.589	2.06466	34.4939	24.3404
161	0.01	1	1.00125	88.2459	2.27124	32.7635	23.8643
162	0.01	1	0.989158	90.6037	3.77592	49.9247	41.2594
163	0.01	1	0.993138	106.964	1.90553	32.8361	22.5058
165	0.01	1	0.994283	109.702	2.35542	42.1979	31.0863
166	0.01	1	0.999882	90.5023	1.55894	21.3671	13.4652
167	0.01	1	0.999355	103.287	2.15729	36.3928	26.0677
168	0.01	1	0.986493	108.965	1.92213	33.7931	23.2374
169	0.01	1	1.00155	106.522	1.99036	34.3884	23.9523
170	0.01	1	0.994441	83.1851	3.62733	44.7314	36.68
171	0.01	1	1.00123	93.1117	2.1893	33.3117	23.9775
172	0.01	1	0.981574	112.836	1.83284	33.0536	22.3179
173	0.01	1	0.985972	101.426	1.76691	28.3807	18.884
174	0.01	1	1.00327	100.707	2.1671	35.6516	25.5755
175	0.01	1	0.997073	85.8077	2.11497	29.6094	21.0677
176	0.01	1	0.989889	83.6368	2.54555	34.5513	26.0409
177	0.01	1	1.00018	89.4115	3.09984	43.2626	34.2975
178	0.01	1	0.999408	86.7786	1.66785	22.5132	14.6218
179	0.01	1	1.00483	101.137	1.65521	25.9693	16.8109
180	0.01	1	0.989879	113.932	2.43363	45.1913	33.6199
181	0.01	1	0.983802	101.132	1.68552	26.6104	17.3611
182	0.01	1	0.998681	106.239	1.82051	30.8637	20.784
183	0.01	1	0.988951	84.1321	4.10269	48.6124	40.7895
184	0.01	1	1.00138	99.614	1.68237	26.1457	17.0443
186	0.01	1	0.995159	92.3701	2.30336	34.7719	25.4394
187	0.01	1	1.00021	95.8305	2.94374	44.6173	34.9386
188	0.01	1	1.00192	83.4787	2.13512	29.0964	20.7694
189	0.01	1	1.00197	91.9929	1.85833	27.4057	18.6044
190	0.01	1	0.994438	93.0585	3.33316	47.3744	38.1728
191	0.01	1	0.991576	106.711	2.04874	35.5774	25.0371
192	0.01	1	0.993828	111.415	2.19144	39.8999	28.7289
193	0.01	1	0.99099	112.208	2.35135	43.0902	31.7268
194	0.01	1	1.0001	100.856	2.14315	35.2923	25.2239
195	0.01	1	0.978727	113.946	2.12309	39.4793	28.127
196	0.01	1	1.00189	95.9214	2.33827	36.6393	26.9309
197	0.01	1	0.998454	109.958	2.43199	43.5879	32.4206
198	0.01	1	1.00016	85.9282	3.19699	42.5045	33.9352
200	0.01	1	1.00884	109.741	1.76579	30.6825	20.4103
201	0.01	1	1.00033	96.9197	1.85806	28.8684	19.5963
202	0.01	1	0.982308	121.739	1.91603	37.6142	25.8341
203	0.01	1	1.00021	95.8305	2.94374	44.6173	34.9386
204	0.01	1	0.986802	89.9262	1.95534	28.4488	19.6873
205	0.01	1	0.975418	110.772	1.86999	33.2505	22.6268
206	0.01	1	0.994647	81.8636	2.9148	37.8263	29.5489
207	0.01	1	0.994664	85.106	2.82674	38.39	29.7595
208	0.01	1	0.983603	107.71	1.93287	33.622	23.1679
209	0.01	1	1.00054	103.483	1.73347	28.2536	18.6522
210	0.01	1	0.981238	118.011	2.1322	41.0732	29.305
211	0.01	1	0.982062	104.901	2.16676	37.1304	26.6349
212	0.01	1	0.989937	83.6587	2.54127	34.5089	25.9965
213	0.01	1	0.993985	106.751	2.48751	43.1996	32.3448
214	0.01	1	0.996876	106.868	2.00315	34.7499	24.26
215	0.01	1	1.00116	84.039	2.35909	32.3744	23.8608
216	0.01	1	1.00347	96.2164	1.75264	26.6453	17.6706
217	0.01	1	0.990228	101.587	2.51394	41.5026	31.1689
218	0.01	1	0.996776	106.868	1.76494	29.8613	19.8602
219	0.01	1	1.00063	89.8041	2.55479	37.2178	28.0793
221	0.01	1	1.00227	97.8317	1.73257	26.6926	17.6179
222	0.01	1	0.999254	97.8329	1.77013	27.4388	18.2709
223	0.01	1	0.993847	108.31	2.01621	35.4762	24.8247
224	0.01	1	0.991209	75.2122	2.22784	27.3906	19.828
225	0.01	1	0.985142	98.1086	2.07959	33.2468	23.5192
226	0.01	1	1.00345	97.5266	1.85634	29.0165	19.6897
227	0.01	1	0.994417	111.648	1.7657	31.2137	20.7632
228	0.01	1	0.997511	96.1712	1.79761	27.5021	18.4272
229	0.01	1	0.999442	111.347	2.05604	37.2679	26.2595
230	0.01	1	0.995412	91.5911	2.60441	38.6008	29.2794
231	0.01	1	0.989846	84.9994	2.89695	39.0889	30.4888
232	0.01	1	0.989063	96.6515	2.35294	37.1404	27.3517
233	0.01	1	0.996148	95.7495	2.19168	34.2936	24.6931
234	0.01	1	1.00012	77.8656	3.46617	40.6805	33.0518
235	0.01	1	0.998734	98.3976	2.01007	32.1198	22.4516
236	0.01	1	0.989123	87.2567	3.90118	49.0094	40.7516
237	0.01	1	0.979722	117.54	2.19065	42.0777	30.2933
238	0.01	1	1.00066	92.0803	2.50729	37.5296	28.1638
239	0.01	1	1.00189	95.9214	2.33827	36.6393	26.9309
240	0.01	1	0.988864	87.7925	2.95234	40.9661	32.1024
241	0.01	1	1.0034	107.313	2.01605	35.1464	24.5933
242	0.01	1	0.986354	112.391	1.82049	32.65	21.9868
243	0.01	1	1.00063	89.8041	2.55479	37.2178	28.0793
244	0.01	1	0.99242	110.414	2.07083	37.2458	26.3097
245	0.01	1	0.99444	87.5761	3.48591	45.9221	37.3544
246	0.01	1	0.994211	116.758	2.11005	40.1894	28.5729
247	0.01	1	1.00155	106.522	1.99036	34.3884	23.9523
248	0.01	1	1.00043	97.9688	1.98098	31.4582	21.8738
249	0.01	1	0.984609	106.231	2.04882	35.419	24.926
250	0.01	1	1.00021	95.8305	2.94374	44.6173	34.9386
251	0.01	1	1.00105	95.7166	2.15942	33.76	24.1899
252	0.01	1	0.97672	109.141	1.79328	31.1169	20.829
253	0.01	1	0.995412	91.5911	2.60441	38.6008	29.2794
254	0.01	1	0.988942	80.649	4.24981	47.4931	40.0931
255	0.01	1	1.00608	100.229	1.72615	27.215	17.935
256	0.01	1	0.994645	113.327	1.8678	33.9692	23.1054
257	0.01	1	0.989832	104.411	1.83231	30.5747	20.6419
258	0.01	1	0.994655	83.4305	2.87112	38.1003	29.6514
259	0.01	1	0.99456	95.5292	1.7963	27.2937	18.2822
260	0.01	1	0.987997	113.661	2.27886	42.3396	30.8721
261	0.01	1	0.995429	89.4337	2.64741	38.2243	29.1243
262	0.01	1	0.997767	78.6246	2.06629	26.459	18.6758
263	0.01	1	1.00128	90.601	2.22826	33.0012	23.891
264	0.01	1	1.00245	103.936	1.97354	33.2317	23.0753
265	0.01	1	0.985148	102.759	1.89796	31.397	21.487
266	0.01	1	0.989569	83.0932	2.32216	31.5282	23.1247
267	0.01	1	0.994439	93.0597	3.33298	47.3734	38.1715
268	0.01	1	0.98492	119.369	2.5178	48.8343	36.6912
269	0.01	1	1.00076	97.0871	1.78474	27.5145	18.3823
270	0.01	1	1.00346	98.1401	1.99578	31.7798	22.1571
271	0.01	1	0.991032	92.3178	1.61758	22.9666	14.7175
272	0.01	1	0.996984	103.66	2.02579	34.1328	23.9251
273	0.01	1	0.994396	107.5	2.43958	42.7364	31.8166
274	0.01	1	1.0006	87.7078	2.60154	36.9291	28.0028
275	0.01	1	1.00053	82.2951	2.73663	36.1616	27.798
276	0.01	1	0.99099	112.208	2.35135	43.0902	31.7268
277	0.01	1	1.0006	85.7823	2.64526	36.6384	27.9098
278	0.01	1	1.00114	95.4761	1.98143	30.6657	21.3245
279	0.01	1	0.996531	112.627	2.18347	40.183	28.898
280	0.01	1	0.995303	100.967	2.16916	35.7788	25.6748
281	0.01	1	0.991609	118.614	1.86769	35.5514	24.1811
282	0.01	1	0.991537	115.38	2.3255	43.8395	32.1688
283	0.01	1	0.998681	106.239	1.82051	30.8637	20.784
284	0.01	1	0.992309	109.945	1.63886	27.8504	17.9505
285	0.01	1	1.00162	92.9396	1.99468	30.0772	20.9658
286	0.01	1	0.989809	100.038	1.8913	30.4383	20.8031
287	0.01	1	0.992668	105.291	2.06368	35.3842	24.9646
288	0.01	1	1.00179	88.5711	2.23358	32.3396	23.43
289	0.01	1	1.00056	83.9779	2.69107	36.3909	27.8499
290	0.01	1	1.00015	84.3667	3.2439	42.159	33.7691
291	0.01	1	1.00511	102.982	1.73149	28.0753	18.5258
292	0.01	1	1.00053	99.9705	2.38217	38.8694	28.7326
293	0.01	1	0.987221	93.6097	2.04383	31.1271	21.8867
294	0.01	1	1.00021	104.302	2.77983	46.4211	35.8308
295	0.01	1	0.986347	112.32	2.38103	43.651	32.2626
296	0.01	1	0.994743	88.8953	2.72775	38.9574	29.9215
298	0.01	1	0.995186	82.0859	2.84987	37.2677	28.9493
299	0.01	1	0.999349	116.991	2.259	43.2034	31.4145
300	0.01	1	0.97785	116.207	2.08648	39.5207	27.9895
301	0.01	1	1.00111	82.1606	2.40249	32.2009	23.8642
302	0.01	1	0.996348	93.4074	2.20883	33.7224	24.3438
303	0.01	1	1.00278	107.226	2.11295	36.9624	26.291
304	0.01	1	0.998038	87.3579	1.90578	26.8215	18.3843
305	0.01	1	1.00655	101.73	1.81259	29.3943	19.7603
306	0.01	1	1.00227	97.8315	1.73257	26.6926	17.618
307	0.01	1	1.00245	89.501	1.87462	26.9454	18.3536
308	0.01	1	0.988459	110.036	1.70985	29.509	19.3696
309	0.01	1	0.995297	107.257	1.48404	23.5436	14.495
310	0.01	1	0.996599	109.991	2.26824	40.7834	29.6933
311	0.01	1	0.995429	89.4337	2.64741	38.2243	29.1243
312	0.01	1	1.00988	102.176	1.68125	26.7943	17.4622
313	0.01	1	0.993139	95.0978	1.70215	25.3513	16.6089
314	0.01	1	0.993544	99.2984	1.9175	30.7084	21.0971
315	0.01	1	0.994593	103.42	2.18237	36.8789	26.5174
316	0.01	1	0.994782	111.692	2.07138	37.6879	26.6244
317	0.01	1	1.00016	85.9282	3.19699	42.5045	33.9352
318	0.01	1	1.00174	97.6164	1.60352	23.9905	15.3138
319	0.01	1	0.995019	78.6799	2.60516	33.1677	25.1603
320	0.01	1	0.989337	86.3791	2.92497	40.0201	31.2896
322	0.01	1	1.00089	101.537	1.85825	30.2475	20.5333
323	0.01	1	0.989936	97.9158	2.05944	32.8318	23.1472
324	0.01	1	1.00056	83.9744	2.69179	36.3975	27.857
325	0.01	1	0.988506	93.7868	1.70113	24.982	16.3628
326	0.01	1	0.98667	115.283	2.15554	40.585	29.0627
327	0.01	1	1.00345	97.5266	1.85634	29.0165	19.6897
328	0.01	1	0.979043	115.301	1.81661	33.4073	22.4777
329	0.01	1	0.999499	107.773	1.73234	29.3998	19.4037
330	0.01	1	0.999616	93.9624	1.76095	26.1793	17.3953
331	0.01	1	1.0062	97.8871	2.03374	32.3721	22.7225
332	0.01	1	0.985106	97.5438	1.92483	30.3008	20.8469
333	0.01	1	0.9843	84.3511	3.09467	40.7645	32.3046
334	0.01	1	1.00198	87.961	2.05423	29.4123	20.718
335	0.01	1	1.00202	109.868	2.1322	38.2389	27.2828
336	0.01	1	1.00175	102.846	1.86428	30.7575	20.9056
337	0.01	1	1.00591	108.405	1.65104	27.7399	17.9374
338	0.01	1	0.995716	90.0341	2.10336	30.8859	21.9347
339	0.01	1	1.00327	100.707	2.16708	35.6514	25.5752
340	0.01	1	0.99444	87.5761	3.48591	45.9221	37.3544
341	0.01	1	0.981064	104.268	2.02735	34.3624	24.0926
342	0.01	1	0.990731	92.727	2.09231	31.6303	22.4228
343	0.01	1	0.995303	100.967	2.16916	35.7788	25.6748
345	0.01	1	0.989063	96.6515	2.35294	37.1404	27.3517
346	0.01	1	0.988147	108.102	2.27505	40.2023	29.2981
347	0.01	1	1.00175	102.846	1.86428	30.7575	20.9056
348	0.01	1	0.994525	99.6786	1.88174	30.146	20.5635
349	0.01	1	0.993774	109.835	2.47379	44.2252	33.0596
350	0.01	1	0.991015	107.147	2.13103	37.2705	26.5869
351	0.01	1	0.997493	106.704	2.17563	37.9286	27.2443
352	0.01	1	0.983294	88.518	2.62807	37.597	28.589
353	0.01	1	0.999547	100.393	1.99249	32.449	22.6101
354	0.01	1	1.00332	104.293	2.11545	35.9968	25.6145
355	0.01	1	0.997792	86.1451	2.07516	29.1251	20.5883
356	0.01	1	1.00089	97.3933	1.51408	22.0312	13.6951
357	0.01	1	0.991501	107.483	2.10572	36.9159	26.2273
358	0.01	1	0.992328	116.012	2.18626	41.4449	29.8181
359	0.01	1	0.998593	90.6516	1.55386	21.3016	13.4037
360	0.01	1	1.00107	92.4758	2.46465	37.11	27.7109
361	0.01	1	1.00079	89.9308	2.53868	37.0626	27.9122
362	0.01	1	0.991383	78.6454	2.14387	27.53	19.6782
363	0.01	1	0.978944	119.339	1.9801	38.3011	26.6276
364	0.01	1	1.00089	101.537	1.85825	30.2475	20.5333
365	0.01	1	0.989525	92.0664	2.1602	32.4847	23.2789
366	0.01	1	0.995702	110.878	1.90115	33.9451	23.2456
367	0.01	1	0.999953	102.079	1.70289	27.228	17.8416
368	0.01	1	0.990528	106.487	1.98342	34.2412	23.8195
369	0.01	1	0.999254	97.8329	1.77013	27.4388	18.2709
371	0.01	1	0.982949	107.5	1.95544	34.0106	23.5366
372	0.01	1	0.994692	86.9183	2.77918	38.677	29.8516
373	0.01	1	0.993847	108.31	2.01622	35.4763	24.8249
374	0.01	1	0.986287	107.971	1.86201	32.243	21.905
375	0.01	1	0.999442	111.347	2.05604	37.2679	26.2595
376	0.01	1	0.977472	85.8042	2.85582	39.02	30.3264
377	0.01	1	1.00989	94.8334	1.76575	26.5139	17.6371
378	0.01	1	1.00066	97.2116	2.41582	38.2973	28.4292
379	0.01	1	1.00068	98.3226	2.14347	34.4113	24.5954
380	0.01	1	0.991202	103.973	1.96925	33.1613	23.0082
381	0.01	1	0.988339	102.83	2.083	34.9083	24.7086
382	0.01	1	0.993828	111.415	2.19145	39.9	28.729
383	0.01	1	0.991075	107.569	1.8496	31.8632	21.5909
384	0.01	1	0.99774	112.124	2.48134	45.2722	33.8723
385	0.01	1	0.994593	103.42	2.18236	36.8787	26.5172
386	0.01	1	0.987263	110.506	2.10842	38.0063	27.0137
387	0.01	1	0.991557	96.0207	1.84844	28.4208	19.2536
388	0.01	1	1.00053	82.2968	2.7362	36.1577	27.7938
389	0.01	1	0.999297	85.4913	1.8874	25.9483	17.7205
390	0.01	1	0.990447	95.3353	2.06864	32.1223	22.6822
391	0.01	1	0.983388	108.43	2.09409	37.0206	26.2517
392	0.01	1	0.995334	87.3521	2.7032	37.9954	29.1128
393	0.01	1	1.00175	102.846	1.86427	30.7574	20.9055
394	0.01	1	1.00146	86.1876	2.29777	32.3676	23.6623
395	0.01	1	0.989314	84.6589	2.97305	39.7142	31.1742
396	0.01	1	0.994529	100.262	2.22222	36.4201	26.3428
397	0.01	1	0.992081	104.908	2.09306	35.7994	25.3815
398	0.01	1	0.988951	84.1324	4.1026	48.6119	40.789
399	0.01	1	0.994441	81.9004	3.6724	44.3772	36.4782
400	0.01	1	0.994772	93.792	3.23147	46.7441	37.4098
401	0.01	1	0.987303	105.596	1.83551	30.9881	20.9353
402	0.01	1	1.00073	87.7941	2.58872	36.8074	27.8723
403	0.01	1	1.00272	100.251	1.85345	29.7709	20.1894
404	0.01	1	0.995571	92.5587	2.07127	31.2298	22.0617
405	0.01	1	0.99497	73.0867	3.16192	35.8713	28.5679
406	0.01	1	1.0024	99.0243	1.83482	29.0462	19.6204
407	0.01	1	0.990322	94.2697	1.70282	25.1436	16.4755
408	0.01	1	1.00127	84.0856	2.35132	32.2904	23.7749
410	0.01	1	0.987892	101.004	2.08077	34.2487	24.2327
411	0.01	1	0.983429	108.161	2.30622	40.7656	29.8359
412	0.01	1	1.00017	87.605	3.14891	42.8707	34.1101
413	0.01	1	0.989447	94.828	2.72011	41.4611	31.8209
414	0.01	1	1.00125	94.4753	1.85291	28.0456	19.0173
415	0.01	1	0.997662	91.659	1.65786	23.5866	15.2792
416	0.01	1	0.998521	102.742	2.01471	33.6242	23.5225
417	0.01	1	1.00018	89.4115	3.09984	43.2626	34.2975
418	0.01	1	0.992141	109.985	1.65977	28.3469	18.372
419	0.01	1	0.987687	110.727	2.08946	37.7149	26.7237
420	0.01	1	1.00037	94.0056	1.59727	22.9764	14.6407
421	0.01	1	0.982515	112.257	1.98455	36.1199	25.1316
422	0.01	1	0.99376	105.758	2.209	38.1845	27.5656
423	0.01	1	1.00253	98.8363	1.75552	27.4286	18.2023
424	0.01	1	0.988968	90.0256	3.88603	50.451	41.9202
425	0.01	1	0.985669	112.679	1.62135	28.1231	18.0406
426	0.01	1	0.994658	83.4319	2.8708	38.0975	29.6484
427	0.01	1	1.00373	110.03	2.27556	40.9285	29.8295
428	0.01	1	0.982949	107.501	1.95544	34.0105	23.5365
429	0.01	1	0.986589	88.267	2.1519	31.0192	22.2001
430	0.01	1	1.0006	87.7078	2.60154	36.9291	28.0028
431	0.01	1	1.00112	80.4265	2.4414	31.9954	23.8254
433	0.01	1	0.995884	95.8543	1.75806	26.6504	17.6964
434	0.01	1	0.988865	84.3619	3.04283	40.2678	31.7848
435	0.01	1	0.984797	119.217	2.52792	48.9472	36.8182
436	0.01	1	0.991012	88.1164	2.37308	34.1366	25.2049
437	0.01	1	0.989601	109.481	1.83666	32.1529	21.7275
438	0.01	1	1.00033	96.9197	1.85806	28.8684	19.5963
439	0.01	1	0.988817	111.403	2.23255	40.6569	29.4515
440	0.01	1	1.00063	89.8041	2.55479	37.2178	28.0793
441	0.01	1	1.00123	93.1117	2.1893	33.3117	23.9775
442	0.01	1	1.00162	92.9397	1.99468	30.0771	20.9657
444	0.01	1	0.992882	111.547	2.55076	46.1647	34.8138
445	0.01	1	0.997129	88.1497	2.07268	29.7642	21.0313
446	0.01	1	1.00016	85.9283	3.19698	42.5044	33.9351
447	0.01	1	0.995245	95.1359	2.04984	31.7369	22.3386
448	0.01	1	1.00449	110.957	1.67734	29.0065	18.8851
449	0.01	1	0.990827	90.1724	2.12745	31.3102	22.3224
450	0.01	1	1.00055	83.971	2.6925	36.4041	27.864
451	0.01	1	0.994732	89.7627	3.34635	45.8184	36.9504
452	0.01	1	1.00327	100.707	2.1671	35.6516	25.5755
453	0.01	1	0.988403	99.8473	2.1096	34.3607	24.4272
454	0.01	1	1.00017	87.605	3.14891	42.8707	34.1101
455	0.01	1	0.989917	109.309	2.17774	38.8937	27.9466
456	0.01	1	0.969279	103.051	1.75286	28.5428	18.93
457	0.01	1	1.0005	95.4412	1.7553	26.482	17.5732
458	0.01	1	1.00674	97.2884	1.73594	26.6114	17.5785
459	0.01	1	0.994529	100.262	2.22223	36.4202	26.343
460	0.01	1	0.989937	83.6587	2.54127	34.5089	25.9965
461	0.01	1	0.984749	113.927	1.98044	36.5712	25.4265
462	0.01	1	1.00128	90.601	2.22826	33.0012	23.891
463	0.01	1	1.00257	106.2	2.07277	35.8607	25.3395
465	0.01	1	1.00079	89.9308	2.53868	37.0626	27.9122
466	0.01	1	1.00055	83.971	2.6925	36.4041	27.864
467	0.01	1	1.00265	97.0974	1.66956	25.225	16.3903
468	0.01	1	1.00062	105.337	1.88577	31.939	21.8044
469	0.01	1	0.987343	107.092	2.34093	40.9509	30.1106
470	0.01	1	1.00125	94.4752	1.85292	28.0457	19.0174
471	0.01	1	0.987263	110.506	2.10842	38.0063	27.0137
472	0.01	1	1.00277	82.4487	1.97234	26.3433	18.2881
473	0.01	1	0.997271	91.3308	2.19476	32.7582	23.5984
474	0.01	1	0.994674	86.9043	2.78158	38.6977	29.8743
475	0.01	1	0.995212	85.6855	2.42659	33.8963	25.1955
476	0.01	1	0.995464	94.0154	2.55203	38.926	29.3591
477	0.01	1	0.987661	102.329	2.12067	35.4115	25.2191
478	0.01	1	0.989728	95.2389	2.67754	41.0966	31.4088
479	0.01	1	1.00725	102.782	1.9157	31.7507	21.8055
480	0.01	1	0.99466	82.0938	3.60392	43.9671	36.0068
481	0.01	1	0.974285	105.76	1.96102	33.5697	23.2558
482	0.01	1	1.00197	91.9929	1.85833	27.4057	18.6044
483	0.01	1	1.00356	103.739	1.67037	26.9681	17.5265
484	0.01	1	0.99376	105.758	2.209	38.1845	27.5656
485	0.01	1	0.990554	113.947	1.8606	33.9963	23.0894
486	0.01	1	0.99266	113.424	2.25488	41.8099	30.3836
487	0.01	1	0.991081	83.5597	2.23221	30.4908	22.0862
488	0.01	1	0.996097	86.0417	2.36408	33.2127	24.4944
489	0.01	1	0.988825	86.519	4.0848	49.8716	41.8139
490	0.01	1	0.994701	86.9256	2.77792	38.6661	29.8397
491	0.01	1	1.00016	85.9282	3.19699	42.5045	33.9352
492	0.01	1	1.00162	92.9396	1.99468	30.0772	20.9658
493	0.01	1	0.994694	98.4048	2.54497	40.6439	30.6307
494	0.01	1	1.00125	94.4752	1.85292	28.0457	19.0174
495	0.01	1	0.988374	107.34	1.9188	33.2216	22.8295
496	0.01	1	0.994664	85.106	2.82674	38.39	29.7595
497	0.01	1	1.00189	90.4119	2.01993	29.6746	20.7787
498	0.01	1	1.00016	85.9283	3.19698	42.5044	33.9351
500	0.01	1	0.993415	97.9489	1.80915	28.2351	18.9667
501	0.01	1	0.997996	101.65	1.89682	31.0358	21.235
502	0.01	1	0.99993	116.811	1.63581	29.5139	19.0072
503	0.01	1	0.99142	121.634	2.71975	53.1757	40.8103
504	0.01	1	0.980768	99.5324	2.04301	33.082	23.2581
505	0.01	1	0.988942	80.649	4.24981	47.4931	40.0931
506	0.01	1	1.00053	108.982	2.01861	35.7436	25.0225
507	0.01	1	0.995148	80.5663	2.89627	37.0434	28.8917
508	0.01	1	0.994694	98.4048	2.54497	40.6439	30.6307
509	0.01	1	0.98647	104.303	1.98315	33.5338	23.3263
510	0.01	1	1.0002	93.4989	2.99736	44.1312	34.7095
511	0.01	1	0.989094	84.4056	4.01728	48.205	40.2971
512	0.01	1	1.00018	89.4115	3.09984	43.2626	34.2975
513	0.01	1	1.00316	94.77	2.05798	31.7525	22.3806
514	0.01	1	0.999442	111.347	2.05604	37.2679	26.2595
515	0.01	1	1.00695	103.621	1.56714	24.6498	15.5715
516	0.01	1	0.994441	83.1854	3.62724	44.7309	36.6793
517	0.01	1	0.994777	91.0265	2.67757	39.2793	30.0199
518	0.01	1	1.01009	97.1607	1.62735	24.3743	15.6614
520	0.01	1	0.994441	84.5522	3.58123	45.1049	36.8919
521	0.01	1	0.983999	91.3248	2.96081	42.7073	33.4901
522	0.01	1	0.992573	122.046	2.106	41.9234	29.7862
523	0.01	1	0.996876	106.868	2.00315	34.7499	24.26
524	0.01	1	1.00189	90.4119	2.01993	29.6746	20.7787
525	0.01	1	1.0005	80.7254	2.7805	35.9351	27.7387
526	0.01	1	0.982849	112.312	2.75909	49.6827	38.2737
527	0.01	1	0.994686	84.8384	3.50504	44.6436	36.3553
528	0.01	1	0.999547	100.393	1.99249	32.449	22.6101
529	0.01	1	0.994707	97.6925	2.04172	32.4479	22.8072
530	0.01	1	1.00315	101.17	1.97246	32.3273	22.4428
531	0.01	1	1.00162	92.9397	1.99468	30.0771	20.9657
532	0.01	1	1.00123	93.1117	2.1893	33.3117	23.9775
533	0.01	1	0.989123	87.256	3.90135	49.0102	40.7527
534	0.01	1	0.995265	85.4538	2.75503	37.7564	29.075
535	0.01	1	1.00015	84.3667	3.2439	42.1591	33.7692
536	0.01	1	1.0001	100.856	2.14315	35.2923	25.2239
538	0.01	1	0.98921	116.158	2.48889	47.0299	35.2184
539	0.01	1	1.00079	89.9308	2.53868	37.0626	27.9122
540	0.01	1	0.992425	101.669	1.9389	31.8512	21.9731
541	0.01	1	0.994704	93.2209	2.64053	39.7548	30.2689
542	0.01	1	0.997218	97.144	2.09993	33.2666	23.6123
543	0.01	1	0.994672	85.1112	2.8257	38.3811	29.7498
544	0.01	1	1.00322	88.6527	1.98818	28.5842	19.9016
545	0.01	1	0.978737	102.478	2.9008	47.1754	36.8083
546	0.01	1	0.989917	109.309	2.17774	38.8937	27.9466
547	0.01	1	0.985883	90.2676	2.15632	31.7904	22.7677
548	0.01	1	0.975595	117.706	2.29642	44.1786	32.2909
550	0.01	1	0.997232	115.868	2.15388	40.7582	29.1792
551	0.01	1	0.99771	87.5772	1.90581	26.8893	18.4308
552	0.01	1	0.977772	90.4822	3.38947	46.5825	37.6696
553	0.01	1	0.988808	93.0837	3.87624	52.0885	43.2606
554	0.01	1	1.00043	97.9691	1.98096	31.458	21.8736
555	0.01	1	1.00202	109.868	2.1322	38.2389	27.2828
556	0.01	1	0.992151	113.908	1.82644	33.2245	22.4025
557	0.01	1	0.993166	100.588	1.79965	28.806	19.3096
558	0.01	1	0.990197	117.605	2.29967	44.2021	32.3224
559	0.01	1	0.99516	89.9497	2.34653	34.4748	25.3675
560	0.01	1	0.988118	110.107	1.51131	24.8396	15.4274
561	0.01	1	0.997218	97.1437	2.09995	33.2668	23.6125
562	0.01	1	0.989475	97.4577	2.66589	41.9	31.9852
563	0.01	1	0.999442	111.347	2.05604	37.2679	26.2595
564	0.01	1	1.00062	105.337	1.88577	31.939	21.8044
565	0.01	1	0.984914	91.9415	2.42626	36.3665	27.0305
566	0.01	1	0.996148	95.7495	2.19168	34.2936	24.6931
567	0.01	1	1.00116	112.342	2.16495	39.7294	28.4914
568	0.01	1	0.989991	87.5827	2.45245	34.9872	26.0878
569	0.01	1	1.00105	95.7166	2.15942	33.76	24.1899
570	0.01	1	0.995098	94.95	2.26447	35.1483	25.5771
571	0.01	1	0.994686	84.8385	3.50503	44.6435	36.3553
572	0.01	1	0.996599	109.991	2.26824	40.7834	29.6933
573	0.01	1	0.989828	91.6367	1.98028	29.4132	20.4493
574	0.01	1	1.00017	87.6045	3.14901	42.8714	34.1109
575	0.01	1	0.978795	93.1646	2.55654	38.6338	29.1532
576	0.01	1	1.00128	90.601	2.22826	33.0012	23.891
577	0.01	1	1.00013	80.2435	3.37933	41.2291	33.3193
578	0.01	1	1.0001	100.856	2.14315	35.2923	25.2239
579	0.01	1	0.974009	81.2952	2.53075	33.4108	25.1396
580	0.01	1	1.00043	97.9688	1.98098	31.4582	21.8738
581	0.01	1	0.993058	100.853	1.46815	21.7774	13.3375
582	0.01	1	0.9947	86.3576	3.45369	45.0113	36.543
584	0.01	1	1.00382	94.6437	1.87789	28.5532	19.4618
585	0.01	1	0.994712	88.8676	2.73181	38.9931	29.9607
586	0.01	1	0.983817	107.256	1.87228	32.2422	21.951
587	0.01	1	1.00279	84.6821	1.93438	26.4578	18.2365
589	0.01	1	0.995512	89.5061	2.63752	38.1335	29.0255
590	0.01	1	0.998521	102.742	2.01471	33.6242	23.5225
591	0.01	1	0.991928	104.278	1.94151	32.7197	22.5835
592	0.01	1	0.985245	95.8041	2.08957	32.6339	23.1239
593	0.01	1	1.00129	109.231	1.92165	33.8659	23.2852
594	0.01	1	0.996269	90.5858	1.79864	25.9234	17.3734
595	0.01	1	0.994439	91.0805	3.38555	46.8544	37.8802
596	0.01	1	0.982853	113.395	2.33728	43.2962	31.8198
597	0.01	1	0.986775	107.735	2.12579	37.3776	26.641
598	0.01	1	0.988958	86.8593	3.99788	49.4716	41.32
599	0.01	1	0.988945	94.1654	2.79495	42.0937	32.5361
600	0.01	1	0.994808	100.679	2.00692	32.8068	22.9189
601	0.01	1	1.00029	95.9831	2.92716	44.4952	34.7948
602	0.01	1	0.987463	105.862	1.68764	27.9018	18.2135
603	0.01	1	1.00725	102.782	1.9157	31.7508	21.8056
604	0.01	1	0.978017	84.2683	3.5106	44.3887	36.1595
606	0.01	1	0.970426	112.457	2.3159	42.558	31.1885
607	0.01	1	1.00068	98.3226	2.14347	34.4113	24.5954
609	0.01	1	0.995384	114.714	2.24446	42.09	30.5418
611	0.01	1	0.993828	111.415	2.19145	39.9	28.729
612	0.01	1	0.982516	118.554	2.38649	46.1737	34.1508
613	0.01	1	0.99923	99.313	1.87297	29.8678	20.3373
614	0.01	1	1.00327	100.707	2.16708	35.6514	25.5752
615	0.01	1	0.994288	118.199	1.90112	36.1857	24.7799
616	0.01	1	0.990811	87.7481	2.1691	31.0937	22.3125
617	0.01	1	1.00068	98.3226	2.14347	34.4113	24.5954
618	0.01	1	0.990734	111.883	2.37207	43.3262	31.986
619	0.01	1	1.00066	97.2116	2.41582	38.2973	28.4292
620	0.01	1	0.99709	103.254	1.87184	31.0304	21.1241
621	0.01	1	0.993195	106.418	1.85348	31.6028	21.4319
622	0.01	1	0.989169	102.825	2.25854	37.9644	27.6033
623	0.01	1	0.983633	112.31	1.82033	32.6229	21.9678
624	0.01	1	0.993094	113.24	1.90517	34.755	23.8193
625	0.01	1	0.995148	80.5663	2.89628	37.0436	28.8919
626	0.01	1	0.998461	101.491	1.98411	32.6477	22.7139
627	0.01	1	0.990043	89.8048	2.40488	35.2297	26.1166
628	0.01	1	0.997831	99.822	1.55661	23.5164	14.8095
629	0.01	1	0.998544	88.497	1.76185	24.6726	16.3975
630	0.01	1	0.995313	94.3776	1.9051	28.9646	19.8505
631	0.01	1	0.99476	103.07	1.76042	28.7055	19.0715
632	0.01	1	1.00063	89.8041	2.55479	37.2178	28.0793
633	0.01	1	1.00197	91.9929	1.85833	27.4057	18.6044
634	0.01	1	0.996626	88.4973	2.28311	33.0265	24.0955
635	0.01	1	1.00022	102.687	2.36674	39.6804	29.2744
636	0.01	1	1.00346	98.1401	1.99578	31.7798	22.1571
637	0.01	1	1.00099	93.6467	1.6659	24.2565	15.746
638	0.01	1	0.993474	90.8483	1.85247	26.9612	18.2803
639	0.01	1	0.988968	90.0256	3.88602	50.451	41.9201
640	0.01	1	1.00019	91.376	3.04828	43.6735	34.4876
641	0.01	1	0.991014	107.147	2.13104	37.2706	26.587
642	0.01	1	0.996148	95.7495	2.19168	34.2936	24.6931
643	0.01	1	0.998038	87.3579	1.90578	26.8215	18.3843
644	0.01	1	1.00043	97.9688	1.98098	31.4582	21.8738
645	0.01	1	0.970012	115.698	2.0083	37.7298	26.3646
646	0.01	1	1.00131	110.614	1.80302	31.7514	21.2999
647	0.01	1	0.99721	108.585	1.85743	32.3296	21.9429
648	0.01	1	1.00063	89.8041	2.55479	37.2178	28.0793
649	0.01	1	0.987352	105.149	2.11245	36.2372	25.7731
650	0.01	1	0.995369	87.8515	2.37184	34.017	25.1126
651	0.01	1	0.99811	110.081	1.95428	34.8031	24.0798
652	0.01	1	1.00022	98.3967	2.8884	45.146	35.1874
653	0.01	1	0.996148	95.7496	2.19167	34.2935	24.693
654	0.01	1	0.989169	102.825	2.25854	37.9644	27.6033
655	0.01	1	0.980681	114.071	2.49954	46.3634	34.762
656	0.01	1	0.995064	81.9206	2.52092	33.5512	25.2173
657	0.01	1	0.99536	89.3727	2.65581	38.3011	29.2079
658	0.01	1	0.989043	78.7351	4.27796	46.5279	39.3221
659	0.01	1	0.99774	112.124	2.48135	45.2723	33.8724
660	0.01	1	0.999355	103.287	2.1573	36.3929	26.0679
661	0.01	1	0.994948	93.5134	2.60869	39.467	29.95
662	0.01	1	0.98982	97.2089	1.91488	30.014	20.6095
663	0.01	1	0.990935	98.5158	2.00958	32.1496	22.4705
664	0.01	1	1.00022	102.687	2.36674	39.6804	29.2744
665	0.01	1	0.989832	104.411	1.83231	30.5748	20.6419
666	0.01	1	0.995024	109.347	2.13536	38.1173	27.2095
667	0.01	1	0.9974	105.014	2.04648	34.9692	24.5995
668	0.01	1	1.0006	87.7078	2.60154	36.9291	28.0028
669	0.01	1	0.988223	113.284	2.08244	38.4462	27.2102
670	0.01	1	0.994442	78.4526	3.80349	43.4163	35.9303
671	0.01	1	0.996258	93.1067	2.2264	33.8853	24.5243
672	0.01	1	0.981584	107.595	2.17401	38.2159	27.444
673	0.01	1	0.99399	106.667	1.82892	31.1644	21.0247
674	0.01	1	1.00125	88.2459	2.27124	32.7635	23.8643
675	0.01	1	0.98982	97.2087	1.9149	30.0142	20.6097
676	0.01	1	0.991203	93.012	2.27268	34.5548	25.1741
677	0.01	1	0.994607	101.25	2.50599	41.2476	30.9493
678	0.01	1	0.995702	110.878	1.90115	33.9451	23.2456
679	0.01	1	1.00162	92.9396	1.99468	30.0772	20.9658
680	0.01	1	0.984405	114.649	2.15353	40.3226	28.8658
681	0.01	1	1.00327	100.707	2.1671	35.6516	25.5755
682	0.01	1	0.997528	97.2344	1.91433	30.0117	20.6057
683	0.01	1	1.00162	92.9396	1.99468	30.0772	20.9658
684	0.01	1	1.00244	90.5611	1.75154	25.059	16.6143
685	0.01	1	0.98919	109.75	1.90484	33.6768	23.0788
686	0.01	1	0.999902	113.022	1.84098	33.2883	22.5155
687	0.01	1	1.00345	97.5266	1.85634	29.0165	19.6897
688	0.01	1	0.995417	104.274	1.79718	29.8104	19.9719
689	0.01	1	1.00053	82.2951	2.73663	36.1616	27.798
690	0.01	1	0.993272	102.008	1.90745	31.3519	21.4967
691	0.01	1	0.990322	94.2697	1.70282	25.1436	16.4755
692	0.01	1	1.0006	85.7823	2.64526	36.6384	27.9098
693	0.01	1	0.993125	110.206	1.91208	33.9684	23.312
694	0.01	1	0.991298	99.8231	1.95661	31.6033	21.8754
695	0.01	1	1.00674	97.2884	1.73594	26.6114	17.5785
696	0.01	1	0.979578	89.618	2.2747	33.3232	24.2837
697	0.01	1	0.995271	106.148	1.96885	33.8469	23.4821
698	0.01	1	0.993847	108.31	2.01621	35.4762	24.8247
699	0.01	1	0.995359	89.3725	2.65584	38.3013	29.2082
701	0.01	1	0.994772	104.752	1.86076	31.2562	21.229
702	0.01	1	0.995223	83.7096	2.80301	37.5065	29.0119
704	0.01	1	1.00155	106.522	1.99036	34.3884	23.9523
705	0.01	1	1.0006	87.7078	2.60154	36.9291	28.0028
706	0.01	1	0.985071	111.581	2.03412	36.9084	25.9082
707	0.01	1	0.992424	101.668	1.9389	31.8512	21.9731
708	0.01	1	0.995858	109.328	2.03264	36.1341	25.3582
709	0.01	1	0.99575	87.6314	2.1418	30.6444	21.8973
710	0.01	1	0.989416	92.4328	2.7734	41.0615	31.6748
711	0.01	1	1.00053	108.982	2.01861	35.7436	25.0225
712	0.01	1	0.99109	105.571	1.85926	31.4697	21.3674
713	0.01	1	0.99444	87.5762	3.48589	45.922	37.3542
714	0.01	1	0.999395	107.745	1.91612	33.2923	22.8661
715	0.01	1	0.997524	103.02	2.22355	37.4445	27.0891
716	0.01	1	0.994655	83.4305	2.87112	38.1003	29.6514
717	0.01	1	1.00021	95.8305	2.94374	44.6173	34.9386
718	0.01	1	0.981644	115.462	2.19118	41.3441	29.7675
719	0.01	1	0.99376	105.758	2.209	38.1845	27.5656
720	0.01	1	1.0024	108.091	1.723	29.2798	19.2811
721	0.01	1	0.990798	107.654	1.54758	25.1487	15.7947
722	0.01	1	1.00253	98.8363	1.75552	27.4286	18.2023
723	0.01	1	1.00058	85.7699	2.64743	36.6586	27.9314
724	0.01	1	0.995702	110.878	1.90115	33.9451	23.2456
725	0.01	1	0.995618	91.7999	2.57989	38.3724	29.0298
726	0.01	1	0.981744	100.792	1.87896	30.4288	20.7447
727	0.01	1	0.98667	115.283	2.15554	40.585	29.0627
728	0.01	1	0.995835	98.399	2.17181	34.913	25.0636
729	0.01	1	1.00272	100.251	1.85345	29.7709	20.1894
730	0.01	1	0.996157	118.053	2.21312	42.7044	30.8472
731	0.01	1	1.00253	98.8363	1.75552	27.4286	18.2023
732	0.01	1	0.991517	106.918	1.68316	28.0806	18.3094
733	0.01	1	0.996984	103.66	2.02579	34.1328	23.9251
734	0.01	1	0.992447	108.886	1.75148	30.1281	19.9748
735	0.01	1	0.996134	94.7974	2.47507	38.1883	28.5511
736	0.01	1	0.984689	114.563	2.23834	41.9195	30.3915
738	0.01	1	1.00016	85.9283	3.19698	42.5044	33.9351
739	0.01	1	0.994248	96.837	1.61433	24.0235	15.381
740	0.01	1	1.0081	116.795	1.89063	35.5217	24.2741
741	0.01	1	0.995139	87.7075	2.39071	34.2166	25.3206
742	0.01	1	0.982489	116.854	1.94609	36.7659	25.3984
743	0.01	1	0.985955	112.563	2.16978	39.8996	28.6346
744	0.01	1	0.992737	104.749	1.76195	29.2057	19.4107
745	0.01	1	1.00055	83.971	2.6925	36.4041	27.864
746	0.01	1	0.995835	98.3986	2.17184	34.9133	25.0639
747	0.01	1	0.994656	83.4309	2.87103	38.0995	29.6505
748	0.01	1	1.0001	100.856	2.14315	35.2923	25.2239
749	0.01	1	0.983185	105.793	2.1021	36.2684	25.7521
750	0.01	1	0.991501	107.483	2.10574	36.9161	26.2274
751	0.01	1	0.992264	97.1079	2.13473	33.8403	24.1541
752	0.01	1	0.989836	111.232	2.01639	36.4369	25.4978
753	0.01	1	0.98488	109.914	1.84714	32.5052	22.0145
754	0.01	1	0.988865	89.7095	2.90546	41.3489	32.2751
755	0.01	1	0.996853	93.1885	2.00865	30.3952	21.2407
757	0.01	1	1.00008	103.838	1.79076	29.5526	19.7707
759	0.01	1	1.00066	97.2116	2.41582	38.2973	28.4292
760	0.01	1	0.995689	101.471	1.80529	29.1728	19.58
761	0.01	1	0.987472	109.993	1.78849	31.2548	20.8988
762	0.01	1	0.995201	113.959	1.76026	31.7348	21.0833
763	0.01	1	1.0054	102.764	1.67874	26.8946	17.5164
764	0.01	1	1.00014	81.5351	3.33497	41.5233	33.462
765	0.01	1	1.00023	100.09	1.62145	24.983	16.0267
766	0.01	1	0.992502	125.57	2.02739	41.3833	29.0154
767	0.01	1	1.00162	92.9396	1.99468	30.0772	20.9658
769	0.01	1	0.996665	103.928	1.92893	32.3645	22.2844
770	0.01	1	0.989889	83.6368	2.54555	34.5513	26.0409
771	0.01	1	0.99923	99.313	1.87297	29.8678	20.3373
772	0.01	1	0.991551	118.4	2.23249	43.2096	31.3003
773	0.01	1	1.00018	89.4115	3.09984	43.2626	34.2975
775	0.01	1	1.00105	95.7166	2.15942	33.76	24.1899
776	0.01	1	1.00033	96.9197	1.85806	28.8684	19.5963
777	0.01	1	0.995367	105.206	1.62719	26.389	16.9552
778	0.01	1	0.99482	98.678	3.10713	47.8276	37.9372
779	0.01	1	1.00063	89.8041	2.55479	37.2178	28.0793
780	0.01	1	0.994685	84.8383	3.50508	44.6439	36.3557
781	0.01	1	1.00043	97.9688	1.98098	31.4582	21.8738
782	0.01	1	0.998454	109.959	2.43196	43.5877	32.4204
784	0.01	1	0.988817	111.403	2.23255	40.6569	29.4515
785	0.01	1	1.00019	91.3686	3.04934	43.6812	34.4965
786	0.01	1	0.994441	84.5522	3.58123	45.1049	36.8919
787	0.01	1	0.994441	84.5524	3.58117	45.1045	36.8914
788	0.01	1	1.00361	100.361	1.64642	25.5835	16.5228
789	0.01	1	0.990151	87.6858	2.43819	34.841	25.9342
791	0.01	1	1.00104	78.7776	2.48646	31.8673	23.8571
792	0.01	1	1.00277	82.4488	1.97233	26.3431	18.2879
793	0.01	1	1.00068	94.5534	2.45991	37.8771	28.2678
794	0.01	1	1.00066	97.2116	2.41582	38.2973	28.4292
795	0.01	1	0.99432	110.778	1.86928	33.2368	22.6141
796	0.01	1	0.983244	112.201	1.89662	34.2531	23.4353
797	0.01	1	0.99575	87.6314	2.1418	30.6444	21.8973
798	0.01	1	0.989416	92.4328	2.7734	41.0615	31.6748
799	0.01	1	1.00053	82.2959	2.73641	36.1596	27.7959
800	0.01	1	1.00128	90.601	2.22826	33.0012	23.891
801	0.01	1	1.00105	95.7166	2.15942	33.76	24.1899
802	0.01	1	0.995098	94.95	2.26447	35.1483	25.5771
803	0.01	1	0.974246	123.278	2.79264	55.071	42.5579
804	0.01	1	0.993004	105.331	1.53334	24.276	15.1809
805	0.01	1	1.00252	76.6014	2.09378	26.1494	18.5419
806	0.01	1	0.996717	98.8732	1.79535	28.2302	18.9055
807	0.01	1	0.989105	108.636	2.03281	35.9088	25.2008
808	0.01	1	0.995297	102.305	2.42724	40.4809	30.0922
809	0.01	1	1.00053	99.9701	2.38221	38.8697	28.733
810	0.01	1	1.00008	103.837	1.79076	29.5526	19.7708
811	0.01	1	0.994686	84.8385	3.50503	44.6435	36.3553
812	0.01	1	0.984751	100.073	2.30427	37.6859	27.5747
813	0.01	1	0.990452	114.773	2.08304	38.9637	27.5792
814	0.01	1	0.983025	107.626	2.34071	41.1514	30.2571
815	0.01	1	1.00267	108.148	1.77161	30.364	20.2255
816	0.01	1	0.994227	114.571	2.00855	37.3674	26.1126
817	0.01	1	0.99242	110.414	2.07085	37.246	26.3098
818	0.01	1	1.00008	103.838	1.79076	29.5526	19.7707
819	0.01	1	0.995148	80.5663	2.89627	37.0434	28.8917
820	0.01	1	0.996148	95.7495	2.19168	34.2936	24.6931
821	0.01	1	0.997562	107.845	2.22138	39.1594	28.3208
822	0.01	1	0.986635	112.234	2.27473	41.7332	30.4124
823	0.01	1	0.997583	94.1525	1.95304	29.7454	20.5756
824	0.01	1	0.989879	113.932	2.43363	45.1913	33.6199
825	0.01	1	0.995794	100.75	1.76408	28.1342	18.7078
826	0.01	1	1.00548	79.6964	1.64127	20.2288	13.0466
827	0.01	1	0.977774	106.4	1.85807	31.6923	21.5132
828	0.01	1	0.988617	111.913	1.8655	33.4956	22.7725
829	0.01	1	1.00175	102.846	1.86427	30.7574	20.9055
830	0.01	1	0.977774	85.4482	3.53895	45.242	36.9152
831	0.01	1	0.998734	98.3976	2.01007	32.1198	22.4516
832	0.01	1	0.999289	116.621	1.72177	31.561	20.777
833	0.01	1	0.985056	123.053	2.39544	48.095	35.6119
834	0.01	1	0.999208	95.0344	1.88176	28.7418	19.6057
835	0.01	1	1.0062	97.8857	2.03382	32.3731	22.7235
836	0.01	1	0.977557	85.161	3.61216	45.6748	37.4223
837	0.01	1	1.00021	104.302	2.77983	46.4211	35.8308
838	0.01	1	0.995271	106.148	1.96885	33.8469	23.4821
839	0.01	1	0.988948	82.9003	4.15278	48.2186	40.5448
840	0.01	1	0.9719	104.329	1.74859	28.8061	19.0854
841	0.01	1	0.99696	95.3463	1.6252	23.8753	15.3318
842	0.01	1	0.99923	99.3126	1.87299	29.868	20.3375
843	0.01	1	0.994441	84.5522	3.58123	45.1049	36.8919
844	0.01	1	0.984637	110.665	1.55813	26.1077	16.4487
845	0.01	1	0.987139	109.19	2.26877	40.496	29.4863
847	0.01	1	1.0007	117.907	1.86494	35.2768	23.9806
848	0.01	1	0.989045	102.068	2.01195	33.3527	23.3212
849	0.01	1	0.99476	103.07	1.76042	28.7055	19.0715
850	0.01	1	0.998939	86.0416	1.78268	24.3488	16.2597
851	0.01	1	0.996148	95.7495	2.19168	34.2936	24.6931
852	0.01	1	0.992737	104.749	1.76195	29.2057	19.4107
853	0.01	1	0.989105	108.636	2.03282	35.9089	25.2009
854	0.01	1	1.00162	92.9396	1.99468	30.0772	20.9658
855	0.01	1	1.00138	101.373	1.76877	28.4039	18.9075
856	0.01	1	1.00661	112.823	2.02309	37.0948	25.9889
857	0.01	1	1.00079	89.9308	2.53868	37.0626	27.9122
858	0.01	1	0.991998	91.1198	2.25346	33.5671	24.3885
859	0.01	1	0.986366	98.8462	1.76955	27.7116	18.45
860	0.01	1	0.97873	86.6055	3.27259	43.5418	34.9447
861	0.01	1	0.989138	87.1267	2.52485	35.733	26.8691
863	0.01	1	0.989305	87.2362	2.50871	35.5734	26.7001
864	0.01	1	0.995019	78.6799	2.60516	33.1677	25.1603
865	0.01	1	1.00033	96.92	1.85805	28.8682	19.5961
866	0.01	1	1.00017	87.605	3.14891	42.8707	34.1101
867	0.01	1	0.990043	89.8048	2.40488	35.2297	26.1166
868	0.01	1	0.998831	97.9369	1.86073	29.2221	19.8474
869	0.01	1	0.99609	105.019	1.57104	25.0716	15.8561
870	0.01	1	0.996389	95.7467	1.9947	30.986	21.5994
871	0.01	1	1.00162	92.9396	1.99468	30.0772	20.9658
872	0.01	1	0.99036	87.8207	2.41991	34.6521	25.7362
873	0.01	1	0.973915	118.821	2.19943	42.7113	30.7898
874	0.01	1	0.996717	98.8732	1.79535	28.2302	18.9055
875	0.01	1	0.984145	111.622	2.2563	41.1715	29.9257
876	0.01	1	1.00162	92.9396	1.99468	30.0772	20.9658
877	0.01	1	0.977557	85.161	3.61216	45.6748	37.4223
878	0.01	1	0.995688	90.3401	2.30357	34.0108	24.8833
879	0.01	1	1.00489	99.0968	1.58429	23.9429	15.2004
880	0.01	1	0.997642	94.6204	1.70411	25.2624	16.5587
881	0.01	1	0.996401	86.8973	1.96827	27.6992	19.2149
882	0.01	1	0.997082	90.6306	2.03574	30.0049	21.0682
883	0.01	1	1.00395	105.611	1.74738	29.134	19.2972
884	0.01	1	1.00114	114.743	1.92505	35.6483	24.527
885	0.01	1	0.999396	107.745	1.91612	33.2922	22.866
886	0.01	1	0.991124	90.4674	2.32183	34.3213	25.1722
887	0.01	1	1.00395	105.611	1.74738	29.134	19.2972
888	0.01	1	1.00346	98.1399	1.99579	31.78	22.1572
889	0.01	1	0.990316	109.605	2.15588	38.5925	27.6373
890	0.01	1	0.994694	90.9401	2.68852	39.3767	30.1273
891	0.01	1	0.98228	115.818	2.37811	44.9581	33.2164
892	0.01	1	0.990072	85.6059	2.48753	34.643	25.9383
893	0.01	1	0.999136	107.68	2.39458	42.0723	31.149
894	0.01	1	0.995369	87.8515	2.37184	34.017	25.1126
895	0.01	1	0.994664	85.106	2.82674	38.39	29.7595
896	0.01	1	1.00053	99.9701	2.38221	38.8697	28.733
897	0.01	1	0.986151	109.302	1.99296	35.3379	24.6252
898	0.01	1	0.989968	88.757	2.79033	39.6232	30.6136
899	0.01	1	1.00111	82.1606	2.40249	32.2009	23.8642
901	0.01	1	0.989255	116.976	2.14092	40.8883	29.2132
902	0.01	1	0.991928	104.278	1.94151	32.7197	22.5835
903	0.01	1	0.995098	94.9498	2.26449	35.1485	25.5773
904	0.01	1	0.988848	94.0204	2.81132	42.2264	32.6877
905	0.01	1	1.00829	98.6327	1.49812	21.9612	13.5826
906	0.01	1	0.994437	95.2197	3.27901	47.9372	38.4887
907	0.01	1	0.973183	116.589	2.10398	40.0081	28.4161
908	0.01	1	0.991409	112.175	1.68495	29.5029	19.2455
909	0.01	1	0.996348	93.4074	2.20883	33.7224	24.3438
910	0.01	1	0.988848	94.0204	2.81132	42.2264	32.6877
911	0.01	1	0.997776	104.275	1.98538	33.5677	23.3594
912	0.01	1	0.993415	97.9486	1.80916	28.2353	18.9668
913	0.01	1	0.999616	93.9624	1.76095	26.1793	17.3953
914	0.01	1	0.98492	119.369	2.5178	48.8343	36.6912
915	0.01	1	0.984045	93.5778	2.90259	43.0989	33.6328
916	0.01	1	0.994782	111.692	2.07139	37.688	26.6245
917	0.01	1	0.998461	101.491	1.98411	32.6477	22.7139
918	0.01	1	0.986028	109.591	2.08899	37.3192	26.4413
919	0.01	1	0.994441	83.1854	3.62724	44.7309	36.6793
920	0.01	1	0.989905	86.802	2.84436	39.3487	30.5508
921	0.01	1	1.00012	107.764	1.83451	31.6032	21.3463
922	0.01	1	0.995369	87.8513	2.37185	34.0172	25.1128
923	0.01	1	0.991021	106.82	1.74931	29.5095	19.5548
924	0.01	1	0.994772	104.752	1.86076	31.2562	21.229
925	0.01	1	0.998493	105.614	2.18396	37.6896	27.1068
926	0.01	1	0.988637	116.168	1.9231	36.0485	24.793
928	0.01	1	0.991098	93.1168	2.27105	34.5691	25.1788
929	0.01	1	0.997067	106.632	1.65734	27.4281	17.7652
930	0.01	1	0.998461	101.491	1.98411	32.6477	22.7139
931	0.01	1	0.979722	117.54	2.19065	42.0777	30.2933
932	0.01	1	0.99444	86.0117	3.53413	45.5008	37.1161
933	0.01	1	0.99212	85.9453	2.14031	30.0328	21.4553
934	0.01	1	1.00021	95.8305	2.94374	44.6173	34.9386
935	0.01	1	0.996746	101.818	1.77319	28.6192	19.0702
936	0.01	1	0.994707	97.6925	2.04172	32.4479	22.8072
937	0.01	1	1.00495	90.3797	1.52205	20.6046	12.8402
938	0.01	1	0.98687	103.583	1.92393	32.1592	22.1216
939	0.01	1	0.998493	105.614	2.18396	37.6896	27.1068
940	0.01	1	0.999787	73.6533	1.8617	21.9902	14.9385
941	0.01	1	0.987273	116.421	1.92994	36.2772	24.9834
942	0.01	1	1.00394	86.7752	1.58706	21.018	13.354
943	0.01	1	0.998439	105.796	1.77761	29.8314	19.898
944	0.01	1	0.99522	125.08	2.59173	52.4923	39.7625
945	0.01	1	0.994709	95.7072	2.59199	40.1689	30.4285
946	0.01	1	1.00725	102.782	1.9157	31.7507	21.8055
947	0.01	1	0.995358	87.3703	2.70028	37.9691	29.0843
948	0.01	1	0.988831	99.6417	1.92789	31.0101	21.3475
949	0.01	1	0.988817	111.403	2.23255	40.6569	29.4515
951	0.01	1	0.998832	97.9372	1.86072	29.2219	19.8472
952	0.01	1	0.992452	107.55	2.27646	40.0216	29.1722
953	0.01	1	0.995636	112.061	2.32372	42.5473	31.2132
954	0.01	1	0.994656	83.4309	2.87103	38.0995	29.6505
955	0.01	1	0.995636	112.061	2.32373	42.5473	31.2133
956	0.01	1	0.986902	101.624	1.98392	32.6871	22.7406
957	0.01	1	0.999896	122.659	1.92018	37.995	26.1168
958	0.01	1	1.00015	82.9062	3.28985	41.8326	33.6117
959	0.01	1	0.995098	94.9498	2.26449	35.1485	25.5773
960	0.01	1	1.00043	97.9688	1.98098	31.4582	21.8738
961	0.01	1	1.00347	96.2164	1.75264	26.6453	17.6706
962	0.01	1	0.99079	83.9696	2.47408	33.8141	25.2779
963	0.01	1	0.993419	110.468	1.96709	35.1883	24.4048
964	0.01	1	0.991928	104.278	1.94151	32.7197	22.5835
965	0.01	1	0.982522	115.821	2.06958	39.044	27.5741
966	0.01	1	0.993092	104.602	1.99825	33.9196	23.6595
967	0.01	1	0.99008	114.21	2.41616	45	33.4062
968	0.01	1	0.996243	90.5761	2.26996	33.6099	24.4764
969	0.01	1	0.996717	98.8732	1.79535	28.2302	18.9055
970	0.01	1	0.999208	95.0344	1.88176	28.7418	19.6057
971	0.01	1	0.994672	85.1112	2.8257	38.3811	29.7498
972	0.01	1	0.98913	94.0055	2.3926	36.7009	27.1654
973	0.01	1	0.984712	116.827	1.89237	35.5703	24.3158
974	0.01	1	0.992942	105.341	1.80148	30.2055	20.2559
975	0.01	1	0.989123	87.256	3.90135	49.0102	40.7527
976	0.01	1	0.999547	100.393	1.99249	32.449	22.6101
977	0.01	1	0.990056	100.948	2.02275	33.1844	23.2479
978	0.01	1	1.00033	96.9197	1.85806	28.8684	19.5963
979	0.01	1	0.995502	96.6582	2.50037	39.2978	29.4673
981	0.01	1	0.99826	94.8528	2.08442	32.2241	22.8141
982	0.01	1	1.00008	103.837	1.79076	29.5526	19.7708
983	0.01	1	1.00162	92.9396	1.99468	30.0772	20.9658
984	0.01	1	0.99682	104.935	1.67698	27.4244	17.8534
985	0.01	1	1.00018	89.4144	3.09937	43.2592	34.2937
986	0.01	1	0.995265	85.4538	2.75503	37.7564	29.075
987	0.01	1	0.989314	84.6587	2.9731	39.7145	31.1746
988	0.01	1	0.997016	100.111	1.90104	30.6467	20.9864
989	0.01	1	0.995884	95.8543	1.75806	26.6504	17.6964
990	0.01	1	1.0025	115.497	2.32235	43.8264	32.1458
991	0.01	1	0.996357	102.492	1.82316	29.8282	20.0982
993	0.01	1	1.00322	88.6527	1.98818	28.5842	19.9016
994	0.01	1	0.986742	118.576	2.26428	43.8905	31.9378
995	0.01	1	0.997871	103.987	1.69946	27.663	18.1113
996	0.01	1	1.0005	80.7254	2.7805	35.9351	27.7387
997	0.01	1	0.994694	90.9401	2.68852	39.3767	30.1273
998	0.01	1	0.990332	104.097	1.76967	29.1859	19.4321
999	0.01	1	0.983224	74.1227	3.64876	40.0038	32.8415
1000	0.01	1	0.995571	92.5587	2.07127	31.2298	22.0617
11	0.01	2	1	74.191	18.8703	65.8506	63.3859
17	0.01	2	0.983333	76.248	12.3013	63.5009	59.8917
68	0.01	2	0.983334	76.6513	11.2647	62.7712	58.8855
81	0.01	2	1	75.7904	18.8199	67.2487	64.7251
86	0.01	2	0.995833	75.6794	15.9066	65.6956	62.7889
164	0.01	2	0.979167	75.1064	15.5747	65.002	62.0661
185	0.01	2	1	79.3944	9.87649	63.2173	58.7737
199	0.01	2	0.983333	75.7317	18.7027	67.1463	64.6111
220	0.01	2	1	75.0696	18.7692	66.5876	64.0822
297	0.01	2	0.991667	74.5005	17.0038	65.2653	62.5601
321	0.01	2	0.991667	78.054	15.7973	67.6907	64.6755
344	0.01	2	0.995833	76.8606	14.949	66.119	63.0107
370	0.01	2	0.995833	74.101	16.372	64.5846	61.8066
409	0.01	2	0.983333	74.4743	19.2292	66.2494	63.8152
432	0.01	2	0.995833	73.8092	16.9768	64.6461	61.9624
443	0.01	2	0.991667	76.064	15.6943	65.9033	62.9489
464	0.01	2	1	74.3407	19.3181	66.1662	63.7461
499	0.01	2	0.991667	73.7625	17.6862	64.9496	62.3592
519	0.01	2	0.979167	75.4286	15.3439	65.1391	62.1538
537	0.01	2	0.979167	74.7588	17.4965	65.7361	63.0865
549	0.01	2	1	74.8269	18.8739	66.4165	63.9311
583	0.01	2	0.995833	74.328	16.3864	64.7903	62.0058
588	0.01	2	0.991667	76.3208	15.8473	66.2173	63.2768
605	0.01	2	0.983333	74.7576	20.2807	66.9061	64.573
608	0.01	2	0.995833	74.2859	16.6832	64.9121	62.1709
610	0.01	2	1	75.3207	18.6777	66.7711	64.2467
700	0.01	2	0.983334	73.4661	12.2176	61.1074	57.6111
703	0.01	2	0.995833	76.4442	15.2445	65.953	62.9111
737	0.01	2	0.995833	77.6829	14.6345	66.6107	63.4136
756	0.01	2	0.995833	74.9411	15.6311	64.8927	61.9721
758	0.01	2	0.995833	76.0501	15.5665	65.8136	62.8396
768	0.01	2	1	73.7738	19.0758	65.5644	63.1365
774	0.01	2	0.991667	74.7934	16.6482	65.337	62.5721
783	0.01	2	0.991667	74.7716	16.7765	65.3855	62.6393
790	0.01	2	1	74.587	19.029	66.268	63.808
846	0.01	2	0.995833	73.7439	17.6041	64.8947	62.2947
862	0.01	2	1	74.1559	19.173	65.9435	63.5136
900	0.01	2	1	75.0542	18.8616	66.6131	64.1188
927	0.01	2	1	74.5884	19.0187	66.265	63.8038
950	0.01	2	1	75.5866	18.5698	66.9599	64.414
980	0.01	2	0.9875	76.3001	16.1052	66.3501	63.4498
992	0.01	2	1	74.3735	19.0555	66.0892	63.6392
		42
1001	0.02	1	0.983847	99.1047	1.75866	27.5661	18.307	47.4871	38.1577	0.0553145	0.177874
1002	0.02	1	1.00048	79.252	2.82371	35.7188	27.6813
1003	0.02	1	1.0027	87.0461	1.9008	26.6432	18.244
1004	0.02	1	0.995716	90.0341	2.10336	30.8859	21.9347
1005	0.02	1	0.997525	103.02	2.22353	37.4443	27.0889
1006	0.02	1	1.00068	108.814	1.94764	34.2679	23.6798
1007	0.02	1	0.990622	94.7146	1.91307	29.2113	20.0512
1008	0.02	1	0.997562	107.845	2.22136	39.1593	28.3206
1009	0.02	1	0.978047	87.3999	3.40578	45.1389	36.5393
1011	0.02	1	1.00062	85.7951	2.64303	36.6175	27.8875
1012	0.02	1	0.993972	100.183	2.04707	33.3709	23.4776
1013	0.02	1	0.994647	81.8636	2.9148	37.8263	29.5489
1014	0.02	1	0.972155	87.4909	4.03881	50.1165	41.9351
1015	0.02	1	0.988869	81.3659	3.12963	39.6426	31.4973
1016	0.02	1	0.998299	80.7044	2.0054	26.2756	18.3512
1017	0.02	1	0.972892	125.513	1.89115	38.1859	26.0975
1019	0.02	1	0.989394	94.1932	1.9634	29.9399	20.7505
1020	0.02	1	0.98647	104.303	1.98315	33.5338	23.3263
1021	0.02	1	0.985792	103.963	2.0119	33.9711	23.7534
1022	0.02	1	0.995313	94.3776	1.9051	28.9646	19.8505
1023	0.02	1	0.989068	109.561	2.5247	44.9318	33.7855
1024	0.02	1	0.993081	102.589	2.06466	34.4939	24.3404
1025	0.02	1	0.984513	89.8864	2.9193	41.5829	32.4959
1026	0.02	1	1.00178	86.3578	2.27481	32.1124	23.4017
1028	0.02	1	1.00066	97.2116	2.41582	38.2973	28.4292
1029	0.02	1	0.984153	97.4108	2.13705	33.9848	24.2661
1030	0.02	1	0.982354	119.902	2.15817	42.2646	30.2778
1031	0.02	1	0.994704	93.2209	2.64053	39.7548	30.2689
1032	0.02	1	1.00131	110.614	1.80302	31.7513	21.2998
1033	0.02	1	0.989293	83.0563	3.02024	39.4259	31.0652
1035	0.02	1	0.982955	111.029	2.10901	38.1974	27.1522
1036	0.02	1	0.986998	121.276	2.27613	45.1227	32.8889
1037	0.02	1	0.988863	86.0148	2.99831	40.6083	31.9411
1038	0.02	1	0.994433	103.151	3.1042	49.9613	39.621
1039	0.02	1	0.996593	94.8429	1.85848	28.2575	19.1833
1042	0.02	1	0.991203	93.012	2.27268	34.5548	25.1741
1045	0.02	1	1.00079	89.9308	2.53868	37.0626	27.9122
1046	0.02	1	0.996246	106.398	2.03422	35.196	24.7067
1047	0.02	1	0.995647	97.2892	1.86509	29.1109	19.7898
1048	0.02	1	0.998734	98.3976	2.01007	32.1198	22.4516
1049	0.02	1	0.991081	83.5597	2.23221	30.4908	22.0862
1050	0.02	1	0.97889	90.4206	3.13708	44.1295	35.0814
1053	0.02	1	0.988131	129.01	1.80074	36.9735	24.7905
1054	0.02	1	0.999902	113.022	1.84098	33.2883	22.5155
1055	0.02	1	0.989094	84.4056	4.01728	48.205	40.2971
1056	0.02	1	1.00068	98.3226	2.14347	34.4113	24.5954
1057	0.02	1	0.994772	104.753	1.86075	31.2561	21.2289
1058	0.02	1	0.995464	94.0154	2.55203	38.926	29.3591
1059	0.02	1	0.987717	116.347	2.20485	41.9273	30.249
1060	0.02	1	0.998833	114.134	1.99724	36.9895	25.7961
1061	0.02	1	0.98414	79.9563	3.25483	40.0483	32.1024
1062	0.02	1	0.983195	95.452	2.5004	38.8078	29.0999
1063	0.02	1	0.978026	90.1503	2.69321	39.0915	29.9231
1065	0.02	1	0.993968	113.168	2.34115	43.2785	31.823
1066	0.02	1	0.983143	88.3079	3.18376	43.554	34.7406
1067	0.02	1	0.983503	86.9596	3.1539	42.603	33.9093
1068	0.02	1	0.983915	99.1075	2.37998	38.5002	28.4518
1069	0.02	1	0.99109	105.571	1.85926	31.4697	21.3674
1070	0.02	1	1.0005	95.4413	1.75529	26.4819	17.5731
1071	0.02	1	1.00066	87.7484	2.5955	36.8718	27.9414
1072	0.02	1	0.989282	107.652	1.74443	29.6325	19.6137
1074	0.02	1	0.994441	84.5524	3.58117	45.1045	36.8914
1075	0.02	1	1.0001	100.856	2.14314	35.2922	25.2237
1076	0.02	1	1.00162	92.9396	1.99468	30.0772	20.9658
1077	0.02	1	1.00068	108.814	1.94764	34.2679	23.6798
1078	0.02	1	1.0038	86.3624	1.67353	22.508	14.6398
1079	0.02	1	0.980595	101.555	2.25317	37.4065	27.177
1080	0.02	1	0.99444	87.5762	3.48589	45.922	37.3542
1081	0.02	1	0.997067	106.632	1.65734	27.4281	17.7652
1082	0.02	1	0.990143	90.5503	1.84999	26.8289	18.1811
1083	0.02	1	0.989082	83.1268	4.07232	47.8354	40.0851
1084	0.02	1	0.987662	102.33	2.12065	35.4112	25.2188
1085	0.02	1	1.00479	117.889	2.09399	40.2482	28.54
1086	0.02	1	0.996626	88.4973	2.28311	33.0265	24.0955
1087	0.02	1	0.997205	100.889	1.67855	26.3999	17.1933
1088	0.02	1	0.967907	112.253	1.62175	28.0262	17.9804
1089	0.02	1	0.994439	93.0597	3.33298	47.3734	38.1715
1090	0.02	1	0.991034	86.0298	2.41294	33.8545	25.1222
1091	0.02	1	1.00131	110.614	1.80302	31.7513	21.2998
1092	0.02	1	0.995215	83.7672	2.4676	33.6521	25.1376
1093	0.02	1	0.985813	87.8233	2.20185	31.6043	22.7912
1094	0.02	1	0.983143	88.3078	3.18377	43.5541	34.7407
1095	0.02	1	0.990475	101.018	2.19947	36.3123	26.1771
1096	0.02	1	0.984094	96.0625	2.84224	43.5209	33.7838
1097	0.02	1	0.991454	103.134	2.09151	35.1659	24.926
1098	0.02	1	0.996599	109.991	2.26825	40.7835	29.6935
1099	0.02	1	0.989879	113.932	2.43363	45.1913	33.6199
1100	0.02	1	1.00018	89.4115	3.09984	43.2626	34.2975
1101	0.02	1	0.994505	101.846	1.68636	26.8164	17.4993
1102	0.02	1	1.00017	87.6045	3.14901	42.8714	34.1109
1103	0.02	1	0.990942	98.4015	2.2059	35.4775	25.5997
1104	0.02	1	0.983959	89.2697	3.01694	42.3408	33.3533
1105	0.02	1	0.989962	83.6704	2.53899	34.4863	25.9729
1106	0.02	1	0.99516	89.9495	2.34655	34.475	25.3677
1107	0.02	1	1.00354	109.986	1.79112	31.3103	20.9483
1108	0.02	1	1.00121	86.0618	2.31523	32.5599	23.8593
1109	0.02	1	0.977774	106.4	1.85807	31.6923	21.5132
1110	0.02	1	0.992675	116.443	1.84287	34.3389	23.2354
1112	0.02	1	1.00063	89.8041	2.55479	37.2178	28.0793
1113	0.02	1	0.993972	100.183	2.04705	33.3707	23.4774
1114	0.02	1	0.996993	111.581	1.71564	30.0564	19.757
1115	0.02	1	0.988875	76.3231	3.29693	38.5676	31.0029
1116	0.02	1	0.989718	111.721	2.10819	38.4193	27.3063
1117	0.02	1	1.00014	81.5351	3.33496	41.5232	33.462
1118	0.02	1	0.996148	95.7496	2.19167	34.2935	24.693
1119	0.02	1	0.987892	101.004	2.08077	34.2487	24.2327
1120	0.02	1	1.0062	97.8875	2.03371	32.3718	22.7222
1121	0.02	1	0.992239	90.8231	2.05434	30.3711	21.3937
1122	0.02	1	1.00084	113.802	1.67248	29.6342	19.2697
1123	0.02	1	0.989836	111.232	2.01638	36.4368	25.4977
1124	0.02	1	1.00019	91.3686	3.04934	43.6812	34.4965
1125	0.02	1	0.990072	85.6059	2.48753	34.643	25.9383
1126	0.02	1	0.996401	86.8973	1.96827	27.6992	19.2149
1127	0.02	1	0.982409	121.646	2.29727	45.6741	33.3878
1128	0.02	1	0.994441	81.9004	3.6724	44.3772	36.4782
1129	0.02	1	1.00066	92.0803	2.50729	37.5296	28.1638
1130	0.02	1	0.991501	107.483	2.10572	36.9159	26.2273
1131	0.02	1	0.999446	112.832	2.77449	50.1393	38.6814
1132	0.02	1	1.00338	109.009	1.57049	26.011	16.4475
1134	0.02	1	0.996202	102.811	1.90572	31.5647	21.6352
1135	0.02	1	1.00116	82.177	2.3992	32.166	23.8285
1136	0.02	1	0.991202	103.973	1.96925	33.1613	23.0082
1137	0.02	1	1.00062	85.7951	2.64303	36.6175	27.8875
1138	0.02	1	0.994707	97.6929	2.0417	32.4476	22.8069
1139	0.02	1	0.985645	120.63	2.34039	46.1173	33.907
1140	0.02	1	0.982157	110.562	2.14725	38.7665	27.7247
1141	0.02	1	0.98152	104.4	2.20217	37.5751	27.0983
1142	0.02	1	0.989361	88.2343	2.87574	40.3447	31.4107
1143	0.02	1	0.983414	112.69	1.7961	32.1921	21.5624
1144	0.02	1	1.00116	84.039	2.35909	32.3744	23.8608
1145	0.02	1	0.98339	110.701	1.59942	27.1086	17.2843
1146	0.02	1	0.995333	87.3519	2.70324	37.9958	29.1132
1147	0.02	1	0.999343	106.098	1.75144	29.3559	19.4627
1148	0.02	1	0.994442	80.6883	3.71677	44.0414	36.287
1149	0.02	1	0.983539	89.0753	2.30365	33.5357	24.5359
1150	0.02	1	1.00066	92.0803	2.50729	37.5296	28.1638
1151	0.02	1	0.981545	123.86	2.36843	47.8945	35.3421
1152	0.02	1	0.997524	103.02	2.22355	37.4445	27.0891
1153	0.02	1	0.995265	85.4538	2.75503	37.7564	29.075
1154	0.02	1	0.987771	106.56	1.88744	32.3439	22.0883
1155	0.02	1	1.00371	91.6247	1.92325	28.4349	19.5571
1156	0.02	1	0.994777	91.0267	2.67754	39.2791	30.0196
1158	0.02	1	0.999547	100.393	1.99249	32.449	22.6101
1159	0.02	1	0.988959	86.8597	3.99777	49.4711	41.3193
1160	0.02	1	0.988391	103.12	1.83763	30.3042	20.4825
1161	0.02	1	0.984197	120.528	2.08844	41.0317	29.069
1162	0.02	1	0.982547	110.801	2.12806	38.4849	27.4403
1164	0.02	1	1.00958	116.413	1.56134	27.5454	17.371
1167	0.02	1	0.996148	95.7495	2.19168	34.2936	24.6931
1168	0.02	1	0.994647	81.8635	2.91482	37.8265	29.5491
1169	0.02	1	0.968427	108.576	2.20232	39.081	28.1849
1170	0.02	1	0.987963	110.33	1.94283	34.646	23.9191
1172	0.02	1	0.991127	111.944	1.8088	32.2616	21.6698
1173	0.02	1	1.00253	98.8363	1.75552	27.4286	18.2023
1174	0.02	1	1.00058	85.7699	2.64743	36.6586	27.9314
1175	0.02	1	0.974919	116.932	2.04612	38.9303	27.3843
1176	0.02	1	0.993182	114.537	1.66017	29.5296	19.1405
1177	0.02	1	0.995311	87.3349	2.70598	38.0204	29.14
1178	0.02	1	0.98385	122.091	2.23758	44.6587	32.3738
1179	0.02	1	0.994521	96.8654	1.90591	29.7429	20.3872
1180	0.02	1	0.989158	90.6037	3.77592	49.9247	41.2594
1181	0.02	1	0.994751	91.687	3.28997	46.2644	37.1728
1182	0.02	1	0.982728	110.443	1.79858	31.6046	21.1805
1183	0.02	1	0.973079	111.533	1.7385	30.5659	20.2031
1184	0.02	1	0.992296	103.947	2.04049	34.5024	24.2461
1185	0.02	1	1.00189	90.4119	2.01993	29.6746	20.7787
1186	0.02	1	0.999616	93.9624	1.76095	26.1793	17.3953
1187	0.02	1	0.978308	84.5781	3.42772	43.8667	35.5576
1188	0.02	1	0.9947	86.3576	3.45369	45.0113	36.543
1189	0.02	1	0.983475	108.335	1.8312	31.7002	21.3966
1190	0.02	1	0.976987	124.238	2.39169	48.4865	35.8849
1191	0.02	1	0.997996	101.65	1.89682	31.0358	21.235
1192	0.02	1	0.974876	112.943	1.90002	34.5528	23.6564
1193	0.02	1	1.0002	93.4989	2.99736	44.1312	34.7095
1194	0.02	1	0.968174	118.824	1.82037	34.5163	23.2429
1195	0.02	1	0.99826	94.8528	2.08442	32.2241	22.8141
1196	0.02	1	1.00013	79.0229	3.42303	40.9486	33.1826
1197	0.02	1	0.987738	113.432	2.29511	42.551	31.0957
1198	0.02	1	0.992198	107.202	2.01684	35.1255	24.5821
1199	0.02	1	0.9877	102.006	1.95097	32.1874	22.2561
1200	0.02	1	0.979637	104.914	1.87761	31.6461	21.5686
1201	0.02	1	0.972549	105.454	2.55031	43.6359	32.9051
1202	0.02	1	0.996599	109.991	2.26824	40.7834	29.6933
1203	0.02	1	1.00733	114.08	1.47119	24.7118	15.15
1204	0.02	1	0.991659	87.163	1.9781	27.9423	19.4188
1205	0.02	1	0.995311	87.3347	2.70602	38.0207	29.1403
1206	0.02	1	1.00185	81.4676	2.17713	28.9789	20.8205
1207	0.02	1	1.00128	90.601	2.22826	33.0012	23.891
1208	0.02	1	0.993421	101.057	1.67438	26.3557	17.1462
1209	0.02	1	0.994751	91.687	3.28997	46.2644	37.1728
1210	0.02	1	0.995571	92.5587	2.07127	31.2298	22.0617
1211	0.02	1	1.00073	87.7941	2.58872	36.8074	27.8723
1212	0.02	1	0.997401	105.014	2.04647	34.969	24.5994
1213	0.02	1	0.991015	107.147	2.13103	37.2705	26.5869
1214	0.02	1	0.995347	108.957	2.0576	36.4983	25.7241
1215	0.02	1	0.984153	97.4111	2.13704	33.9846	24.2659
1216	0.02	1	0.988806	103.516	1.54536	24.1314	15.1457
1217	0.02	1	1.00017	87.6045	3.14901	42.8714	34.1109
1219	0.02	1	1.00279	84.6821	1.93438	26.4578	18.2365
1220	0.02	1	1.00379	92.9079	1.52343	21.2093	13.2227
1221	0.02	1	0.967187	102.257	2.08673	34.7811	24.6338
1222	0.02	1	1.00245	89.501	1.87462	26.9454	18.3536
1223	0.02	1	0.970474	114.288	1.73587	31.2596	20.6486
1224	0.02	1	0.985617	110.071	1.82634	32.1031	21.6459
1227	0.02	1	0.983699	116.669	2.30167	43.8876	32.1011
1228	0.02	1	0.979133	108.994	2.0908	37.1505	26.3296
1229	0.02	1	0.979647	115.464	2.60661	48.6976	36.9467
1231	0.02	1	0.996664	112.925	2.0874	38.4229	27.2161
1232	0.02	1	0.982965	102.334	1.96403	32.5396	22.5549
1234	0.02	1	0.993255	105.239	2.24459	38.6155	28.0212
1235	0.02	1	0.994694	90.9401	2.68852	39.3767	30.1273
1236	0.02	1	0.980185	80.6455	2.21132	29.1486	21.0497
1237	0.02	1	1.00315	101.171	1.97245	32.3271	22.4427
1238	0.02	1	0.983547	92.8273	2.99829	43.8244	34.4707
1239	0.02	1	0.994709	95.7072	2.59199	40.1689	30.4285
1240	0.02	1	1.00253	98.8363	1.75552	27.4286	18.2023
1241	0.02	1	0.983847	99.1044	1.75867	27.5663	18.3071
1242	0.02	1	0.986491	115.257	1.63024	28.9848	18.6384
1243	0.02	1	0.988963	88.3797	3.94293	49.9442	41.6102
1244	0.02	1	0.994685	84.8383	3.50508	44.6438	36.3556
1245	0.02	1	0.994743	88.8953	2.72775	38.9574	29.9215
1247	0.02	1	0.995688	90.3401	2.30357	34.0108	24.8833
1248	0.02	1	0.990013	104.468	2.4917	42.3401	31.7167
1249	0.02	1	0.991127	111.944	1.8088	32.2616	21.6698
1250	0.02	1	0.989692	100.621	1.48452	22.0976	13.6069
1251	0.02	1	0.988948	82.9003	4.15278	48.2186	40.5448
1252	0.02	1	0.988617	111.913	1.8655	33.4956	22.7725
1253	0.02	1	0.99573	85.3849	2.18296	30.4562	21.9012
1254	0.02	1	0.994674	86.9043	2.78158	38.6977	29.8743
1256	0.02	1	0.989082	83.1267	4.07236	47.8356	40.0853
1257	0.02	1	0.994907	97.6163	2.23563	35.6751	25.8542
1258	0.02	1	0.997409	100.636	2.04106	33.4137	23.4834
1259	0.02	1	0.995227	83.7117	2.80254	37.5024	29.0075
1260	0.02	1	0.995333	87.3519	2.70324	37.9958	29.1132
1261	0.02	1	0.995225	83.7107	2.80277	37.5044	29.0097
1262	0.02	1	1.00022	102.687	2.36674	39.6804	29.2744
1263	0.02	1	1.00175	102.846	1.86428	30.7575	20.9056
1264	0.02	1	0.99444	86.0119	3.53409	45.5006	37.1159
1265	0.02	1	0.999055	91.954	1.92961	28.6474	19.7276
1266	0.02	1	0.995688	90.3401	2.30357	34.0108	24.8833
1268	0.02	1	0.981222	109.108	1.95564	34.5231	23.8921
1269	0.02	1	0.983788	91.3306	2.0533	30.5239	21.4975
1270	0.02	1	1.00079	89.9308	2.53868	37.0626	27.9122
1271	0.02	1	1.00725	102.782	1.9157	31.7507	21.8055
1272	0.02	1	1.00363	83.3062	1.81389	24.0924	16.2007
1273	0.02	1	0.988524	102.081	2.31168	38.5628	28.2446
1274	0.02	1	0.989859	120.896	1.93058	37.6859	25.9567
1275	0.02	1	0.985883	90.2676	2.15632	31.7904	22.7677
1276	0.02	1	0.992137	97.7212	1.70528	26.114	17.1218
1277	0.02	1	0.99099	112.208	2.35135	43.0902	31.7268
1279	0.02	1	0.991124	90.4674	2.32183	34.3213	25.1722
1280	0.02	1	0.977024	107.381	2.01562	35.1604	24.6012
1281	0.02	1	0.994576	72.0382	4.05201	41.3398	34.6113
1282	0.02	1	0.994674	86.9043	2.78158	38.6977	29.8743
1283	0.02	1	1.00089	101.537	1.85826	30.2476	20.5334
1284	0.02	1	1.00723	105.784	1.63116	26.6232	17.1241
1285	0.02	1	1.00371	105.99	2.33313	40.3995	29.6747
1286	0.02	1	1.00053	99.9705	2.38217	38.8694	28.7326
1288	0.02	1	0.995559	96.8834	2.48518	39.1733	29.3223
1289	0.02	1	0.994443	76.4271	3.88807	42.8433	35.6024
1290	0.02	1	0.985691	107.383	1.82729	31.3392	21.1352
1291	0.02	1	1.01067	99.5441	1.7522	27.558	18.274
1292	0.02	1	0.979577	89.6178	2.27473	33.3235	24.284
1293	0.02	1	0.994607	101.25	2.50599	41.2476	30.9493
1294	0.02	1	0.988848	94.0204	2.81132	42.2264	32.6877
1295	0.02	1	0.971588	104.833	2.0619	35.197	24.825
1296	0.02	1	1.00278	107.226	2.11295	36.9624	26.291
1297	0.02	1	1.00674	105.966	1.90324	32.4835	22.2539
1299	0.02	1	1.00063	89.8041	2.55479	37.2178	28.0793
1300	0.02	1	0.998004	81.7265	1.76761	22.88	15.2264
1301	0.02	1	0.989169	102.825	2.25854	37.9644	27.6033
1302	0.02	1	1.00655	101.73	1.81259	29.3943	19.7603
1303	0.02	1	0.996571	88.0916	2.09273	30.0556	21.308
1304	0.02	1	1.00019	91.3686	3.04934	43.6812	34.4965
1305	0.02	1	0.994795	96.1094	3.17059	47.2629	37.6635
1306	0.02	1	0.999745	105.263	2.3717	40.7568	30.0877
1307	0.02	1	0.991194	120.813	1.59206	29.3927	18.7016
1309	0.02	1	0.997793	123.9	1.79435	35.3512	23.669
1310	0.02	1	0.990056	100.948	2.02275	33.1844	23.2479
1311	0.02	1	1.00128	90.601	2.22826	33.0012	23.891
1312	0.02	1	0.989917	109.31	2.17773	38.8936	27.9464
1313	0.02	1	1.00316	94.77	2.05798	31.7525	22.3806
1314	0.02	1	0.991193	109.815	1.68146	28.8023	18.7718
1316	0.02	1	0.997147	90.9918	2.01887	29.8474	20.8958
1317	0.02	1	0.987789	86.3751	2.13006	30.0307	21.4191
1318	0.02	1	1.0001	100.856	2.14315	35.2923	25.2239
1319	0.02	1	0.999238	95.0037	1.66281	24.5463	15.9213
1320	0.02	1	0.995089	83.7108	2.47803	33.7588	25.2483
1321	0.02	1	1.00245	103.935	1.97355	33.2318	23.0755
1323	0.02	1	0.994704	93.2209	2.64053	39.7548	30.2689
1324	0.02	1	0.988855	73.5603	4.6516	45.346	38.8447
1325	0.02	1	1.00053	99.9701	2.38221	38.8697	28.733
1326	0.02	1	0.999254	97.8329	1.77013	27.4388	18.2709
1328	0.02	1	1.00068	108.814	1.94764	34.2679	23.6798
1329	0.02	1	1.00055	83.971	2.6925	36.4041	27.864
1330	0.02	1	0.985279	121.776	2.22152	44.2207	31.9818
1331	0.02	1	0.97952	125.405	2.51363	51.2277	38.4712
1332	0.02	1	0.997232	115.868	2.15389	40.7583	29.1793
1333	0.02	1	0.998325	115.195	1.4726	24.99	15.3277
1334	0.02	1	1.00104	78.776	2.48694	31.8723	23.8621
1335	0.02	1	0.989497	92.536	2.76089	40.9564	31.5567
1336	0.02	1	0.988863	86.0145	2.99837	40.6088	31.9417
1337	0.02	1	0.972171	106.93	2.16819	37.8742	27.1744
1338	0.02	1	0.990276	92.6019	1.49201	20.4919	12.6489
1339	0.02	1	1.00138	99.614	1.68237	26.1457	17.0443
1340	0.02	1	1.00674	97.2882	1.73595	26.6115	17.5786
1341	0.02	1	0.99811	110.081	1.95428	34.8031	24.0798
1343	0.02	1	0.993089	121.757	2.40536	47.7731	35.4174
1344	0.02	1	0.992857	107.993	2.24698	39.6685	28.7951
1345	0.02	1	0.997996	101.65	1.89682	31.0358	21.235
1346	0.02	1	0.996599	109.991	2.26824	40.7834	29.6933
1347	0.02	1	0.983993	91.2237	2.51193	37.2422	27.9629
1348	0.02	1	0.989063	96.6515	2.35294	37.1404	27.3517
1349	0.02	1	1.00021	95.8305	2.94374	44.6173	34.9386
1350	0.02	1	1.00245	89.501	1.87462	26.9454	18.3536
1351	0.02	1	0.995084	109.197	1.80598	31.4088	21.0838
1353	0.02	1	1.00829	98.6327	1.49812	21.9612	13.5826
1354	0.02	1	1.0038	86.3624	1.67353	22.508	14.6398
1355	0.02	1	0.989968	88.757	2.79033	39.6232	30.6136
1356	0.02	1	0.993737	104.948	1.73625	28.7133	18.9683
1357	0.02	1	0.987357	107.758	1.78111	30.4602	20.3336
1358	0.02	1	0.994751	91.6876	3.28988	46.2638	37.1721
1359	0.02	1	0.994441	81.9004	3.6724	44.3772	36.4782
1360	0.02	1	0.994751	91.687	3.28997	46.2644	37.1728
1361	0.02	1	0.99536	89.3727	2.65581	38.3011	29.2079
1362	0.02	1	0.996593	94.8429	1.85848	28.2575	19.1833
1363	0.02	1	0.994694	90.9401	2.68852	39.3767	30.1273
1364	0.02	1	0.989904	86.8018	2.84441	39.3491	30.5513
1365	0.02	1	0.98442	78.6572	2.77156	34.9232	26.9351
1366	0.02	1	1.00989	94.8338	1.76573	26.5136	17.6369
1367	0.02	1	0.98162	108.83	2.44776	43.3986	32.3415
1368	0.02	1	0.998544	88.497	1.76185	24.6726	16.3975
1369	0.02	1	1.00076	97.0873	1.78473	27.5144	18.3822
1370	0.02	1	1.00121	86.0618	2.31523	32.5599	23.8593
1371	0.02	1	0.991659	87.163	1.9781	27.9423	19.4188
1372	0.02	1	1.00128	90.601	2.22826	33.0012	23.891
1373	0.02	1	0.977067	101.662	1.72785	27.6394	18.2222
1374	0.02	1	0.995835	98.399	2.17181	34.913	25.0636
1375	0.02	1	1.00033	100.228	1.76426	27.9921	18.6141
1376	0.02	1	0.988831	83.8929	4.18052	48.9717	41.2255
1377	0.02	1	1.00316	94.7702	2.05797	31.7523	22.3805
1378	0.02	1	0.978727	113.946	2.12308	39.4792	28.1269
1379	0.02	1	0.992328	116.012	2.18626	41.4449	29.8181
1380	0.02	1	1.00022	98.3967	2.8884	45.146	35.1874
1382	0.02	1	0.989475	97.4577	2.66589	41.9	31.9852
1383	0.02	1	0.983579	107.862	2.02727	35.5453	24.9216
1384	0.02	1	0.998521	102.742	2.01471	33.6242	23.5225
1385	0.02	1	0.990179	97.1808	1.84362	28.6729	19.4046
1386	0.02	1	1.00068	108.814	1.94764	34.2679	23.6798
1387	0.02	1	0.99709	103.254	1.87184	31.0304	21.1241
1388	0.02	1	0.996876	106.868	2.00315	34.7499	24.26
1389	0.02	1	0.984287	100.359	1.85803	29.8921	20.2911
1390	0.02	1	0.991152	93.3751	2.05268	31.1968	21.9691
1391	0.02	1	1.00282	89.222	2.16389	31.537	22.6126
1392	0.02	1	0.991253	96.2673	1.7613	26.8282	17.8279
1393	0.02	1	0.981642	98.2816	1.74507	27.0661	17.9177
1394	0.02	1	0.990678	102.678	1.95163	32.412	22.4142
1395	0.02	1	1.00138	101.373	1.76877	28.4039	18.9075
1396	0.02	1	0.996537	86.2735	2.33088	32.8537	24.1249
1397	0.02	1	0.994684	88.8422	2.73555	39.0258	29.9966
1398	0.02	1	0.994498	103.982	1.82514	30.3026	20.4266
1399	0.02	1	1.00315	101.17	1.97246	32.3273	22.4428
1400	0.02	1	0.987139	109.19	2.26877	40.496	29.4863
1401	0.02	1	0.998521	102.742	2.01471	33.6242	23.5225
1402	0.02	1	0.976421	107.353	2.22738	39.0875	28.2934
1403	0.02	1	0.991638	113.725	1.90763	34.9568	23.9692
1404	0.02	1	0.994437	95.2197	3.27901	47.9372	38.4887
1405	0.02	1	0.971582	112.696	1.98782	36.3291	25.2923
1406	0.02	1	0.970374	126.672	2.20377	45.6252	32.9117
1407	0.02	1	1.00116	84.039	2.35909	32.3744	23.8608
1408	0.02	1	0.992685	93.9004	1.48898	20.7155	12.7744
1409	0.02	1	0.986902	101.624	1.98392	32.6871	22.7406
1410	0.02	1	0.983623	100.01	2.1323	34.8097	24.8365
1411	0.02	1	0.991923	110.139	2.29476	41.3092	30.1867
1412	0.02	1	1.00066	92.0803	2.50729	37.5296	28.1638
1413	0.02	1	0.99444	87.5761	3.48591	45.9221	37.3544
1414	0.02	1	0.990688	109.28	2.07283	36.902	26.0755
1415	0.02	1	1.00989	94.8332	1.76576	26.514	17.6373
1416	0.02	1	0.995522	93.07	1.7926	26.5223	17.7508
1417	0.02	1	0.995935	111.078	1.7677	31.0994	20.6967
1418	0.02	1	0.983163	84.9944	3.27375	42.7423	34.3057
1419	0.02	1	0.999208	95.0344	1.88176	28.7418	19.6057
1420	0.02	1	0.989917	109.31	2.17773	38.8936	27.9464
1421	0.02	1	0.988844	78.5402	4.40314	47.112	40.0067
1423	0.02	1	0.997271	91.3308	2.19476	32.7582	23.5984
1425	0.02	1	0.995943	82.17	2.45691	32.8798	24.5295
1426	0.02	1	0.983986	86.4663	2.12338	29.9626	21.3478
1428	0.02	1	1.00019	91.376	3.04828	43.6735	34.4876
1429	0.02	1	0.99242	110.414	2.07083	37.2458	26.3097
1430	0.02	1	0.989388	90.2443	2.82526	40.6908	31.5388
1431	0.02	1	0.99721	108.585	1.85743	32.3296	21.9429
1432	0.02	1	0.985615	95.4991	2.09051	32.5459	23.0651
1433	0.02	1	0.967265	86.0799	2.61277	36.3785	27.6182
1434	0.02	1	0.994437	95.2197	3.27901	47.9372	38.4887
1435	0.02	1	0.972718	89.4957	2.83022	40.4097	31.3349
1436	0.02	1	1.00013	80.2435	3.37933	41.2291	33.3193
1437	0.02	1	0.989063	96.6515	2.35294	37.1404	27.3517
1438	0.02	1	0.997524	103.02	2.22356	37.4447	27.0892
1439	0.02	1	0.989249	114.758	2.03693	38.0172	26.6997
1442	0.02	1	0.998833	114.134	1.99724	36.9895	25.7961
1443	0.02	1	0.987462	116.131	2.21935	42.1293	30.4596
1444	0.02	1	1.00179	88.5711	2.23358	32.3396	23.43
1445	0.02	1	0.995322	102.538	1.70655	27.4281	17.9891
1446	0.02	1	0.976157	105.802	2.20082	38.056	27.4396
1447	0.02	1	0.972414	82.6456	4.07827	47.5969	39.8955
1448	0.02	1	1.00045	112.314	1.86551	33.6157	22.8541
1449	0.02	1	0.988539	102.36	1.91891	31.6827	21.7725
1450	0.02	1	0.965405	113.806	1.9274	35.4079	24.3727
1451	0.02	1	0.995689	101.471	1.80529	29.1728	19.58
1452	0.02	1	1.00033	96.9197	1.85806	28.8684	19.5963
1453	0.02	1	1.00413	93.5025	1.76257	26.0817	17.3369
1454	0.02	1	0.98527	96.3303	1.80485	27.6863	18.5804
1456	0.02	1	0.989282	107.652	1.74443	29.6325	19.6137
1457	0.02	1	0.978369	113.786	2.13858	39.7276	28.3734
1458	0.02	1	0.983134	90.1582	3.13695	44.0001	34.9781
1459	0.02	1	0.990444	90.1075	2.36975	34.8614	25.7291
1460	0.02	1	1.00015	82.9062	3.28985	41.8326	33.6117
1461	0.02	1	0.989293	83.0563	3.02023	39.4258	31.0651
1462	0.02	1	0.992942	105.341	1.80148	30.2055	20.2559
1463	0.02	1	0.9968	112.357	1.99956	36.4612	25.4382
1464	0.02	1	0.990143	90.5503	1.84999	26.8289	18.1811
1465	0.02	1	0.989361	88.2343	2.87574	40.3447	31.4107
1466	0.02	1	0.994439	91.0803	3.38558	46.8546	37.8804
1467	0.02	1	0.990528	106.487	1.98343	34.2414	23.8197
1468	0.02	1	0.982886	115.97	2.0553	38.8001	27.3356
1469	0.02	1	0.986884	121.744	1.91416	37.5727	25.7961
1470	0.02	1	1.00013	79.0229	3.42303	40.9486	33.1826
1471	0.02	1	1.00712	119.372	2.17776	42.4745	30.5196
1472	0.02	1	0.980705	97.2349	1.7137	26.1531	17.1831
1473	0.02	1	0.97752	89.9865	3.4753	47.0931	38.2828
1474	0.02	1	0.994808	100.679	2.00692	32.8068	22.9189
1476	0.02	1	0.984908	103.392	2.60139	43.5305	33.0081
1477	0.02	1	0.998461	101.491	1.98411	32.6477	22.7139
1478	0.02	1	0.984513	89.8864	2.9193	41.5829	32.4959
1479	0.02	1	0.988968	90.0256	3.88602	50.451	41.9201
1480	0.02	1	0.998521	102.742	2.01471	33.6242	23.5225
1481	0.02	1	0.99516	89.9497	2.34653	34.4748	25.3675
1483	0.02	1	0.997583	94.1525	1.95304	29.7454	20.5756
1484	0.02	1	0.997419	125.342	2.28017	46.7174	34.0703
1485	0.02	1	0.985792	103.964	2.01188	33.9709	23.7532
1486	0.02	1	0.988211	110.591	2.00125	35.9221	25.0698
1487	0.02	1	0.989491	128.857	2.31543	48.7545	35.7273
1488	0.02	1	1.00178	86.3578	2.27481	32.1124	23.4017
1489	0.02	1	0.994525	99.6786	1.88174	30.146	20.5635
1490	0.02	1	0.990395	76.3979	2.43212	30.286	22.5271
1491	0.02	1	1.00245	103.936	1.97354	33.2317	23.0753
1492	0.02	1	0.998584	124.993	1.97704	40.0451	27.8244
1494	0.02	1	0.986892	87.4169	1.98956	28.2079	19.6446
1495	0.02	1	0.985472	114.322	2.44698	45.5754	33.9605
1496	0.02	1	0.999254	97.8329	1.77013	27.4388	18.2709
1497	0.02	1	0.991094	115.881	2.13967	40.4809	28.9164
1498	0.02	1	1.00155	106.522	1.99036	34.3884	23.9523
1499	0.02	1	0.993035	114.263	1.7215	30.9166	20.3515
1500	0.02	1	0.989082	83.1268	4.07232	47.8354	40.0851
1501	0.02	1	0.995747	81.3889	2.26076	30.0793	21.877
1502	0.02	1	0.9947	86.3576	3.45369	45.0113	36.543
1503	0.02	1	0.994808	100.679	2.00691	32.8066	22.9188
1504	0.02	1	0.99709	103.254	1.87184	31.0304	21.1241
1505	0.02	1	0.994593	103.42	2.18237	36.8789	26.5174
1506	0.02	1	0.997562	107.845	2.22138	39.1594	28.3208
1507	0.02	1	0.994833	104.527	1.88959	31.7699	21.7057
1508	0.02	1	0.99471	95.7075	2.59195	40.1685	30.4281
1509	0.02	1	0.998742	115.865	1.80563	33.3186	22.3642
1510	0.02	1	0.972181	76.304	4.495	46.2512	39.4072
1511	0.02	1	0.994498	103.982	1.82514	30.3026	20.4266
1512	0.02	1	0.989481	116.882	1.8219	33.9872	22.8942
1513	0.02	1	0.984127	127.636	2.52848	52.4142	39.4285
1514	0.02	1	1.00474	107.295	1.82843	31.3376	21.1393
1515	0.02	1	1.0006	111.576	1.59905	27.3138	17.4133
1516	0.02	1	0.989416	92.4328	2.7734	41.0615	31.6748
1517	0.02	1	1.00316	94.7702	2.05797	31.7523	22.3805
1518	0.02	1	0.958282	110.289	1.71951	29.796	19.6043
1519	0.02	1	0.988928	75.1281	4.52012	45.6653	38.9426
1520	0.02	1	1.00371	105.99	2.33311	40.3993	29.6744
1521	0.02	1	0.999953	102.079	1.70289	27.228	17.8416
1522	0.02	1	1.00175	102.846	1.86428	30.7575	20.9056
1523	0.02	1	0.989497	92.536	2.76089	40.9564	31.5567
1524	0.02	1	0.983714	76.2528	3.46262	39.8113	32.3387
1525	0.02	1	0.988812	91.2374	3.93098	51.4697	42.8574
1526	0.02	1	0.988689	104.99	1.70458	28.0414	18.3824
1527	0.02	1	0.995693	98.2514	1.9945	31.7929	22.1611
1528	0.02	1	0.996239	89.3436	1.93753	27.9671	19.2885
1529	0.02	1	0.989991	87.5827	2.45245	34.9872	26.0878
1530	0.02	1	0.99476	103.07	1.76042	28.7055	19.0715
1531	0.02	1	0.987718	110.311	2.0223	36.2532	25.3958
1532	0.02	1	0.979927	104.681	1.63698	26.4753	17.0557
1533	0.02	1	0.998521	102.742	2.01471	33.6242	23.5225
1534	0.02	1	0.985041	114.843	1.79707	32.8294	21.9939
1535	0.02	1	0.999598	99.7466	1.48749	21.9721	13.5428
1536	0.02	1	0.988942	80.649	4.24981	47.4931	40.0931
1537	0.02	1	0.985847	106.142	1.94467	33.3674	23.0444
1538	0.02	1	0.992214	98.6512	1.73373	26.9396	17.7859
1539	0.02	1	0.994441	83.1851	3.62733	44.7314	36.68
1540	0.02	1	0.98888	99.3844	2.32388	37.7365	27.6846
1541	0.02	1	0.977775	81.361	3.67825	44.1279	36.2846
1542	0.02	1	0.972999	113.973	2.09623	38.956	27.6339
1543	0.02	1	0.994441	81.9	3.67254	44.378	36.4791
1544	0.02	1	1.00022	102.687	2.36674	39.6804	29.2744
1545	0.02	1	0.989551	117.13	2.12782	40.6781	29.003
1546	0.02	1	0.999355	103.287	2.1573	36.3929	26.0679
1547	0.02	1	0.989828	91.6367	1.98028	29.4132	20.4493
1548	0.02	1	0.981666	106.612	1.76628	29.8183	19.8377
1549	0.02	1	1.00192	83.4787	2.13512	29.0964	20.7694
1550	0.02	1	1.00015	84.3667	3.2439	42.1591	33.7692
1551	0.02	1	0.997327	102.791	1.59412	25.054	15.9504
1552	0.02	1	0.992113	112.737	2.01407	36.8826	25.7991
1553	0.02	1	0.997801	89.8407	1.8789	27.1218	18.4899
1554	0.02	1	0.998659	112.615	1.46588	24.2596	14.8464
1555	0.02	1	0.992113	112.737	2.01407	36.8826	25.7991
1556	0.02	1	0.991524	114.831	1.68485	30.1992	19.6992
1557	0.02	1	0.994598	107.788	1.811	31.1107	20.9068
1558	0.02	1	1.00128	90.601	2.22826	33.0012	23.891
1559	0.02	1	0.989078	110.962	1.89918	33.9289	23.2254
1560	0.02	1	0.994647	81.8636	2.9148	37.8263	29.5489
1562	0.02	1	0.996951	99.503	1.64418	25.3177	16.3414
1563	0.02	1	0.999804	111.552	1.96694	35.5306	24.6415
1564	0.02	1	0.996995	93.4271	1.74985	25.8199	17.112
1565	0.02	1	0.983388	108.43	2.09409	37.0206	26.2517
1566	0.02	1	0.997528	97.2344	1.91433	30.0117	20.6057
1567	0.02	1	1.00062	105.337	1.88577	31.939	21.8044
1568	0.02	1	0.989337	89.3889	2.46209	35.8374	26.7525
1569	0.02	1	0.99466	82.0938	3.60393	43.9671	36.0068
1570	0.02	1	0.968705	92.2412	2.74293	40.6087	31.2354
1571	0.02	1	0.987782	94.205	1.7016	25.1025	16.4436
1572	0.02	1	0.995887	91.8561	1.91579	28.377	19.4889
1573	0.02	1	1.00018	89.4129	3.09961	43.2609	34.2956
1574	0.02	1	0.992239	90.8231	2.05434	30.3711	21.3937
1575	0.02	1	0.989569	83.0932	2.32216	31.5282	23.1247
1576	0.02	1	0.995688	90.3401	2.30357	34.0108	24.8833
1577	0.02	1	0.988403	99.8473	2.1096	34.3607	24.4272
1578	0.02	1	0.989925	98.6512	1.78013	27.8666	18.5981
1579	0.02	1	0.98346	106.706	2.7416	46.958	36.1146
1580	0.02	1	0.985531	108.224	1.72944	29.4587	19.4291
1581	0.02	1	0.994907	97.6165	2.23562	35.6749	25.854
1582	0.02	1	0.976568	113.115	2.21388	40.9326	29.5707
1583	0.02	1	0.995084	109.197	1.80598	31.4088	21.0838
1584	0.02	1	1.00019	91.3686	3.04934	43.6812	34.4965
1585	0.02	1	0.996348	93.4077	2.2088	33.7222	24.3435
1586	0.02	1	0.991127	111.944	1.8088	32.2616	21.6698
1588	0.02	1	0.995883	80.4411	2.50147	32.7173	24.536
1589	0.02	1	1.00413	93.5025	1.76257	26.0817	17.3369
1590	0.02	1	0.991895	104.501	1.67436	27.2535	17.7302
1591	0.02	1	0.979136	81.591	2.7872	36.3912	28.1083
1592	0.02	1	0.977504	105.386	1.7668	29.4865	19.6193
1593	0.02	1	0.990154	82.306	2.12074	28.4834	20.2854
1594	0.02	1	0.983508	91.4754	2.26289	33.8387	24.6187
1595	0.02	1	0.993387	109.1	1.78404	30.9038	20.6434
1596	0.02	1	1.0006	87.7078	2.60154	36.9291	28.0028
1597	0.02	1	0.985997	120.807	2.032	39.9142	28.0079
1598	0.02	1	0.996224	107.215	2.0869	36.4704	25.8309
1599	0.02	1	0.994438	93.0585	3.33316	47.3744	38.1728
1600	0.02	1	1.00043	97.9688	1.98098	31.4582	21.8738
1601	0.02	1	0.994907	97.6163	2.23563	35.6751	25.8542
1602	0.02	1	0.993964	102.811	2.22575	37.4059	27.0698
1604	0.02	1	0.983556	97.6562	2.89184	44.8478	34.9654
1605	0.02	1	0.989913	106.214	2.00791	34.6293	24.1964
1606	0.02	1	1.00111	82.1606	2.40249	32.2009	23.8642
1607	0.02	1	0.992604	116.213	2.17193	41.236	29.6033
1608	0.02	1	0.97786	106.848	2.42471	42.2378	31.3886
1609	0.02	1	1.00138	115.278	1.84224	33.9812	22.9903
1610	0.02	1	0.97978	92.067	1.85481	27.3648	18.563
1611	0.02	1	1.00123	93.1117	2.1893	33.3117	23.9775
1612	0.02	1	0.986098	111.972	2.40282	43.8902	32.5284
1613	0.02	1	1.00175	102.846	1.86428	30.7575	20.9056
1614	0.02	1	1.00019	91.3686	3.04934	43.6812	34.4965
1615	0.02	1	1.00535	118.489	1.69876	31.5038	20.6222
1616	0.02	1	0.987074	95.0827	1.8291	27.7832	18.7443
1617	0.02	1	0.995571	92.5587	2.07127	31.2298	22.0617
1618	0.02	1	0.994436	97.5951	3.22292	48.5497	38.8319
1620	0.02	1	1.0008	92.441	1.72845	25.1439	16.5793
1621	0.02	1	1.00008	103.838	1.79076	29.5526	19.7707
1622	0.02	1	0.996868	81.6096	2.20388	29.3958	21.2049
1623	0.02	1	1.00125	88.2459	2.27124	32.7635	23.8643
1624	0.02	1	1.00216	106.271	1.69301	28.1286	18.3864
1625	0.02	1	0.992323	91.185	2.03658	30.2022	21.2098
1626	0.02	1	0.991053	115.292	2.24693	42.3488	30.7405
1627	0.02	1	0.983903	107.967	2.65839	46.3078	35.323
1628	0.02	1	0.989447	94.828	2.72011	41.4611	31.8209
1629	0.02	1	0.99858	102.53	1.64599	26.127	16.8719
1630	0.02	1	0.982431	104.951	1.96938	33.4757	23.2269
1631	0.02	1	0.978529	94.0111	3.12076	45.71	36.2943
1632	0.02	1	0.989416	92.4328	2.7734	41.0615	31.6748
1633	0.02	1	0.994732	89.7627	3.34635	45.8184	36.9504
1634	0.02	1	0.99227	113.738	2.60418	47.931	36.3557
1635	0.02	1	0.993139	95.0978	1.70215	25.3513	16.6089
1636	0.02	1	1.00019	91.3686	3.04934	43.6812	34.4965
1637	0.02	1	0.988808	93.0837	3.87624	52.0885	43.2606
1638	0.02	1	0.989938	115.925	1.9682	36.9507	25.6324
1639	0.02	1	1.00322	88.6527	1.98818	28.5842	19.9016
1640	0.02	1	0.989947	91.8154	1.67371	23.9325	15.5671
1641	0.02	1	0.989393	103.299	2.57413	43.0949	32.5821
1642	0.02	1	0.997861	100.184	1.79287	28.5551	19.1124
1643	0.02	1	1.0003	111.857	1.94648	35.2019	24.3198
1644	0.02	1	0.994684	88.8422	2.73555	39.0258	29.9966
1645	0.02	1	0.983881	83.2009	2.69875	36.14	27.679
1646	0.02	1	0.988973	91.8172	3.82693	50.9969	42.2528
1647	0.02	1	0.995148	80.5663	2.89628	37.0436	28.8919
1648	0.02	1	1.00123	93.1117	2.1893	33.3117	23.9775
1649	0.02	1	1.00053	99.9701	2.38221	38.8697	28.733
1650	0.02	1	0.996389	95.7467	1.9947	30.986	21.5994
1651	0.02	1	0.992978	86.8858	1.71272	23.3519	15.3389
1652	0.02	1	1.00121	86.0618	2.31523	32.5599	23.8593
1653	0.02	1	0.988973	91.8172	3.82693	50.9969	42.2528
1654	0.02	1	1.00691	98.5041	1.83595	28.9154	19.5368
1655	0.02	1	0.995225	83.7107	2.80277	37.5044	29.0097
1656	0.02	1	0.996097	84.0671	2.40475	32.9771	24.4462
1657	0.02	1	0.991124	90.4674	2.32183	34.3213	25.1722
1658	0.02	1	1.0005	80.7253	2.78055	35.9356	27.7392
1659	0.02	1	0.991015	112.461	2.13256	39.1486	27.9334
1660	0.02	1	0.994948	93.5134	2.60869	39.467	29.95
1661	0.02	1	0.996951	99.5027	1.64419	25.3178	16.3415
1662	0.02	1	0.990796	114.991	2.26471	42.5717	30.9801
1663	0.02	1	0.984958	85.3446	2.29133	31.9628	23.3459
1664	0.02	1	0.988973	91.8172	3.82693	50.9969	42.2528
1665	0.02	1	0.989754	114.362	1.78716	32.4657	21.702
1667	0.02	1	0.983907	84.9815	2.65328	36.3898	27.7432
1668	0.02	1	0.983154	86.593	3.22916	43.1348	34.5157
1669	0.02	1	0.976467	118.204	1.83455	34.6659	23.4152
1670	0.02	1	0.988963	88.3799	3.94288	49.944	41.6099
1671	0.02	1	0.983532	92.8033	3.0014	43.8472	34.4972
1672	0.02	1	0.984914	91.9415	2.42626	36.3665	27.0305
1673	0.02	1	0.992737	104.749	1.76195	29.2057	19.4107
1675	0.02	1	0.995657	119.982	1.99122	38.7525	26.9961
1676	0.02	1	1.00162	112.899	2.05443	37.755	26.5955
1677	0.02	1	0.992904	116.862	2.06249	39.248	27.685
1678	0.02	1	1.00053	108.982	2.01861	35.7436	25.0225
1679	0.02	1	0.994521	96.8654	1.90591	29.7429	20.3872
1680	0.02	1	0.993274	103.452	1.70376	27.613	18.0979
1682	0.02	1	0.994948	93.5134	2.60869	39.467	29.95
1683	0.02	1	0.99233	89.354	1.70041	23.7881	15.578
1684	0.02	1	0.990452	96.9124	1.68193	25.4276	16.5744
1685	0.02	1	0.995125	120.204	2.27885	44.7766	32.649
1686	0.02	1	0.99253	105.541	1.77001	29.5981	19.7081
1687	0.02	1	0.972424	96.1092	2.72384	42.069	32.2991
1688	0.02	1	1.00985	106.963	1.75166	29.6	19.6256
1689	0.02	1	0.983903	107.967	2.65839	46.3078	35.323
1690	0.02	1	0.998173	116.793	2.02205	38.3782	26.8832
1691	0.02	1	0.991319	111.357	1.83871	32.7486	22.1397
1693	0.02	1	0.994639	79.6684	3.69855	43.3552	35.6876
1694	0.02	1	0.994667	85.1077	2.82639	38.387	29.7563
1695	0.02	1	0.993493	104.142	1.93118	32.475	22.3702
1696	0.02	1	0.987892	101.004	2.08077	34.2487	24.2327
1697	0.02	1	0.970778	120.292	2.36259	46.4057	34.2178
1699	0.02	1	0.998576	104.42	2.1391	36.4668	26.0467
1700	0.02	1	0.982659	112.05	1.9148	34.5945	23.7543
1702	0.02	1	0.985417	118.599	2.00067	38.5109	26.8737
1703	0.02	1	0.987576	115.578	2.03883	38.3286	26.9272
1705	0.02	1	0.995159	92.3701	2.30336	34.7719	25.4394
1706	0.02	1	0.987231	95.565	1.87183	28.7196	19.5509
1707	0.02	1	0.983487	93.9093	2.02963	30.9872	21.7348
1708	0.02	1	0.989522	77.8546	2.44468	31.0105	23.1011
1709	0.02	1	1.00653	114.93	1.81927	33.36	22.459
1710	0.02	1	0.979238	104.12	1.84413	30.7306	20.7994
1711	0.02	1	0.998544	88.4968	1.76186	24.6727	16.3976
1712	0.02	1	0.989849	85.0012	2.89657	39.0857	30.4854
1714	0.02	1	1.00018	89.4129	3.09961	43.2609	34.2956
1715	0.02	1	0.977979	81.1588	2.92134	37.5655	29.3615
1716	0.02	1	1.00172	84.28	2.31985	31.9475	23.425
1717	0.02	1	0.99923	99.313	1.87297	29.8678	20.3373
1718	0.02	1	0.984593	101.892	1.70486	27.2197	17.8449
1719	0.02	1	0.99383	109.743	1.63496	27.7086	17.8405
1720	0.02	1	1.0001	100.856	2.14315	35.2923	25.2239
1721	0.02	1	0.985481	81.5337	2.34426	31.2203	22.9659
1722	0.02	1	0.989394	94.1932	1.9634	29.9399	20.7505
1723	0.02	1	0.995571	92.5587	2.07127	31.2298	22.0617
1724	0.02	1	0.994439	91.0805	3.38555	46.8544	37.8802
1725	0.02	1	0.987636	98.0134	1.85043	29.0486	19.6871
1726	0.02	1	0.988491	121.702	2.21637	44.0903	31.8635
1727	0.02	1	0.994439	93.0597	3.33298	47.3734	38.1715
1728	0.02	1	1.00466	106.287	1.55463	24.9936	15.7304
1729	0.02	1	0.981337	103.39	1.97334	33.0532	22.9506
1730	0.02	1	1.00332	104.293	2.11547	35.997	25.6147
1732	0.02	1	1.00128	90.601	2.22826	33.0012	23.891
1733	0.02	1	0.989582	114.05	1.81787	33.0733	22.2592
1734	0.02	1	0.985526	90.095	2.41278	35.4519	26.3071
1735	0.02	1	1.00128	90.601	2.22826	33.0012	23.891
1736	0.02	1	0.997883	99.5447	1.83413	29.1853	19.7115
1738	0.02	1	0.989105	108.636	2.03281	35.9088	25.2008
1739	0.02	1	0.995098	94.95	2.26447	35.1483	25.5771
1740	0.02	1	0.977233	120.078	1.74335	33.0267	21.8547
1741	0.02	1	0.98322	92.9341	2.54503	38.3852	28.9287
1742	0.02	1	0.99444	89.2599	3.43642	46.3719	37.6083
1743	0.02	1	0.994712	88.8676	2.73181	38.9931	29.9607
1745	0.02	1	1.00018	89.4115	3.09984	43.2626	34.2975
1747	0.02	1	1.00199	102.23	1.81436	29.5746	19.8892
1748	0.02	1	0.987354	94.9536	1.66484	24.5739	15.9476
1749	0.02	1	0.972906	105.582	2.00135	34.2971	23.9362
1750	0.02	1	0.998493	105.614	2.18396	37.6896	27.1068
1751	0.02	1	0.994365	111.392	2.09193	37.99	26.9296
1752	0.02	1	0.99597	110.889	1.83052	32.4329	21.888
1754	0.02	1	1.00502	111.789	1.86006	33.3407	22.6415
1755	0.02	1	0.988403	99.8473	2.1096	34.3607	24.4272
1756	0.02	1	1.00138	101.373	1.76877	28.4039	18.9075
1757	0.02	1	1.00343	105.277	1.71159	28.2704	18.5646
1758	0.02	1	0.996202	102.811	1.90572	31.5647	21.6352
1759	0.02	1	1.00125	94.4752	1.85292	28.0457	19.0174
1760	0.02	1	0.999249	114.365	1.9805	36.7132	25.5255
1761	0.02	1	1.0005	80.7253	2.78055	35.9356	27.7392
1762	0.02	1	0.994715	87.993	3.40089	45.4021	36.7412
1763	0.02	1	0.987303	105.596	1.83551	30.9881	20.9353
1764	0.02	1	1.00278	107.226	2.11295	36.9624	26.291
1765	0.02	1	0.983355	92.405	2.01901	30.3135	21.2226
1766	0.02	1	0.994707	97.6925	2.04172	32.4479	22.8072
1767	0.02	1	0.995159	92.3701	2.30336	34.7719	25.4394
1768	0.02	1	0.990447	95.3353	2.06864	32.1223	22.6822
1769	0.02	1	0.998159	100.299	2.2249	36.4782	26.3952
1770	0.02	1	1.00128	90.601	2.22826	33.0012	23.891
1771	0.02	1	0.994704	93.2209	2.64053	39.7548	30.2689
1772	0.02	1	0.987578	106.046	1.84138	31.2419	21.1331
1773	0.02	1	0.99565	81.3579	2.26666	30.1458	21.9436
1774	0.02	1	0.987687	110.727	2.08946	37.7149	26.7237
1775	0.02	1	0.989836	111.232	2.01639	36.4369	25.4978
1776	0.02	1	0.990198	108.85	2.09999	37.2763	26.4586
1777	0.02	1	0.998521	102.741	2.01473	33.6245	23.5228
1779	0.02	1	0.972006	92.0069	3.97758	52.2532	43.6031
1780	0.02	1	1.00268	85.9729	2.05537	28.765	20.266
1781	0.02	1	0.989158	90.6037	3.77592	49.9247	41.2594
1782	0.02	1	0.99992	107.67	1.78175	30.4491	20.3291
1783	0.02	1	1.00015	84.3667	3.2439	42.1591	33.7692
1784	0.02	1	0.999395	107.745	1.91612	33.2923	22.8661
1785	0.02	1	0.989123	87.256	3.90135	49.0102	40.7527
1786	0.02	1	0.983844	111.336	2.276	41.4221	30.191
1787	0.02	1	1.00128	90.601	2.22826	33.0012	23.891
1788	0.02	1	0.999785	88.2713	1.82915	25.7938	17.4023
1789	0.02	1	0.986713	109.488	1.97291	34.9942	24.2964
1790	0.02	1	0.99376	105.758	2.209	38.1845	27.5656
1791	0.02	1	0.997464	89.0291	2.22286	32.3492	23.4006
1792	0.02	1	0.994441	83.1854	3.62723	44.7308	36.6793
1793	0.02	1	0.983993	91.2237	2.51193	37.2422	27.9629
1794	0.02	1	0.988954	85.4481	4.05106	49.0288	41.0471
1795	0.02	1	0.989388	90.2443	2.82526	40.6908	31.5388
1796	0.02	1	0.988535	101.212	1.597	24.7319	15.7581
1797	0.02	1	0.98793	105.552	2.08215	35.8168	25.3481
1798	0.02	1	0.996224	107.215	2.0869	36.4704	25.8309
1799	0.02	1	0.987414	103.785	1.73633	28.3968	18.7596
1800	0.02	1	0.989154	98.7661	2.04882	32.9299	23.1743
1801	0.02	1	0.972824	113.643	1.91065	34.997	24.0112
1802	0.02	1	1.00239	91.4049	2.15119	32.1109	22.9789
1803	0.02	1	0.988024	101.72	1.64388	25.8753	16.6999
1804	0.02	1	0.994694	98.4048	2.54497	40.6439	30.6307
1805	0.02	1	1.00418	120.707	1.81489	34.9325	23.4952
1806	0.02	1	0.996202	102.811	1.90572	31.5647	21.6352
1807	0.02	1	0.978261	73.2227	3.87613	40.9739	34.0295
1808	0.02	1	1.00492	111.416	1.93691	34.8635	24.042
1809	0.02	1	0.989718	111.721	2.10819	38.4193	27.3063
1810	0.02	1	1.00483	101.137	1.65521	25.9693	16.8109
1811	0.02	1	0.990194	95.8026	2.61822	40.5601	30.8105
1812	0.02	1	1.00048	79.252	2.8237	35.7187	27.6811
1813	0.02	1	0.989082	83.1267	4.07236	47.8356	40.0853
1814	0.02	1	0.992924	107.316	1.92376	33.3147	22.9156
1815	0.02	1	1.00055	83.971	2.6925	36.4041	27.864
1816	0.02	1	0.980341	100.735	1.91315	31.0695	21.327
1817	0.02	1	1.00989	94.8332	1.76576	26.514	17.6373
1818	0.02	1	1.00046	77.8637	2.8664	35.5121	27.6257
1819	0.02	1	1.00239	91.4047	2.15121	32.1112	22.9792
1820	0.02	1	0.99466	82.0938	3.60392	43.9671	36.0068
1821	0.02	1	0.992239	90.8231	2.05434	30.3711	21.3937
1823	0.02	1	1.00068	98.3226	2.14347	34.4113	24.5954
1825	0.02	1	1.0006	85.7823	2.64526	36.6384	27.9098
1826	0.02	1	0.998742	115.864	1.80563	33.3186	22.3641
1827	0.02	1	0.986205	117.751	2.10172	40.3605	28.6558
1828	0.02	1	0.988874	89.7194	2.90397	41.3371	32.2618
1829	0.02	1	0.994768	107.879	1.86657	32.3107	21.9717
1830	0.02	1	0.993606	118.299	3.07692	56.9313	45.0558
1832	0.02	1	1.00576	104.607	1.8136	30.2468	20.3379
1833	0.02	1	0.985546	81.555	2.3399	31.1727	22.9177
1834	0.02	1	0.991507	96.7124	1.98736	31.1684	21.6976
1835	0.02	1	0.991631	102.888	1.83204	30.1234	20.336
1836	0.02	1	0.988496	102.499	1.76833	28.7103	19.1096
1837	0.02	1	0.988968	90.0256	3.88602	50.451	41.9201
1838	0.02	1	0.997996	101.649	1.89683	31.0359	21.2351
1839	0.02	1	0.994437	95.2197	3.27901	47.9372	38.4887
1840	0.02	1	0.997562	107.845	2.22136	39.1593	28.3206
1841	0.02	1	0.997951	106.495	2.08684	36.2245	25.6565
1842	0.02	1	0.992081	104.908	2.09306	35.7994	25.3815
1843	0.02	1	0.997082	90.6306	2.03574	30.0049	21.0682
1844	0.02	1	0.996481	107.307	1.58612	25.9691	16.4953
1845	0.02	1	0.993355	100.063	1.83397	29.3342	19.8114
1846	0.02	1	0.994882	91.135	2.66396	39.1576	29.8858
1848	0.02	1	0.994365	111.392	2.09193	37.99	26.9296
1849	0.02	1	0.987426	113.113	2.02923	37.3155	26.1717
1851	0.02	1	0.985988	115.541	2.00517	37.6129	26.2682
1852	0.02	1	0.995458	104.271	1.6175	25.9386	16.6217
1853	0.02	1	1.00018	89.4146	3.09933	43.2588	34.2932
1854	0.02	1	1.00253	98.8363	1.75552	27.4286	18.2023
1855	0.02	1	0.987985	110.233	1.62327	27.5576	17.6871
1856	0.02	1	0.9947	86.3576	3.45369	45.0113	36.543
1857	0.02	1	0.994672	83.4212	3.5551	44.2964	36.1771
1858	0.02	1	0.994684	88.8422	2.73555	39.0258	29.9966
1859	0.02	1	0.972684	119.198	2.3508	45.7646	33.6935
1860	0.02	1	0.994607	101.25	2.50599	41.2476	30.9493
1861	0.02	1	1.0006	87.7078	2.60154	36.9291	28.0028
1862	0.02	1	0.997996	101.649	1.89683	31.0359	21.2351
1863	0.02	1	0.998576	104.42	2.1391	36.4668	26.0467
1864	0.02	1	1.00022	98.3967	2.8884	45.146	35.1874
1865	0.02	1	0.987316	112.017	1.82791	32.7055	22.0595
1866	0.02	1	0.993784	103.025	2.03041	34.0095	23.8579
1867	0.02	1	0.97874	90.7666	2.60945	38.3173	29.0799
1868	0.02	1	1.00022	98.3967	2.8884	45.146	35.1874
1869	0.02	1	0.986981	99.8283	1.58426	24.1189	15.3119
1870	0.02	1	0.994707	97.6925	2.04172	32.4479	22.8072
1871	0.02	1	0.996153	83.4781	2.19704	29.9735	21.5997
1872	0.02	1	0.992878	97.6027	1.92136	30.2551	20.8014
1873	0.02	1	1.00062	85.7951	2.64303	36.6175	27.8875
1874	0.02	1	1.00028	104.615	1.84977	30.9917	21.0011
1875	0.02	1	1.00105	95.7166	2.15942	33.76	24.1899
1876	0.02	1	0.997871	103.987	1.69946	27.663	18.1113
1877	0.02	1	0.984797	119.217	2.52793	48.9473	36.8183
1879	0.02	1	0.990936	98.5161	2.00957	32.1494	22.4703
1880	0.02	1	0.994709	95.7072	2.59199	40.1689	30.4285
1881	0.02	1	0.986102	81.368	1.97858	26.0917	18.1343
1882	0.02	1	1.00395	105.611	1.74738	29.134	19.2972
1883	0.02	1	0.988948	82.9	4.15289	48.2191	40.5454
1884	0.02	1	0.985993	103.031	1.86976	30.922	21.0413
1885	0.02	1	0.989158	90.6036	3.77593	49.9248	41.2595
1886	0.02	1	0.999343	106.098	1.75143	29.3558	19.4627
1887	0.02	1	0.98194	100.489	1.97822	32.2163	22.3896
1888	0.02	1	0.990991	120.437	2.0058	39.2203	27.3939
1889	0.02	1	1.00125	102.16	1.4997	22.7825	14.0977
1890	0.02	1	0.986792	104.714	2.14425	36.662	26.2073
1891	0.02	1	0.979133	108.994	2.09079	37.1503	26.3295
1892	0.02	1	0.998831	97.9369	1.86073	29.2221	19.8474
1893	0.02	1	1.00055	83.971	2.6925	36.4041	27.864
1894	0.02	1	0.983744	117.954	2.61589	49.9002	37.8962
1895	0.02	1	0.9877	102.006	1.95097	32.1874	22.2561
1896	0.02	1	0.983486	83.7464	3.24952	41.8994	33.574
1897	0.02	1	0.978225	99.5478	1.45657	21.2352	12.9548
1899	0.02	1	0.975225	91.7653	2.52326	37.6143	28.2787
1900	0.02	1	1.00084	113.802	1.67248	29.6342	19.2697
1901	0.02	1	0.989991	87.5825	2.45247	34.9875	26.0881
1902	0.02	1	0.994441	81.9004	3.6724	44.3772	36.4782
1903	0.02	1	1.00022	102.687	2.36674	39.6804	29.2744
1904	0.02	1	1.00053	82.2951	2.73663	36.1616	27.798
1905	0.02	1	0.996905	95.1984	1.93157	29.6932	20.4555
1906	0.02	1	0.986529	117.873	2.0891	40.1416	28.4415
1907	0.02	1	0.993255	105.239	2.24459	38.6155	28.0212
1908	0.02	1	0.995619	91.8001	2.57986	38.3721	29.0295
1909	0.02	1	0.975815	117.836	2.28488	44.0091	32.1161
1910	0.02	1	0.988951	84.1325	4.10256	48.6118	40.7888
1911	0.02	1	1.0006	85.7823	2.64526	36.6384	27.9098
1912	0.02	1	0.977215	98.3815	1.90331	30.1597	20.6622
1913	0.02	1	0.995024	109.347	2.13536	38.1173	27.2095
1914	0.02	1	0.993737	104.948	1.73625	28.7133	18.9683
1915	0.02	1	1.01264	110.372	1.89223	33.6022	22.9698
1917	0.02	1	0.996847	102.399	1.99647	33.1719	23.1305
1919	0.02	1	0.992313	83.8866	2.16811	29.7113	21.3173
1920	0.02	1	0.997562	107.845	2.22138	39.1594	28.3208
1921	0.02	1	0.999547	100.393	1.99251	32.4492	22.6104
1922	0.02	1	0.983993	91.2237	2.51193	37.2422	27.9629
1923	0.02	1	1.00199	102.23	1.81436	29.5746	19.8892
1924	0.02	1	0.997209	112.574	1.91324	34.7229	23.8353
1925	0.02	1	0.996097	84.067	2.40476	32.9773	24.4464
1926	0.02	1	0.989169	102.825	2.25854	37.9644	27.6033
1928	0.02	1	0.989212	106.769	1.787	30.3068	20.2582
1929	0.02	1	0.99575	87.6314	2.1418	30.6444	21.8973
1930	0.02	1	1.00655	101.73	1.81259	29.3943	19.7603
1931	0.02	1	0.982135	114.568	1.93632	35.837	24.7106
1932	0.02	1	0.977517	116.048	2.10051	39.752	28.2182
1933	0.02	1	0.995835	98.399	2.17181	34.913	25.0636
1934	0.02	1	1.00099	93.6468	1.66589	24.2564	15.7459
1935	0.02	1	0.978047	87.3998	3.40581	45.1391	36.5396
1936	0.02	1	0.98318	82.0949	3.36054	42.0236	33.9209
1937	0.02	1	0.993847	108.31	2.01621	35.4762	24.8247
1938	0.02	1	0.989315	84.6597	2.97287	39.7128	31.1726
1939	0.02	1	0.99811	110.081	1.95428	34.8031	24.0798
1940	0.02	1	1.00139	90.7548	1.85363	26.9539	18.2798
1941	0.02	1	0.983265	82.9434	2.76281	36.7316	28.3067
1942	0.02	1	0.995297	102.305	2.42724	40.4809	30.0922
1944	0.02	1	0.985003	103.516	2.24387	37.9715	27.551
1945	0.02	1	0.999335	101.774	1.33344	18.8237	10.9713
1946	0.02	1	0.997218	97.1437	2.09995	33.2668	23.6125
1947	0.02	1	0.995943	82.17	2.45691	32.8798	24.5295
1948	0.02	1	0.993112	111.015	2.45101	44.3243	33.0442
1949	0.02	1	1.00015	84.3667	3.2439	42.1591	33.7692
1951	0.02	1	0.976073	117.563	1.92507	36.5249	25.1302
1952	0.02	1	0.969658	81.5149	2.53096	33.5035	25.21
1953	0.02	1	0.985146	105.713	1.97515	33.8315	23.4988
1955	0.02	1	0.986296	93.8687	1.79776	26.8465	17.9885
1956	0.02	1	0.992904	116.862	2.06249	39.248	27.685
1957	0.02	1	0.985245	95.8038	2.08959	32.6341	23.1241
1958	0.02	1	0.983459	78.4375	3.43026	40.7016	32.9971
1959	0.02	1	0.983163	84.9944	3.27376	42.7424	34.3057
1960	0.02	1	0.993223	94.8021	2.12165	32.8227	23.3791
1961	0.02	1	1.00112	80.4265	2.4414	31.9954	23.8254
1962	0.02	1	0.983076	99.3192	2.93955	46.1912	36.1585
1963	0.02	1	0.975603	115.279	2.27189	42.8125	31.1866
1964	0.02	1	0.988843	96.4806	2.76181	42.7139	32.9137
1965	0.02	1	0.995479	94.3668	1.51789	21.4265	13.3351
1966	0.02	1	0.990749	85.49	2.21323	30.9267	22.3401
1967	0.02	1	0.979578	89.618	2.2747	33.3232	24.2837
1968	0.02	1	0.978841	95.7867	2.50365	38.9894	29.2471
1969	0.02	1	0.972197	85.3261	3.00358	40.3363	31.7405
1970	0.02	1	0.993468	109.231	2.51079	44.5755	33.4647
1971	0.02	1	1.00245	89.501	1.87462	26.9454	18.3536
1972	0.02	1	0.99514	87.7077	2.39068	34.2163	25.3203
1973	0.02	1	0.994704	93.2209	2.64053	39.7548	30.2689
1974	0.02	1	0.972629	85.6491	3.8651	47.8481	39.7175
1975	0.02	1	0.990758	85.6169	1.89891	26.1749	17.9166
1976	0.02	1	1.00018	89.4115	3.09984	43.2626	34.2975
1977	0.02	1	1.00114	95.4761	1.98143	30.6657	21.3245
1978	0.02	1	0.995301	107.158	1.60988	26.4818	16.9341
1979	0.02	1	1.00018	89.4129	3.09961	43.2609	34.2956
1980	0.02	1	0.976891	106.807	2.14292	37.3707	26.7084
1981	0.02	1	0.984566	108.107	1.75234	29.9316	19.8486
1982	0.02	1	0.981094	101.17	1.76049	28.178	18.7213
1983	0.02	1	0.998681	106.239	1.82051	30.8637	20.784
1984	0.02	1	0.994439	91.0805	3.38555	46.8544	37.8802
1985	0.02	1	0.988828	85.1626	4.13326	49.4079	41.5108
1986	0.02	1	1.00363	83.3062	1.81389	24.0924	16.2007
1987	0.02	1	1.0006	87.7078	2.60154	36.9291	28.0028
1988	0.02	1	0.993419	110.468	1.96709	35.1884	24.4048
1989	0.02	1	0.984335	102.746	2.29784	38.5871	28.2094
1990	0.02	1	0.984481	123.013	2.1047	42.2279	29.9962
1991	0.02	1	0.995271	106.148	1.96884	33.8468	23.482
1992	0.02	1	0.983962	89.273	3.0164	42.3368	33.3487
1993	0.02	1	0.99923	99.313	1.87297	29.8678	20.3373
1994	0.02	1	0.978308	84.5781	3.42772	43.8667	35.5576
1995	0.02	1	1.00245	103.936	1.97354	33.2317	23.0753
1996	0.02	1	0.997583	94.1525	1.95304	29.7454	20.5756
1997	0.02	1	0.985955	112.563	2.16977	39.8996	28.6345
1999	0.02	1	0.973372	88.9019	2.41019	34.9475	25.9244
2000	0.02	1	0.975868	96.6604	1.69311	25.5866	16.7252
1010	0.02	2	0.991667	74.4532	17.3261	65.3846	62.7238
1018	0.02	2	0.983333	76.0372	18.5256	67.3397	64.7733
1027	0.02	2	0.983336	80.6583	9.50354	63.6519	59.0088
1034	0.02	2	1	75.4672	17.9058	66.5544	63.932
1040	0.02	2	0.995833	75.4373	15.7718	65.4063	62.4882
1041	0.02	2	0.975	74.7136	16.5222	65.2	62.4204
1043	0.02	2	0.970833	76.3023	16.8602	66.7685	63.9778
1044	0.02	2	0.9625	74.012	17.2197	64.9451	62.2862
1051	0.02	2	0.995833	74.0754	16.5712	64.6691	61.9201
1052	0.02	2	0.995833	73.7433	17.6101	64.8971	62.2978
1064	0.02	2	0.970833	74.5577	17.7377	65.6741	63.0623
1073	0.02	2	1	74.1869	18.9048	65.8613	63.4007
1111	0.02	2	0.975	74.0417	18.0724	65.373	62.8203
1133	0.02	2	0.975	76.9986	15.4103	66.5369	63.5004
1157	0.02	2	0.958333	74.3045	16.9602	65.0715	62.3675
1163	0.02	2	0.979167	76.5465	16.6975	66.8951	64.0725
1165	0.02	2	0.991667	74.0026	17.4104	65.0298	62.396
1166	0.02	2	0.995833	76.6758	15.5208	66.3269	63.321
1171	0.02	2	0.995975	92.1602	2.53894	37.9848	28.6075
1218	0.02	2	1	74.145	19.2689	65.9723	63.5532
1225	0.02	2	0.983333	74.7161	17.546	65.7224	63.0807
1226	0.02	2	0.979167	75.3629	15.6369	65.2614	62.3253
1230	0.02	2	0.983334	77.0421	12.1308	63.9975	60.3104
1233	0.02	2	0.983334	77.0712	11.1989	63.041	59.1164
1246	0.02	2	0.995833	76.6357	14.6332	65.7117	62.5575
1255	0.02	2	0.983333	75.1139	19.393	66.8844	64.4473
1267	0.02	2	0.995833	74.6076	16.1071	64.8794	62.0438
1278	0.02	2	1	73.3866	19.214	65.2757	62.8755
1287	0.02	2	0.983334	78.8464	11.1266	64.4088	60.3739
1298	0.02	2	0.983333	76.6212	12.2533	63.7659	60.1278
1308	0.02	2	1	74.0015	18.7616	65.6371	63.1665
1315	0.02	2	0.983333	73.987	18.0483	65.3139	62.7602
1322	0.02	2	0.979167	74.1669	16.8054	64.8716	62.1517
1327	0.02	2	0.983333	75.3273	18.1753	66.5549	63.9706
1342	0.02	2	0.995833	74.5117	16.7116	65.1242	62.3786
1352	0.02	2	0.983333	75.0473	18.3882	66.4027	63.8535
1381	0.02	2	0.991667	75.0488	16.5948	65.5316	62.7498
1422	0.02	2	1	75.0749	18.7371	66.5787	64.0694
1424	0.02	2	0.966667	75.0233	18.0001	66.2066	63.6112
1427	0.02	2	0.995833	74.5493	16.4692	65.0281	62.2471
1440	0.02	2	0.991667	74.5503	16.6769	65.1398	62.3879
1441	0.02	2	1	74.8124	18.969	66.4434	63.9693
1455	0.02	2	0.979167	75.2934	15.9594	65.3912	62.5073
1475	0.02	2	0.995833	75.1284	15.986	65.2632	62.3896
1482	0.02	2	0.979167	74.8182	15.7162	64.8368	61.9342
1493	0.02	2	0.983333	74.4817	19.1731	66.2332	63.7927
1561	0.02	2	0.995833	76.0845	15.4387	65.7647	62.7688
1587	0.02	2	1	75.2845	18.8788	66.8248	64.3248
1603	0.02	2	0.991199	93.4172	2.25229	34.3957	24.9864
1619	0.02	2	1	75.3773	18.3717	66.6873	64.1249
1666	0.02	2	0.966667	74.1426	19.5335	66.0747	63.6841
1674	0.02	2	0.991667	76.254	16.0888	66.3006	63.3996
1681	0.02	2	0.995833	75.466	15.6441	65.355	62.416
1692	0.02	2	0.9875	73.6999	18.6073	65.3045	62.8264
1698	0.02	2	0.983333	75.1334	19.2748	66.8542	64.4035
1701	0.02	2	1	74.5807	19.0749	66.2812	63.8265
1704	0.02	2	0.983333	74.7361	18.907	66.3498	63.8712
1713	0.02	2	1	75.0749	18.7371	66.5787	64.0694
1731	0.02	2	0.979167	75.0038	16.096	65.2176	62.3652
1737	0.02	2	0.991667	75.0796	16.4323	65.4706	62.6645
1744	0.02	2	0.983333	73.3198	18.836	65.0632	62.6237
1746	0.02	2	0.975	75.2791	16.2237	65.5291	62.6852
1753	0.02	2	0.991667	75.0479	16.5997	65.5334	62.7524
1778	0.02	2	0.995833	75.7863	15.4684	65.5252	62.5459
1822	0.02	2	0.9875	74.2166	17.6668	65.3403	62.7316
1824	0.02	2	0.983333	73.8775	19.0875	65.6613	63.2312
1831	0.02	2	0.995833	78.0483	14.6803	66.9561	63.7521
1847	0.02	2	0.979167	77.418	15.0475	66.6642	63.5503
1850	0.02	2	0.975	75.934	15.8016	65.8546	62.922
1878	0.02	2	0.991667	74.0486	18.8384	65.7109	63.2474
1898	0.02	2	1	74.6917	18.3019	66.0499	63.5026
1916	0.02	2	0.970833	73.3379	19.5706	65.3718	63.011
1918	0.02	2	0.979167	73.2102	17.976	64.5957	62.0601
1927	0.02	2	0.970833	75.2975	16.3332	65.6061	62.7775
1943	0.02	2	0.983333	73.284	19.3572	65.2409	62.8594
1950	0.02	2	0.979167	74.8039	15.7947	64.8706	61.9806
[truncated: 18,021 more rows]

## Sheet: SF3RS3
Dataset number	alpha	Success of fit	c	x0	beta	EC10	EC5	95th percentile of EC10	95th percentile of EC5
1	0.01	1	0.9893	102.663	3.39943	52.9563	42.8505	54.5869	43.9695	0.00187617	0.00375235
3	0.01	1	0.998579	117.377	2.89087	53.8903	42.0118
4	0.01	1	0.989012	104.091	3.4864	54.5869	44.4038
5	0.01	1	1.00016	85.9282	3.19699	42.5045	33.9352
6	0.01	1	0.988963	88.3805	3.94273	49.9433	41.609
7	0.01	1	0.989133	117.094	3.18711	57.7945	46.1103
8	0.01	1	0.991923	110.139	2.29475	41.3092	30.1867
9	0.01	1	1.00021	104.302	2.77986	46.4213	35.831
10	0.01	1	1.00022	102.687	2.36674	39.6803	29.2744
11	0.01	1	0.999446	112.833	2.77445	50.139	38.6811
12	0.01	1	0.994396	107.5	2.4396	42.7366	31.8168
13	0.01	1	0.996811	119.021	2.08204	40.3848	28.5804
14	0.01	1	0.98921	116.157	2.4889	47.03	35.2185
15	0.01	1	0.999349	116.991	2.259	43.2034	31.4145
18	0.01	1	1.00022	93.5334	2.99306	44.0999	34.6729
19	0.01	1	1.0002	93.4989	2.99736	44.1312	34.7095
21	0.01	1	0.998454	109.958	2.43198	43.5878	32.4205
22	0.01	1	0.994437	95.2196	3.27902	47.9372	38.4888
23	0.01	1	0.991662	115.834	2.6691	49.851	38.0671
24	0.01	1	0.994438	93.0582	3.33319	47.3746	38.173
26	0.01	1	1.00053	99.9701	2.3822	38.8696	28.733
29	0.01	1	1.00023	101.229	2.83208	45.7313	35.4674
30	0.01	1	0.999446	112.833	2.77445	50.139	38.6811
33	0.01	1	0.988843	96.4806	2.76181	42.7139	32.9137
34	0.01	1	1.00019	91.3686	3.04934	43.6812	34.4965
36	0.01	1	0.998464	119.223	2.3177	45.1524	33.0977
37	0.01	1	0.999824	110.269	2.74595	48.589	37.3844
38	0.01	1	0.99379	116.017	2.45862	46.4529	34.6626
40	0.01	1	1.00022	98.3967	2.8884	45.146	35.1874
41	0.01	1	0.999745	105.263	2.37172	40.757	30.0879
43	0.01	1	0.999824	110.269	2.74595	48.589	37.3844
46	0.01	1	0.994424	106.411	3.04326	50.7975	40.0975
47	0.01	1	1.00023	101.229	2.83208	45.7313	35.4674
48	0.01	1	0.988831	83.8928	4.18056	48.9719	41.2257
49	0.01	1	1.00015	82.9062	3.28986	41.8327	33.6117
50	0.01	1	1.00018	89.4115	3.09984	43.2625	34.2975
53	0.01	1	0.99774	112.125	2.48133	45.2722	33.8722
54	0.01	1	0.999136	107.68	2.39458	42.0723	31.149
55	0.01	1	0.989082	83.1267	4.07234	47.8355	40.0852
59	0.01	1	0.997088	117.921	2.40594	46.2785	34.3118
66	0.01	1	1.00009	107.408	2.74672	47.3395	36.4258
68	0.01	1	0.986987	115.22	2.74107	50.6966	38.9878
70	0.01	1	0.997713	115.333	2.36586	44.5513	32.8643
73	0.01	1	0.989393	103.299	2.57413	43.0949	32.5821
74	0.01	1	0.993606	118.299	3.07691	56.9313	45.0557
75	0.01	1	0.995412	91.5911	2.60441	38.6008	29.2795
76	0.01	1	0.998096	131.721	2.82751	59.4301	46.0727
78	0.01	1	1.00317	112.914	2.28866	42.2394	30.8407
79	0.01	1	0.992982	122.81	3.25736	61.5459	49.3431
80	0.01	1	0.998153	119.483	2.97114	56.0234	43.9695
82	0.01	1	0.99466	82.0938	3.60392	43.9671	36.0067
84	0.01	1	1.00022	102.687	2.36674	39.6803	29.2744
87	0.01	1	0.994435	100.224	3.16463	49.2202	39.2066
89	0.01	1	0.994439	89.2598	3.43644	46.3721	37.6084
91	0.01	1	0.999018	115.177	2.82445	51.9212	40.2404
94	0.01	1	0.994439	91.08	3.38563	46.8549	37.8807
99	0.01	1	0.995676	118.158	2.68864	51.1637	39.1461
100	0.01	1	0.993285	120.599	3.15825	59.1417	47.0879
101	0.01	1	0.990734	111.883	2.37207	43.3263	31.986
103	0.01	1	0.999824	110.268	2.74597	48.5892	37.3847
104	0.01	1	0.995475	99.4724	2.45531	39.7794	29.6712
105	0.01	1	0.991486	124.325	2.16962	44.0655	31.6235
107	0.01	1	0.988813	91.238	3.93086	51.4692	42.8567
108	0.01	1	1.00771	112.382	1.78892	31.9433	21.3613
109	0.01	1	1.00009	107.408	2.74672	47.3395	36.4258
110	0.01	1	0.999824	110.269	2.74595	48.589	37.3844
113	0.01	1	0.999824	110.269	2.74595	48.589	37.3844
114	0.01	1	0.989447	94.8281	2.7201	41.4611	31.8209
118	0.01	1	0.983132	90.1556	3.13735	44.0029	34.9814
119	0.01	1	0.994704	93.2209	2.64053	39.7548	30.2689
120	0.01	1	1.0002	93.4989	2.99736	44.1312	34.7095
121	0.01	1	0.997026	114.2	2.54112	47.1048	35.4847
122	0.01	1	0.994436	97.5952	3.2229	48.5496	38.8317
124	0.01	1	0.994438	93.0582	3.33319	47.3746	38.173
125	0.01	1	1.00022	93.5334	2.99306	44.0999	34.6729
126	0.01	1	1.00179	117.928	2.36863	45.6045	33.6531
127	0.01	1	1.00068	94.5534	2.45991	37.8771	28.2678
130	0.01	1	0.998579	117.377	2.89087	53.8903	42.0118
131	0.01	1	0.992882	111.548	2.55074	46.1645	34.8136
136	0.01	1	0.994435	100.224	3.16463	49.2202	39.2066
137	0.01	1	0.994435	100.224	3.16463	49.2202	39.2066
138	0.01	1	0.994436	97.5952	3.2229	48.5496	38.8317
144	0.01	1	1.00202	109.868	2.13218	38.2388	27.2826
145	0.01	1	0.994436	97.5952	3.2229	48.5496	38.8317
146	0.01	1	0.995102	99.4834	3.02766	47.3099	37.2991
148	0.01	1	0.99444	95.2279	3.27798	47.931	38.4811
149	0.01	1	1.00022	98.3967	2.8884	45.146	35.1874
150	0.01	1	0.987677	113.502	2.65386	48.6114	37.063
151	0.01	1	1.00022	98.3967	2.8884	45.146	35.1874
152	0.01	1	1.00019	91.3762	3.04825	43.6733	34.4873
154	0.01	1	0.994732	89.7628	3.34633	45.8182	36.9503
156	0.01	1	0.990528	119.835	2.83005	54.1062	41.955
157	0.01	1	1.00023	101.229	2.83208	45.7313	35.4674
158	0.01	1	1.00016	85.9282	3.19699	42.5045	33.9352
159	0.01	1	1.00009	107.408	2.74672	47.3395	36.4258
160	0.01	1	0.994439	91.08	3.38563	46.8549	37.8807
162	0.01	1	1.00137	105.8	1.94565	33.2792	22.9878
163	0.01	1	0.994398	114.131	2.9219	52.8349	41.2981
167	0.01	1	0.988802	95.1035	3.81961	52.7627	43.7
171	0.01	1	0.994442	80.6882	3.71678	44.0415	36.2871
172	0.01	1	0.994873	104.757	2.97303	49.142	38.5746
175	0.01	1	0.991792	116.167	2.65018	49.6944	37.8745
176	0.01	1	0.994424	106.411	3.04326	50.7975	40.0975
178	0.01	1	1.0006	99.241	2.81029	44.5579	34.4893
180	0.01	1	1.00016	85.9282	3.19699	42.5045	33.9352
181	0.01	1	1.00023	101.229	2.83208	45.7313	35.4674
182	0.01	1	1.00018	89.4115	3.09984	43.2625	34.2975
183	0.01	1	1.00066	92.0803	2.50729	37.5296	28.1637
186	0.01	1	0.994197	113.064	2.98507	53.2011	41.8017
187	0.01	1	0.988812	91.237	3.93104	51.47	42.8577
189	0.01	1	0.989061	80.8034	4.17772	47.1512	39.6884
190	0.01	1	1.00022	102.687	2.36674	39.6803	29.2744
191	0.01	1	0.989002	101.041	3.56196	53.718	43.8889
196	0.01	1	0.988821	87.9741	4.03498	50.3665	42.1372
197	0.01	1	0.995098	94.9499	2.26447	35.1484	25.5772
198	0.01	1	0.994441	81.9003	3.67241	44.3772	36.4783
201	0.01	1	1.00021	104.302	2.77986	46.4213	35.831
202	0.01	1	0.994439	91.08	3.38563	46.8549	37.8807
205	0.01	1	0.994526	100.537	3.13461	49.0388	38.9771
206	0.01	1	0.994694	98.4047	2.54497	40.6439	30.6308
208	0.01	1	1.00019	91.3686	3.04934	43.6812	34.4965
211	0.01	1	0.999824	110.269	2.74595	48.589	37.3844
212	0.01	1	0.977246	109.253	2.45609	43.7034	32.6012
213	0.01	1	1.00317	112.914	2.28866	42.2394	30.8407
214	0.01	1	0.988821	87.974	4.03498	50.3665	42.1372
216	0.01	1	0.998464	119.223	2.3177	45.1524	33.0977
219	0.01	1	0.989139	88.8579	3.83997	49.4519	40.9989
220	0.01	1	1.00202	109.868	2.13219	38.2389	27.2827
221	0.01	1	0.994441	84.5524	3.58118	45.1046	36.8915
222	0.01	1	0.988986	95.9429	3.70091	52.232	42.9998
223	0.01	1	0.992882	111.548	2.55074	46.1645	34.8136
224	0.01	1	0.988656	105.082	2.63291	44.7024	34.0092
226	0.01	1	0.989023	107.582	3.40606	55.5652	44.9801
232	0.01	1	0.994197	113.062	2.98516	53.2016	41.8023
234	0.01	1	0.994689	111.374	2.89833	51.237	39.9689
236	0.01	1	1.00373	110.03	2.27557	40.9286	29.8296
237	0.01	1	0.994379	104.08	2.48512	42.0821	31.4994
240	0.01	1	0.999824	110.269	2.74595	48.589	37.3844
242	0.01	1	0.99774	112.125	2.48133	45.2722	33.8722
245	0.01	1	0.994453	97.6461	3.2173	48.5159	38.7897
246	0.01	1	0.999018	115.178	2.82443	51.9211	40.2402
247	0.01	1	0.994751	91.6868	3.29001	46.2646	37.1731
249	0.01	1	0.999446	112.832	2.77448	50.1392	38.6814
250	0.01	1	1.00041	96.2139	2.9025	44.3119	34.5791
251	0.01	1	1.00021	95.8305	2.94374	44.6173	34.9386
253	0.01	1	0.99774	112.125	2.48133	45.2722	33.8722
256	0.01	1	0.994848	101.548	3.04073	48.4463	38.234
259	0.01	1	0.995388	127.964	2.62273	54.2567	41.2342
260	0.01	1	1.0002	93.4989	2.99736	44.1312	34.7095
261	0.01	1	0.994848	101.548	3.04073	48.4463	38.234
264	0.01	1	0.994848	101.548	3.04073	48.4463	38.234
265	0.01	1	0.994435	100.224	3.16463	49.2202	39.2066
266	0.01	1	1.00017	87.6045	3.14901	42.8714	34.1109
267	0.01	1	1.00023	101.229	2.83208	45.7313	35.4674
270	0.01	1	0.999144	127.1	2.64134	54.217	41.2838
271	0.01	1	0.999018	115.178	2.82443	51.9211	40.2402
272	0.01	1	0.994436	97.5952	3.2229	48.5496	38.8317
273	0.01	1	0.998594	129.389	2.72984	56.7391	43.5877
274	0.01	1	1.00066	97.2118	2.4158	38.2971	28.4289
275	0.01	1	0.994882	91.135	2.66396	39.1576	29.8859
276	0.01	1	0.998454	109.958	2.43198	43.5878	32.4205
281	0.01	1	1.0006	99.241	2.81029	44.5579	34.4893
282	0.01	1	0.999745	105.263	2.37172	40.757	30.0879
286	0.01	1	0.994439	93.0592	3.33305	47.3738	38.172
287	0.01	1	0.999745	105.263	2.37172	40.757	30.0879
288	0.01	1	1.00021	95.8305	2.94374	44.6173	34.9386
289	0.01	1	0.988879	119.687	3.25292	59.9244	48.0286
292	0.01	1	0.994197	113.062	2.98516	53.2016	41.8023
293	0.01	1	0.990528	119.835	2.83007	54.1063	41.9552
294	0.01	1	0.997755	121.535	3.06431	58.3128	46.1047
298	0.01	1	0.994558	117.075	2.29301	43.8779	32.0561
300	0.01	1	0.98921	116.157	2.4889	47.03	35.2185
302	0.01	1	0.994526	100.537	3.13461	49.0388	38.9771
304	0.01	1	0.989879	113.932	2.43363	45.1913	33.62
307	0.01	1	0.994794	96.1088	3.17067	47.2633	37.6641
310	0.01	1	1.00327	100.707	2.1671	35.6516	25.5754
312	0.01	1	1.00019	91.3686	3.04934	43.6812	34.4965
314	0.01	1	0.998579	117.377	2.89087	53.8903	42.0118
315	0.01	1	0.994439	89.2598	3.43643	46.372	37.6084
317	0.01	1	0.988808	93.0842	3.87615	52.0881	43.2601
318	0.01	1	0.989203	94.6341	3.63825	50.9827	41.831
321	0.01	1	0.993922	115.829	3.0166	54.9335	43.2718
322	0.01	1	0.99444	87.5761	3.4859	45.922	37.3543
323	0.01	1	0.994732	89.7625	3.34638	45.8186	36.9507
324	0.01	1	0.994608	101.25	2.50596	41.2474	30.949
325	0.01	1	0.994368	109.864	2.99494	51.8239	40.7519
326	0.01	1	0.999745	105.263	2.37174	40.7572	30.0882
327	0.01	1	0.992215	123.843	2.4864	50.0963	37.5037
329	0.01	1	1.00021	104.302	2.77986	46.4213	35.831
334	0.01	1	0.988813	91.238	3.93086	51.4692	42.8567
335	0.01	1	0.989203	94.6344	3.6382	50.9825	41.8307
336	0.01	1	1.00009	107.408	2.74675	47.3396	36.426
337	0.01	1	1.00009	107.408	2.74675	47.3396	36.426
338	0.01	1	0.99227	113.738	2.60419	47.931	36.3557
339	0.01	1	0.999136	107.68	2.39458	42.0723	31.149
341	0.01	1	0.994751	91.6868	3.29001	46.2646	37.1731
343	0.01	1	1.00021	95.8305	2.94374	44.6173	34.9386
345	0.01	1	0.994437	95.2196	3.27902	47.9372	38.4888
347	0.01	1	0.99008	114.21	2.41619	45.0002	33.4064
349	0.01	1	1.00022	102.687	2.36674	39.6803	29.2744
350	0.01	1	0.994732	89.7625	3.34638	45.8186	36.9507
354	0.01	1	0.994439	91.08	3.38563	46.8549	37.8807
356	0.01	1	1.00066	97.2114	2.41584	38.2974	28.4293
358	0.01	1	0.994439	89.2598	3.43644	46.3721	37.6084
361	0.01	1	0.99482	98.678	3.10713	47.8276	37.9372
363	0.01	1	0.999018	115.178	2.82443	51.9211	40.2402
366	0.01	1	1.00023	101.229	2.83208	45.7313	35.4674
369	0.01	1	0.994435	100.224	3.16463	49.2202	39.2066
371	0.01	1	1.00019	91.3762	3.04825	43.6733	34.4873
374	0.01	1	0.988802	95.1035	3.81961	52.7627	43.7
377	0.01	1	0.986579	117.713	2.79171	52.5705	40.622
379	0.01	1	0.987997	104.657	2.31803	39.6416	29.0595
380	0.01	1	0.998454	109.959	2.43195	43.5876	32.4203
383	0.01	1	0.998573	113.068	2.31351	42.7463	31.3164
384	0.01	1	0.998454	109.959	2.43195	43.5876	32.4203
386	0.01	1	0.994433	103.152	3.10412	49.9608	39.6205
387	0.01	1	1.00021	95.8305	2.94374	44.6173	34.9386
392	0.01	1	1.0006	99.241	2.81029	44.5579	34.4893
394	0.01	1	0.994379	104.08	2.48512	42.0821	31.4994
395	0.01	1	0.996157	118.053	2.21312	42.7044	30.8472
396	0.01	1	1.00066	97.2114	2.41584	38.2974	28.4293
397	0.01	1	0.995297	102.305	2.42722	40.4807	30.0921
398	0.01	1	0.99774	112.124	2.48135	45.2723	33.8724
399	0.01	1	0.9893	102.663	3.39943	52.9563	42.8505
402	0.01	1	1.00053	99.9705	2.38218	38.8694	28.7326
403	0.01	1	0.999144	127.1	2.64134	54.217	41.2838
404	0.01	1	0.988273	117.856	2.58187	49.2967	37.3023
405	0.01	1	1.00053	99.9705	2.38218	38.8694	28.7326
407	0.01	1	0.994704	93.2207	2.64055	39.755	30.2692
408	0.01	1	0.999824	110.269	2.74595	48.589	37.3844
409	0.01	1	1.00023	101.229	2.83208	45.7313	35.4674
411	0.01	1	0.99774	112.125	2.48133	45.2722	33.8722
412	0.01	1	0.994396	107.5	2.43958	42.7364	31.8166
414	0.01	1	1.00022	98.3967	2.8884	45.146	35.1874
415	0.01	1	0.994435	100.224	3.16463	49.2202	39.2066
418	0.01	1	0.99485	108.182	2.91664	50.0113	39.0736
419	0.01	1	0.995636	112.061	2.32374	42.5474	31.2134
420	0.01	1	0.999745	105.263	2.37174	40.7572	30.0882
421	0.01	1	1.00179	117.928	2.36863	45.6045	33.6531
422	0.01	1	1.00373	110.03	2.27558	40.9288	29.8298
426	0.01	1	1.00019	91.3686	3.04934	43.6812	34.4965
427	0.01	1	0.999446	112.832	2.77448	50.1392	38.6814
429	0.01	1	0.998153	119.483	2.97116	56.0235	43.9696
430	0.01	1	1.00021	104.302	2.77986	46.4213	35.831
432	0.01	1	0.994433	103.152	3.10412	49.9608	39.6205
434	0.01	1	0.994906	97.6161	2.23564	35.6752	25.8543
436	0.01	1	0.994441	84.5524	3.58118	45.1046	36.8915
438	0.01	1	0.994437	95.2196	3.27902	47.9372	38.4888
440	0.01	1	0.994693	114.067	2.38727	44.4398	32.8715
442	0.01	1	1.0002	93.4989	2.99736	44.1312	34.7095
446	0.01	1	0.999446	112.832	2.77448	50.1392	38.6814
447	0.01	1	1.00014	81.5351	3.33497	41.5233	33.4621
448	0.01	1	0.988812	91.237	3.93104	51.47	42.8577
451	0.01	1	1.00022	98.3967	2.8884	45.146	35.1874
452	0.01	1	0.99774	112.124	2.48135	45.2723	33.8724
453	0.01	1	0.99227	113.738	2.60417	47.9309	36.3555
454	0.01	1	1.00066	92.0803	2.50729	37.5296	28.1637
455	0.01	1	0.99693	109.623	2.18021	39.0511	28.0701
458	0.01	1	0.998493	105.614	2.18396	37.6896	27.1068
459	0.01	1	1.00022	98.3967	2.8884	45.146	35.1874
460	0.01	1	0.994435	100.224	3.16463	49.2202	39.2066
461	0.01	1	1.00023	101.229	2.83208	45.7313	35.4674
462	0.01	1	0.998576	104.419	2.13913	36.4672	26.0471
464	0.01	1	1.0002	93.4989	2.99736	44.1312	34.7095
467	0.01	1	0.999136	107.68	2.3946	42.0725	31.1493
469	0.01	1	0.999824	110.269	2.74595	48.589	37.3844
473	0.01	1	0.99482	98.679	3.10703	47.8269	37.9364
477	0.01	1	0.983092	96.7066	2.99104	45.5729	35.8252
480	0.01	1	0.988979	93.7794	3.76533	51.5881	42.6112
482	0.01	1	1.0025	115.497	2.32236	43.8265	32.1458
483	0.01	1	0.988821	87.9734	4.03513	50.3672	42.138
486	0.01	1	0.98921	116.157	2.4889	47.03	35.2185
489	0.01	1	0.994439	91.08	3.38563	46.8549	37.8807
491	0.01	1	0.994368	109.864	2.99494	51.8239	40.7519
492	0.01	1	1.00022	98.3967	2.8884	45.146	35.1874
495	0.01	1	0.982421	121.738	2.80089	54.5122	42.158
497	0.01	1	1.0025	115.497	2.32236	43.8265	32.1458
500	0.01	1	0.99099	112.208	2.35135	43.0902	31.7268
503	0.01	1	1.0002	93.4989	2.99736	44.1312	34.7095
504	0.01	1	1.0025	115.497	2.32236	43.8265	32.1458
505	0.01	1	0.99774	112.125	2.48133	45.2722	33.8722
507	0.01	1	1.00317	112.914	2.28866	42.2394	30.8407
508	0.01	1	0.984848	109.209	2.22295	39.6833	28.7062
509	0.01	1	1.00014	81.5351	3.33497	41.5233	33.4621
511	0.01	1	0.99444	95.2279	3.27798	47.931	38.4811
512	0.01	1	1.00278	107.226	2.11294	36.9623	26.2909
514	0.01	1	0.994694	98.4047	2.54497	40.6439	30.6308
518	0.01	1	0.994771	93.7916	3.23153	46.7445	37.4102
519	0.01	1	0.994689	111.373	2.89839	51.2374	39.9694
520	0.01	1	0.999746	124.832	2.56117	51.8484	39.1449
521	0.01	1	0.994751	91.6879	3.28984	46.2635	37.1718
522	0.01	1	0.988821	87.9741	4.03497	50.3665	42.1371
525	0.01	1	1.00023	101.229	2.83208	45.7313	35.4674
528	0.01	1	1.00023	101.229	2.83208	45.7313	35.4674
529	0.01	1	0.994433	103.152	3.10412	49.9608	39.6205
530	0.01	1	1.0002	93.4989	2.99736	44.1312	34.7095
534	0.01	1	0.994379	104.08	2.48512	42.0821	31.4994
535	0.01	1	1.00022	98.3967	2.8884	45.146	35.1874
539	0.01	1	1.00317	112.914	2.28866	42.2394	30.8407
541	0.01	1	0.998579	117.377	2.89087	53.8903	42.0118
542	0.01	1	0.999018	115.177	2.82448	51.9214	40.2406
543	0.01	1	1.00317	112.914	2.28866	42.2394	30.8407
547	0.01	1	0.999136	107.68	2.39458	42.0723	31.149
549	0.01	1	0.99516	89.9497	2.34653	34.4748	25.3674
552	0.01	1	1.00023	101.229	2.83208	45.7313	35.4674
553	0.01	1	0.989012	104.091	3.4864	54.5869	44.4038
554	0.01	1	0.994438	93.0582	3.33319	47.3746	38.173
559	0.01	1	1.00022	102.687	2.36674	39.6803	29.2744
563	0.01	1	0.988947	82.8999	4.1529	48.2192	40.5455
564	0.01	1	1.00125	88.2459	2.27124	32.7635	23.8643
565	0.01	1	0.994435	100.224	3.16463	49.2202	39.2066
567	0.01	1	1.00063	89.8041	2.55479	37.2178	28.0792
569	0.01	1	1.00016	85.9283	3.19698	42.5045	33.9351
570	0.01	1	1.00066	97.2114	2.41584	38.2974	28.4293
571	0.01	1	0.999136	107.68	2.39458	42.0723	31.149
575	0.01	1	0.999136	107.68	2.39458	42.0723	31.149
577	0.01	1	0.988963	88.3796	3.94294	49.9443	41.6103
578	0.01	1	0.997616	121.419	2.38343	47.2323	34.9202
582	0.01	1	0.994704	93.2209	2.64053	39.7548	30.2689
584	0.01	1	0.994732	89.7625	3.34638	45.8186	36.9507
586	0.01	1	0.988821	87.9741	4.03497	50.3665	42.1371
595	0.01	1	0.995384	114.714	2.24445	42.0899	30.5417
597	0.01	1	0.994439	91.0797	3.38567	46.8552	37.8811
599	0.01	1	0.983057	113.034	2.71701	49.3745	37.8829
600	0.01	1	0.997493	106.704	2.17564	37.9287	27.2444
601	0.01	1	0.994435	100.224	3.16463	49.2202	39.2066
602	0.01	1	0.977771	94.59	3.2824	47.654	38.27
605	0.01	1	0.994771	93.7916	3.23153	46.7445	37.4102
606	0.01	1	0.996333	116.206	2.61034	49.071	37.2447
608	0.01	1	0.988789	99.7991	3.69898	54.3141	44.7093
610	0.01	1	0.995636	112.061	2.32374	42.5474	31.2134
611	0.01	1	0.999144	127.1	2.64134	54.217	41.2838
612	0.01	1	0.999824	110.269	2.74595	48.589	37.3844
614	0.01	1	0.988853	91.7695	2.85965	41.7769	32.48
615	0.01	1	0.994608	101.25	2.50596	41.2474	30.949
616	0.01	1	1.00108	120.272	2.42458	47.5415	35.3294
617	0.01	1	0.991908	112.897	2.20299	40.649	29.3187
620	0.01	1	0.996446	120.37	2.45842	48.1921	35.9595
623	0.01	1	0.988796	97.3304	3.76044	53.4999	44.1794
624	0.01	1	0.999824	110.269	2.74595	48.589	37.3844
625	0.01	1	1.00116	112.342	2.16495	39.7294	28.4914
627	0.01	1	1.00202	109.868	2.13219	38.2389	27.2827
628	0.01	1	1.00022	98.3967	2.8884	45.146	35.1874
630	0.01	1	1.00317	112.914	2.28866	42.2394	30.8407
632	0.01	1	0.988763	109.242	3.49514	57.3808	46.7007
633	0.01	1	0.994704	93.2209	2.64053	39.7548	30.2689
634	0.01	1	1.00373	110.03	2.27558	40.9288	29.8298
636	0.01	1	0.994433	103.152	3.10412	49.9608	39.6205
638	0.01	1	0.99774	112.125	2.48133	45.2722	33.8722
639	0.01	1	0.994674	86.9044	2.78156	38.6976	29.8741
641	0.01	1	0.988963	88.3796	3.94294	49.9443	41.6102
643	0.01	1	0.990678	102.678	1.95162	32.4119	22.414
644	0.01	1	0.988973	91.8172	3.82693	50.9969	42.2528
645	0.01	1	0.999446	112.832	2.77448	50.1392	38.6814
646	0.01	1	0.99444	87.5761	3.4859	45.922	37.3543
647	0.01	1	0.995064	120.071	2.77597	53.3794	41.1868
650	0.01	1	1.00021	104.302	2.77986	46.4213	35.831
651	0.01	1	0.995676	118.158	2.68864	51.1637	39.1461
653	0.01	1	1.00068	94.5534	2.45991	37.8771	28.2678
654	0.01	1	0.994435	100.224	3.16463	49.2202	39.2066
657	0.01	1	0.994794	96.1088	3.17067	47.2633	37.6641
658	0.01	1	0.982968	119.665	2.71506	52.2403	40.0741
659	0.01	1	0.994771	93.7916	3.23153	46.7445	37.4102
660	0.01	1	1.00019	91.3686	3.04934	43.6812	34.4965
661	0.01	1	0.988773	105.683	3.5666	56.2319	45.9549
662	0.01	1	1.00066	97.2114	2.41584	38.2974	28.4293
667	0.01	1	0.989012	104.091	3.4864	54.5869	44.4038
668	0.01	1	1.0002	93.4989	2.99736	44.1312	34.7095
671	0.01	1	0.994424	106.411	3.04326	50.7975	40.0975
674	0.01	1	0.998454	109.959	2.43195	43.5876	32.4203
676	0.01	1	1.00022	102.687	2.36674	39.6803	29.2744
677	0.01	1	0.994379	104.08	2.48512	42.0821	31.4994
679	0.01	1	0.99774	112.125	2.48133	45.2722	33.8722
680	0.01	1	0.994149	122.332	2.35102	46.9721	34.5835
681	0.01	1	0.995676	118.158	2.68864	51.1637	39.1461
682	0.01	1	0.997026	114.201	2.54111	47.1046	35.4846
683	0.01	1	0.994849	101.548	3.04068	48.4459	38.2336
684	0.01	1	1.00022	102.687	2.36674	39.6803	29.2744
685	0.01	1	0.994709	95.7072	2.59199	40.1689	30.4285
687	0.01	1	0.998153	119.483	2.97114	56.0234	43.9695
688	0.01	1	1.0001	100.856	2.14313	35.2921	25.2237
691	0.01	1	0.995818	122.743	2.52067	50.266	37.7792
695	0.01	1	1.00278	107.226	2.11294	36.9623	26.2909
696	0.01	1	0.999136	107.68	2.39458	42.0723	31.149
699	0.01	1	1.00021	104.302	2.77986	46.4213	35.831
706	0.01	1	0.992937	117.921	2.53767	48.581	36.5827
707	0.01	1	0.99485	108.182	2.9166	50.011	39.0733
708	0.01	1	0.989023	107.582	3.40606	55.5652	44.9801
710	0.01	1	1.00009	107.408	2.74672	47.3395	36.4258
712	0.01	1	1.00016	85.9282	3.19699	42.5045	33.9352
714	0.01	1	0.99482	98.678	3.10713	47.8276	37.9372
715	0.01	1	1.00021	104.302	2.77986	46.4213	35.831
716	0.01	1	1.00317	112.914	2.28866	42.2394	30.8407
717	0.01	1	1.00023	101.229	2.83208	45.7313	35.4674
718	0.01	1	0.993775	109.835	2.47377	44.2251	33.0595
719	0.01	1	1.00018	89.4115	3.09984	43.2625	34.2975
720	0.01	1	1.00022	102.687	2.36674	39.6803	29.2744
722	0.01	1	0.99227	113.738	2.60419	47.931	36.3557
725	0.01	1	0.994398	114.131	2.9219	52.8349	41.2981
727	0.01	1	1.00053	99.9701	2.3822	38.8696	28.733
729	0.01	1	0.977433	116.156	2.95657	54.2605	42.5351
730	0.01	1	0.99485	108.182	2.9166	50.011	39.0733
732	0.01	1	1.00373	110.03	2.27558	40.9288	29.8298
734	0.01	1	0.992937	117.922	2.53766	48.5809	36.5826
735	0.01	1	1.00327	100.707	2.1671	35.6516	25.5754
739	0.01	1	0.999824	110.269	2.74595	48.589	37.3844
743	0.01	1	1.00021	95.8305	2.94374	44.6173	34.9386
744	0.01	1	0.994794	96.1088	3.17067	47.2633	37.6641
746	0.01	1	0.988856	89.6991	2.90701	41.3612	32.289
749	0.01	1	0.99444	95.2279	3.27798	47.931	38.4811
750	0.01	1	0.997026	114.2	2.54112	47.1048	35.4847
751	0.01	1	1.00019	91.3686	3.04934	43.6812	34.4965
752	0.01	1	1.00066	97.2114	2.41584	38.2974	28.4293
753	0.01	1	1.00022	98.3967	2.8884	45.146	35.1874
754	0.01	1	0.999136	107.68	2.39458	42.0723	31.149
756	0.01	1	0.999446	112.833	2.77445	50.139	38.6811
759	0.01	1	0.997755	121.536	3.06427	58.3126	46.1044
760	0.01	1	1.00009	107.408	2.74672	47.3395	36.4258
761	0.01	1	0.98879	99.802	3.69864	54.3127	44.7073
762	0.01	1	0.991923	110.139	2.29474	41.309	30.1865
763	0.01	1	1.00015	82.9062	3.28986	41.8327	33.6117
766	0.01	1	0.994435	100.224	3.16463	49.2202	39.2066
769	0.01	1	0.994436	97.5952	3.2229	48.5496	38.8317
770	0.01	1	0.994906	97.6161	2.23564	35.6752	25.8543
771	0.01	1	0.989012	104.091	3.4864	54.5869	44.4038
773	0.01	1	0.988812	91.237	3.93104	51.47	42.8577
775	0.01	1	0.988947	82.8999	4.15291	48.2192	40.5455
778	0.01	1	1.00123	93.1119	2.18928	33.3114	23.9772
779	0.01	1	0.994686	84.8385	3.50501	44.6434	36.3552
780	0.01	1	0.996333	116.206	2.61034	49.071	37.2447
781	0.01	1	0.99099	112.208	2.35135	43.0902	31.7268
785	0.01	1	0.995636	112.061	2.32373	42.5473	31.2133
788	0.01	1	0.988947	82.8999	4.15291	48.2192	40.5455
791	0.01	1	0.994435	100.224	3.16463	49.2202	39.2066
792	0.01	1	0.99774	112.125	2.48133	45.2722	33.8722
794	0.01	1	0.99774	112.125	2.48133	45.2722	33.8722
796	0.01	1	0.989231	96.9917	3.56361	51.5803	42.1463
799	0.01	1	0.994771	93.7916	3.23153	46.7445	37.4102
802	0.01	1	1.0002	93.4989	2.99736	44.1312	34.7095
803	0.01	1	0.989491	128.857	2.31543	48.7546	35.7274
804	0.01	1	0.994398	114.131	2.9219	52.8349	41.2981
806	0.01	1	0.99444	87.5761	3.4859	45.922	37.3543
807	0.01	1	0.996333	116.206	2.61034	49.071	37.2447
813	0.01	1	0.999446	112.833	2.77445	50.139	38.6811
816	0.01	1	1.00009	107.408	2.74672	47.3395	36.4258
817	0.01	1	0.984311	96.4547	2.80195	43.2039	33.4158
822	0.01	1	1.00009	107.408	2.74672	47.3395	36.4258
823	0.01	1	1.00053	99.9701	2.3822	38.8696	28.733
826	0.01	1	1.00068	94.5534	2.45991	37.8771	28.2678
827	0.01	1	0.999018	115.177	2.82448	51.9214	40.2406
828	0.01	1	0.995818	122.743	2.52067	50.266	37.7792
829	0.01	1	1.00016	85.9282	3.19699	42.5045	33.9352
830	0.01	1	0.994593	103.42	2.18237	36.8789	26.5175
831	0.01	1	1.00021	104.302	2.77986	46.4213	35.831
832	0.01	1	0.994438	93.0582	3.33319	47.3746	38.173
837	0.01	1	0.988788	102.087	2.66541	43.8834	33.4976
841	0.01	1	1.00023	101.229	2.83208	45.7313	35.4674
842	0.01	1	0.994439	89.2598	3.43644	46.3721	37.6084
843	0.01	1	0.994368	109.863	2.99501	51.8243	40.7525
845	0.01	1	0.993985	106.752	2.48747	43.1992	32.3444
846	0.01	1	0.993112	112.039	2.52161	45.8976	34.4997
848	0.01	1	0.989002	101.041	3.56196	53.718	43.8889
849	0.01	1	1.00016	85.9283	3.19698	42.5045	33.9351
852	0.01	1	0.997562	107.845	2.22136	39.1593	28.3206
854	0.01	1	0.986987	115.22	2.74105	50.6965	38.9877
856	0.01	1	1.00022	98.3967	2.8884	45.146	35.1874
857	0.01	1	1.00024	93.5715	2.98832	44.0652	34.6324
859	0.01	1	1.00022	102.687	2.36674	39.6803	29.2744
860	0.01	1	0.998454	109.959	2.43195	43.5876	32.4203
862	0.01	1	0.995297	102.305	2.42722	40.4807	30.0921
864	0.01	1	1.0006	99.2416	2.81023	44.5575	34.4888
865	0.01	1	0.999446	112.832	2.77448	50.1392	38.6814
871	0.01	1	1.00021	104.302	2.77986	46.4213	35.831
872	0.01	1	0.988782	102.564	3.63429	55.2175	45.2958
873	0.01	1	0.994424	106.411	3.04326	50.7975	40.0975
876	0.01	1	1.00022	98.3967	2.8884	45.146	35.1874
878	0.01	1	0.990762	123.465	2.82384	55.6477	43.1262
880	0.01	1	0.993687	118.847	3.04702	56.7859	44.8376
881	0.01	1	0.994685	84.8383	3.50508	44.6438	36.3556
883	0.01	1	1.00009	107.408	2.74672	47.3395	36.4258
890	0.01	1	0.999824	110.269	2.74595	48.589	37.3844
891	0.01	1	0.994439	91.0804	3.38556	46.8545	37.8802
892	0.01	1	0.993985	106.751	2.4875	43.1995	32.3447
894	0.01	1	0.998454	109.958	2.43198	43.5878	32.4205
900	0.01	1	0.999136	107.68	2.39458	42.0723	31.149
902	0.01	1	0.999136	107.68	2.3946	42.0725	31.1493
903	0.01	1	0.993985	106.751	2.4875	43.1995	32.3447
905	0.01	1	0.994379	104.08	2.48512	42.0821	31.4994
906	0.01	1	1.00317	112.914	2.28866	42.2394	30.8407
908	0.01	1	0.993468	109.231	2.51077	44.5753	33.4644
909	0.01	1	0.98879	99.8003	3.69883	54.3135	44.7085
910	0.01	1	0.987637	119.93	2.65799	51.4321	39.2301
912	0.01	1	1.00189	95.9216	2.33826	36.6392	26.9308
915	0.01	1	0.99485	108.182	2.9166	50.011	39.0733
916	0.01	1	1.0006	99.241	2.81029	44.5579	34.4893
920	0.01	1	0.998493	105.614	2.18396	37.6896	27.1068
922	0.01	1	1.0002	93.4989	2.99736	44.1312	34.7095
923	0.01	1	0.994439	91.08	3.38563	46.8549	37.8807
924	0.01	1	0.999824	110.269	2.74595	48.589	37.3844
926	0.01	1	0.994436	97.5952	3.2229	48.5496	38.8317
929	0.01	1	0.994436	97.5952	3.2229	48.5496	38.8317
935	0.01	1	0.983053	102.198	2.88739	46.8772	36.5336
938	0.01	1	0.988993	98.3481	3.63311	52.9373	43.4225
939	0.01	1	0.988856	89.6995	2.90695	41.3608	32.2885
940	0.01	1	0.990074	121.972	2.91546	56.3688	44.0364
941	0.01	1	0.994149	122.332	2.35102	46.9721	34.5835
942	0.01	1	1.00023	101.229	2.83208	45.7313	35.4674
943	0.01	1	0.990762	123.465	2.82383	55.6477	43.1261
944	0.01	1	1.00023	101.229	2.83208	45.7313	35.4674
945	0.01	1	1.0005	80.7252	2.78056	35.9356	27.7393
951	0.01	1	0.989385	110.125	3.21563	54.6963	43.726
952	0.01	1	0.994439	91.08	3.38563	46.8549	37.8807
954	0.01	1	0.983006	105.327	2.8389	47.6735	36.9963
955	0.01	1	1.00018	89.4115	3.09984	43.2625	34.2975
959	0.01	1	0.999446	112.833	2.77445	50.139	38.6811
960	0.01	1	0.988735	108.813	2.57071	45.3423	34.2686
961	0.01	1	0.999349	116.991	2.259	43.2034	31.4145
964	0.01	1	1.00021	95.8305	2.94374	44.6173	34.9386
966	0.01	1	1.00018	89.4115	3.09984	43.2625	34.2975
971	0.01	1	0.98879	99.8003	3.69883	54.3135	44.7085
972	0.01	1	0.994439	91.0804	3.38556	46.8545	37.8802
974	0.01	1	1.00021	104.302	2.77986	46.4213	35.831
976	0.01	1	1.00009	107.408	2.74672	47.3395	36.4258
978	0.01	1	0.988773	105.683	3.5666	56.2319	45.9549
979	0.01	1	0.999018	115.178	2.82443	51.9211	40.2402
980	0.01	1	0.988796	97.3311	3.76034	53.4995	44.1788
983	0.01	1	0.994368	109.864	2.99494	51.8239	40.7519
984	0.01	1	1.00039	122.564	2.48892	49.6241	37.1611
990	0.01	1	0.999018	115.178	2.82443	51.9211	40.2402
992	0.01	1	0.994608	101.25	2.50596	41.2474	30.949
995	0.01	1	0.988825	86.519	4.0848	49.8716	41.814
996	0.01	1	0.999824	110.268	2.74597	48.5892	37.3847
1000	0.01	1	0.997026	114.2	2.54112	47.1048	35.4847
2	0.01	2	1.00395	121.183	2.53541	49.8854	37.5554
16	0.01	2	1	75.9745	19.1868	67.5663	65.0784
17	0.01	2	0.995833	78.02	14.7476	66.9786	63.7879
20	0.01	2	0.995833	77.5142	15.066	66.7593	63.6446
25	0.01	2	1	76.2428	19.1975	67.8094	65.3139
27	0.01	2	1	75.9904	19.1121	67.5496	65.0527
28	0.01	2	1	84.0193	9.13166	65.6679	60.6903
31	0.01	2	1	76.7892	18.179	67.8483	65.2142
32	0.01	2	1	79.3643	9.91504	63.2492	58.8201
35	0.01	2	0.997996	101.65	1.89682	31.0359	21.235
39	0.01	2	1	75.9669	18.0036	67.0408	64.4132
42	0.01	2	0.983333	75.2736	18.4669	66.6376	64.0901
44	0.01	2	0.995833	78.0195	14.7487	66.979	63.7885
45	0.01	2	0.991667	77.9971	15.9415	67.7285	64.7383
51	0.01	2	1	76.9261	18.8262	68.2591	65.6985
52	0.01	2	1	75.3173	18.6964	66.7761	64.2541
56	0.01	2	0.995833	76.1735	15.1183	65.6385	62.5865
57	0.01	2	1	75.1566	18.2625	66.4434	63.8754
58	0.01	2	1	76.7274	18.4092	67.8987	65.295
60	0.01	2	1	76.1837	19.4611	67.8645	65.4002
61	0.01	2	1	75.7116	19.2089	67.3417	64.8649
62	0.01	2	0.991667	76.6592	15.7529	66.4544	63.4861
63	0.01	2	0.991667	73.648	32.8888	68.7773	67.2883
64	0.01	2	0.991667	76.6543	15.7692	66.4599	63.4943
65	0.01	2	0.991667	79.1769	15.2038	68.2837	65.1261
67	0.01	2	0.995833	78.3649	14.8804	67.3663	64.1851
69	0.01	2	1	75.8981	19.553	67.6468	65.2017
71	0.01	2	1	75.5604	18.7028	66.9945	64.465
72	0.01	2	0.983333	74.3975	21.5279	67.0132	64.8096
77	0.01	2	1	75.9999	19.0681	67.5396	65.0375
81	0.01	2	0.995833	75.7691	15.5371	65.5526	62.5849
83	0.01	2	1	75.703	19.2526	67.3519	64.8802
85	0.01	2	0.991667	76.2687	16.035	66.2822	63.3726
86	0.01	2	0.995833	76.8247	15.0566	66.1593	63.0707
88	0.01	2	0.995833	77.5126	15.0702	66.7607	63.6468
90	0.01	2	0.995833	75.15	15.8786	65.2198	62.3292
92	0.01	2	1	75.591	18.5474	66.954	64.4053
93	0.01	2	0.995833	76.1312	15.2688	65.6985	62.6731
95	0.01	2	1	74.8507	18.7195	66.3723	63.8685
96	0.01	2	1	76.2086	18.1475	67.3209	64.7028
97	0.01	2	1	74.8373	18.8062	66.3972	63.9038
98	0.01	2	1	75.769	18.9239	67.2739	64.763
102	0.01	2	0.991667	77.4229	15.4869	66.9519	63.9112
106	0.01	2	0.995833	76.1935	15.0483	65.6103	62.5458
111	0.01	2	0.996224	107.215	2.0869	36.4705	25.831
112	0.01	2	0.995833	76.7544	15.2722	66.2384	63.1888
115	0.01	2	1	77.1567	18.0116	68.0946	65.4269
116	0.01	2	0.983333	74.5772	18.4744	66.0244	63.5014
117	0.01	2	0.991667	76.0025	17.0714	66.616	63.8655
123	0.01	2	1	76.4262	18.4242	67.6389	65.0472
128	0.01	2	0.98642	133.817	2.81808	60.2152	46.6416
129	0.01	2	0.995833	76.1791	15.0988	65.6307	62.5752
132	0.01	2	0.995833	77.5142	15.066	66.7593	63.6446
133	0.01	2	1	84.0194	9.1316	65.6679	60.6902
134	0.01	2	1	76.6421	17.5925	67.4394	64.7357
135	0.01	2	1	75.5737	18.6351	66.9769	64.4391
139	0.01	2	0.9875	75.8896	16.5696	66.252	63.4355
140	0.01	2	1	74.4028	18.8269	66.0205	63.5439
141	0.01	2	0.995833	75.4586	15.6769	65.3683	62.4347
142	0.01	2	0.995833	74.8227	16.2742	65.1598	62.3405
143	0.01	2	0.991667	78.6875	15.2826	67.9134	64.7888
147	0.01	2	1	74.7922	19.1041	66.4811	64.0228
153	0.01	2	0.995833	79.404	14.5786	68.0463	64.768
155	0.01	2	0.995833	77.1695	15.0378	66.4438	63.3382
161	0.01	2	0.995833	75.7631	15.5613	65.5622	62.5985
164	0.01	2	0.991667	76.2116	16.2463	66.3536	63.4779
165	0.01	2	0.995833	80.205	14.0736	68.353	64.9448
166	0.01	2	0.995833	78.0442	14.6911	66.96	63.7582
168	0.01	2	0.995833	75.0443	16.4184	65.4322	62.6255
169	0.01	2	0.995833	76.4641	15.1785	65.9279	62.8743
170	0.01	2	0.995833	77.5013	15.0999	66.7706	63.6623
173	0.01	2	1	76.3997	18.5321	67.6636	65.0857
174	0.01	2	1	77.1439	18.0548	68.1037	65.4419
177	0.01	2	1	76.3496	18.7393	67.71	65.1584
179	0.01	2	0.991667	79.0755	15.4115	68.3325	65.2142
184	0.01	2	0.991667	76.2571	16.0776	66.2968	63.394
185	0.01	2	0.995833	77.5411	14.9954	66.7355	63.6076
188	0.01	2	0.995833	77.9544	14.9039	67.0294	63.869
192	0.01	2	1	74.5732	19.129	66.2967	63.8483
193	0.01	2	0.995833	76.6864	15.4868	66.315	63.3032
194	0.01	2	1	74.0209	18.5847	65.5793	63.0878
195	0.01	2	0.991667	74.1371	18.0698	65.456	62.8998
199	0.01	2	0.995833	75.3572	16.1393	65.5495	62.6902
200	0.01	2	0.995833	77.1767	15.0177	66.4367	63.3274
203	0.01	2	0.998906	123.815	2.62853	52.597	39.9971
204	0.01	2	0.995833	76.4425	15.2499	65.955	62.9141
207	0.01	2	0.983333	75.7801	18.4691	67.087	64.5226
209	0.01	2	1	77.9397	18.922	69.2004	66.6173
210	0.01	2	1	75.3831	18.3405	66.6786	64.1123
215	0.01	2	1	74.3865	18.9538	66.0588	63.5971
217	0.01	2	1	75.5993	18.5057	66.9431	64.3891
218	0.01	2	1	77.2038	18.993	68.5775	66.0271
225	0.01	2	1	77.2451	18.8483	68.5519	65.9832
227	0.01	2	1	84.0194	9.1316	65.6679	60.6902
228	0.01	2	1	76.9998	18.5575	68.2064	65.6114
229	0.01	2	0.995833	77.504	15.0927	66.7682	63.6585
230	0.01	2	1	75.068	18.7784	66.5902	64.0859
231	0.01	2	1	76.6466	18.7192	67.9647	65.4008
233	0.01	2	0.991667	73.9281	28.1647	68.2511	66.5288
235	0.01	2	0.991667	77.4145	15.5101	66.9592	63.9226
238	0.01	2	1	76.1249	18.5055	67.4084	64.8367
239	0.01	2	0.989483	119.155	2.4885	48.2367	36.1204
241	0.01	2	0.995833	76.4423	15.2505	65.9552	62.9145
243	0.01	2	1	75.3179	18.6929	66.7752	64.2527
244	0.01	2	1	77.285	18.711	68.5272	65.941
248	0.01	2	1	76.3601	18.6954	67.7003	65.1431
252	0.01	2	0.995833	76.3983	15.3988	66.011	62.9963
254	0.01	2	0.995833	80.1342	14.1897	68.3821	64.9997
255	0.01	2	0.9875	77.4701	16.5525	67.6224	64.7447
257	0.01	2	0.995833	76.4797	15.1272	65.9082	62.8454
258	0.01	2	0.995833	76.66	15.5718	66.3447	63.3477
262	0.01	2	0.995833	75.7305	15.694	65.6141	62.6726
263	0.01	2	0.998434	126.328	2.69708	54.8451	41.998
268	0.01	2	0.995833	75.7347	15.6766	65.6073	62.6629
269	0.01	2	0.995833	75.7352	15.6745	65.6065	62.6617
277	0.01	2	1	75.769	18.9239	67.2739	64.763
278	0.01	2	1	77.0112	18.5166	68.1983	65.5979
279	0.01	2	1	76.7193	18.4396	67.9053	65.3055
280	0.01	2	1	76.8554	19.0913	68.3097	65.7821
283	0.01	2	0.984214	127.692	2.52327	52.3408	39.3502
284	0.01	2	0.983334	81.5553	10.481	65.7969	61.4297
285	0.01	2	1	75.5233	18.895	67.0436	64.5375
290	0.01	2	0.983333	74.2183	37.9284	69.9429	68.628
291	0.01	2	1	76.269	19.0829	67.785	65.2757
295	0.01	2	1	75.2934	18.8291	66.8116	64.3056
296	0.01	2	0.983333	74.3242	38.6024	70.1152	68.8199
297	0.01	2	0.995833	76.8098	15.1016	66.176	63.0956
299	0.01	2	0.995833	76.3772	15.4711	66.0378	63.0356
301	0.01	2	0.9875	73.9998	27.4938	68.1841	66.4221
303	0.01	2	0.995833	77.882	15.0799	67.0854	63.9583
305	0.01	2	0.995833	75.113	16.0637	65.2942	62.4329
306	0.01	2	0.995833	76.8047	15.117	66.1816	63.1041
308	0.01	2	0.995833	77.9706	14.8649	67.0168	63.8489
309	0.01	2	1	75.3786	18.3647	66.6854	64.1221
311	0.01	2	0.995833	77.5267	15.0331	66.7482	63.6274
313	0.01	2	0.991667	77.0351	15.6027	66.6884	63.6817
316	0.01	2	1	75.1313	18.4067	66.4852	63.9354
319	0.01	2	0.995833	79.1758	14.1172	67.5093	64.1533
320	0.01	2	0.995833	76.4623	15.1845	65.9302	62.8777
328	0.01	2	1	76.6466	18.7192	67.9647	65.4008
330	0.01	2	0.995833	78.0254	14.7348	66.9744	63.7812
331	0.01	2	0.995833	77.5366	15.007	66.7395	63.6138
332	0.01	2	1	74.5098	19.6043	66.4295	64.0346
333	0.01	2	0.983334	78.2991	11.2681	64.1244	60.1561
340	0.01	2	1	74.7544	19.3609	66.5515	64.1226
342	0.01	2	0.995833	76.8638	14.9395	66.1154	63.0053
344	0.01	2	1.00395	121.183	2.53541	49.8854	37.5554
346	0.01	2	0.995833	77.9547	14.9033	67.0292	63.8687
348	0.01	2	0.995833	79.2097	14.9529	68.1426	64.9399
351	0.01	2	0.995833	78.8821	14.692	67.6796	64.4436
352	0.01	2	0.995833	76.4426	15.2497	65.9549	62.914
353	0.01	2	1	75.4001	18.2513	66.6536	64.076
355	0.01	2	0.993828	111.415	2.19144	39.8999	28.7289
357	0.01	2	1	79.3731	9.90375	63.2399	58.8065
359	0.01	2	1	75.7249	19.1422	67.326	64.8413
360	0.01	2	0.995833	75.7452	15.6339	65.5907	62.6392
362	0.01	2	1	76.6827	18.5794	67.9352	65.3535
364	0.01	2	1	75.543	18.7929	67.0176	64.4992
365	0.01	2	1	75.4764	19.1443	67.1059	64.6296
367	0.01	2	1	75.2141	17.9428	66.3484	63.7393
368	0.01	2	1	75.0132	20.5414	67.2294	64.9143
370	0.01	2	1	74.56	19.2261	66.3243	63.8871
372	0.01	2	0.995833	80.1908	14.0967	68.3589	64.9558
373	0.01	2	1	76.6492	18.7089	67.9625	65.3973
375	0.01	2	1	79.3644	9.91481	63.2491	58.8198
376	0.01	2	1	76.2939	18.9752	67.7618	65.2393
378	0.01	2	1	76.6466	18.7192	67.9647	65.4008
381	0.01	2	0.991667	76.6466	16.8642	67.0719	64.2692
382	0.01	2	0.995833	76.1312	15.2688	65.6985	62.6731
385	0.01	2	0.983333	77.5435	17.6087	68.2407	65.5073
388	0.01	2	0.991667	77.028	15.6239	66.6954	63.6923
389	0.01	2	0.995833	78.0442	14.6911	66.96	63.7582
390	0.01	2	0.991667	77.528	16.1953	67.4703	64.5371
391	0.01	2	0.995833	75.0641	16.3145	65.3924	62.5699
393	0.01	2	0.995833	75.008	16.6127	65.5055	62.7277
400	0.01	2	0.995833	76.6598	15.5726	66.345	63.3481
401	0.01	2	0.983333	74.6754	24.1727	68.0373	66.0411
406	0.01	2	0.991667	76.2946	15.9411	66.2499	63.3249
410	0.01	2	1	77.435	18.2126	68.4345	65.7825
413	0.01	2	1	75.7878	20.1075	67.7633	65.3803
416	0.01	2	1	74.964	19.4239	66.7632	64.3344
417	0.01	2	0.995833	75.7691	15.5371	65.5526	62.5849
423	0.01	2	0.995833	78.9554	14.5439	67.637	64.3709
424	0.01	2	1	75.9685	19.2147	67.5726	65.088
425	0.01	2	0.995833	75.125	16.0029	65.2699	62.399
428	0.01	2	0.995833	76.6861	15.4879	66.3154	63.3038
431	0.01	2	1	76.2032	19.3731	67.8463	65.3716
433	0.01	2	0.995833	78.6503	14.2678	67.1741	63.8692
435	0.01	2	0.991667	75.7765	16.8571	66.3067	63.5349
437	0.01	2	1	75.5656	18.6763	66.9876	64.4549
439	0.01	2	0.995833	75.0521	16.3775	65.4166	62.6037
441	0.01	2	0.991667	76.6167	16.9697	67.1014	64.3146
443	0.01	2	0.996665	103.928	1.92894	32.3646	22.2845
444	0.01	2	1.00631	128.29	2.15755	45.208	32.3833
445	0.01	2	1	74.6686	18.4573	66.0979	63.5697
449	0.01	2	0.995833	76.4423	15.2505	65.9552	62.9145
450	0.01	2	1	76.2939	18.9752	67.7618	65.2393
456	0.01	2	1	76.1051	18.5923	67.4292	64.8684
457	0.01	2	0.995833	76.6878	15.4824	66.3134	63.3009
463	0.01	2	1	74.7996	19.0541	66.4672	64.0031
465	0.01	2	0.995833	76.8147	15.0867	66.1704	63.0874
466	0.01	2	1	75.6931	19.3028	67.3636	64.8978
468	0.01	2	0.995833	77.1553	15.0779	66.458	63.3598
470	0.01	2	0.991537	115.38	2.3255	43.8395	32.1689
471	0.01	2	0.991667	76.2975	15.9305	66.2462	63.3195
472	0.01	2	0.995833	74.881	15.9509	65.0281	62.1588
474	0.01	2	1	76.5022	19.3014	68.083	65.5907
475	0.01	2	0.991667	74.9029	17.4119	65.8217	63.1561
476	0.01	2	1	77.0429	18.4043	68.1757	65.5607
478	0.01	2	1	74.7996	19.0541	66.4672	64.0031
479	0.01	2	1	76.2953	20.2033	68.2533	65.8642
481	0.01	2	1	74.3944	18.892	66.0402	63.5712
484	0.01	2	0.995833	76.0921	15.4108	65.7539	62.7532
485	0.01	2	0.995833	76.132	15.266	65.6973	62.6715
487	0.01	2	0.995833	76.4408	15.2558	65.9573	62.9174
488	0.01	2	1	75.9489	19.3079	67.5933	65.1197
490	0.01	2	1	76.3722	18.645	67.689	65.1255
493	0.01	2	0.991667	77.7018	15.7195	67.3377	64.3237
494	0.01	2	1	75.0787	18.7148	66.5725	64.0605
496	0.01	2	0.995833	78.4101	14.7796	67.3358	64.1348
498	0.01	2	0.995833	78.7595	14.9465	67.7509	64.5653
499	0.01	2	1	77.1439	18.0548	68.1037	65.4419
501	0.01	2	0.997158	123.836	1.73175	33.7668	22.2827
502	0.01	2	0.991667	76.0033	17.0683	66.6151	63.8641
506	0.01	2	0.995833	75.9111	16.1048	66.0116	63.126
510	0.01	2	0.995833	75.7695	15.5356	65.552	62.584
513	0.01	2	1	75.8981	19.553	67.6468	65.2017
515	0.01	2	0.9875	73.746	41.6988	69.8716	68.6758
516	0.01	2	0.995833	75.3572	16.1393	65.5495	62.6902
517	0.01	2	1	75.4897	19.0731	67.0883	64.6035
523	0.01	2	0.998906	123.815	2.62853	52.597	39.9971
524	0.01	2	1	78.4744	17.4197	68.9642	66.1725
526	0.01	2	1	77.2494	18.8336	68.5492	65.9787
527	0.01	2	0.991667	78.2451	15.3331	67.5644	64.4658
531	0.01	2	0.995833	75.7807	15.4908	65.5342	62.5586
532	0.01	2	0.995833	76.6874	15.4836	66.3139	63.3015
533	0.01	2	1	75.8484	18.5431	67.1802	64.6223
536	0.01	2	0.995833	76.7323	15.3412	66.2632	63.2258
537	0.01	2	0.991667	77.0568	15.538	66.6672	63.6491
538	0.01	2	0.995833	76.7577	15.2619	66.2346	63.1832
540	0.01	2	1	77.2038	18.993	68.5775	66.0271
544	0.01	2	1	75.7249	19.1422	67.326	64.8413
545	0.01	2	0.995833	75.0305	16.4917	65.4601	62.6643
546	0.01	2	0.991667	78.3034	16.1736	68.1324	65.1665
548	0.01	2	0.995833	77.9051	15.0235	67.0676	63.93
550	0.01	2	0.995833	78.0294	14.7256	66.9714	63.7764
551	0.01	2	0.991667	75.6783	16.0979	65.8052	62.9275
555	0.01	2	0.995833	77.1909	14.978	66.4225	63.3058
556	0.01	2	1	75.8484	18.5431	67.1802	64.6223
557	0.01	2	0.9875	74.1961	17.8299	65.3984	62.8107
558	0.01	2	0.977752	124.418	2.35932	47.9343	35.33
560	0.01	2	1	75.8678	18.4527	67.1574	64.588
561	0.01	2	0.9875	76.3677	18.1146	67.4462	64.8186
562	0.01	2	0.995833	77.1877	14.9869	66.4257	63.3106
566	0.01	2	1	76.1711	19.5179	67.8762	65.4185
568	0.01	2	0.989483	119.155	2.4885	48.2367	36.1204
572	0.01	2	1	75.5506	18.7534	67.0075	64.4842
573	0.01	2	1	75.6596	19.4753	67.4033	64.9575
574	0.01	2	1	76.2881	19.0002	67.7672	65.2478
576	0.01	2	0.995833	75.605	16.2266	65.8144	62.9586
579	0.01	2	0.995833	75.431	15.8001	65.4176	62.5041
580	0.01	2	0.995833	77.1562	15.0753	66.4572	63.3585
581	0.01	2	1	75.5656	18.6761	66.9876	64.4548
583	0.01	2	1	77.1593	19.151	68.6051	66.0743
585	0.01	2	1	75.1579	18.2549	66.4412	63.8723
587	0.01	2	1	76.7892	18.179	67.8483	65.2142
588	0.01	2	0.995833	75.185	15.7076	65.1496	62.2313
589	0.01	2	0.991667	78.4439	15.8353	68.052	65.0278
590	0.01	2	1	75.5448	18.7836	67.0152	64.4957
591	0.01	2	0.995833	76.1341	15.2584	65.6944	62.6671
592	0.01	2	1	74.8033	19.03	66.4605	63.9935
593	0.01	2	0.991667	77.4326	15.4603	66.9436	63.8982
594	0.01	2	1	84.0192	9.13174	65.668	60.6903
596	0.01	2	0.995833	78.6746	14.2181	67.1579	63.8425
598	0.01	2	1	75.305	18.7642	66.7943	64.2805
603	0.01	2	1	76.6492	18.7089	67.9625	65.3973
604	0.01	2	1	75.3786	18.3647	66.6854	64.1221
607	0.01	2	1	76.2773	19.0466	67.7772	65.2635
609	0.01	2	1	75.984	17.9284	67.0208	64.3832
613	0.01	2	0.995833	78.731	15.0071	67.7676	64.5938
618	0.01	2	0.983333	76.0503	18.4675	67.3255	64.7518
619	0.01	2	0.978708	123.101	2.75694	54.4208	41.9153
621	0.01	2	1	75.9668	18.0037	67.0409	64.4133
622	0.01	2	1	75.7406	19.0641	67.3075	64.8135
626	0.01	2	1	75.6888	19.325	67.3688	64.9055
629	0.01	2	1	75.7116	19.2089	67.3417	64.8649
631	0.01	2	1	76.6466	18.7192	67.9647	65.4008
635	0.01	2	0.983333	77.0267	17.0546	67.505	64.7151
637	0.01	2	0.995833	76.7716	15.2189	66.219	63.1599
640	0.01	2	1	75.5999	18.5027	66.9423	64.388
642	0.01	2	0.995833	77.5126	15.0702	66.7607	63.6468
648	0.01	2	1	76.2773	19.0466	67.7772	65.2635
649	0.01	2	0.991667	75.9983	15.9455	65.9952	63.0822
652	0.01	2	1	76.4312	18.404	67.6343	65.04
655	0.01	2	0.995833	77.1546	15.0799	66.4588	63.3609
656	0.01	2	0.995833	78.5007	14.5822	67.2747	64.0344
663	0.01	2	0.983333	76.614	17.3745	67.3066	64.5751
664	0.01	2	0.995833	76.5769	14.8154	65.7857	62.6658
665	0.01	2	1	74.56	19.2261	66.3243	63.8871
666	0.01	2	1	75.5275	20.187	67.5603	65.1937
669	0.01	2	0.9875	73.8571	36.6847	69.4627	68.1129
670	0.01	2	1	74.6086	18.8745	66.223	63.7449
672	0.01	2	1	76.4477	18.3378	67.619	65.0161
673	0.01	2	1	75.3509	18.5129	66.7263	64.1816
675	0.01	2	0.983333	78.1712	18.0103	68.9894	66.2864
678	0.01	2	0.995833	75.4209	15.8457	65.4356	62.5295
686	0.01	2	0.991667	77.3943	15.5661	66.9767	63.95
689	0.01	2	1	75.7123	19.2054	67.3409	64.8636
690	0.01	2	0.995833	78.0294	14.7256	66.9714	63.7764
692	0.01	2	0.9875	74.4985	25.556	68.219	66.3243
693	0.01	2	1	75.0112	19.1254	66.6846	64.2214
694	0.01	2	1	77.9397	18.922	69.2004	66.6173
697	0.01	2	1	75.2818	18.8939	66.8288	64.3306
698	0.01	2	0.995833	76.0922	15.4106	65.7538	62.7531
700	0.01	2	0.983333	75.8864	19.225	67.5038	65.023
701	0.01	2	0.991667	76.2928	15.9475	66.2521	63.3282
702	0.01	2	0.995833	77.9057	15.0221	67.0672	63.9292
703	0.01	2	1	75.3143	18.7126	66.7805	64.2604
704	0.01	2	0.995833	74.8834	15.9378	65.0227	62.1513
705	0.01	2	0.995833	76.4084	15.3646	65.9983	62.9776
709	0.01	2	1	75.8434	18.5667	67.1861	64.6311
711	0.01	2	1	74.5934	18.9828	66.2546	63.7892
713	0.01	2	1	75.2818	18.8939	66.8288	64.3306
721	0.01	2	0.979167	76.4154	14.9912	65.7639	62.6808
723	0.01	2	0.995833	75.3034	16.3963	65.646	62.8264
724	0.01	2	1	76.7892	18.179	67.8483	65.2142
726	0.01	2	1	74.3651	19.1227	66.1091	63.6668
728	0.01	2	1	76.2032	19.3731	67.8463	65.3716
731	0.01	2	0.995833	79.4889	14.4215	68.0045	64.6935
733	0.01	2	0.995833	77.9515	14.9109	67.0317	63.8726
736	0.01	2	1	75.6708	18.1539	66.8487	64.2499
737	0.01	2	0.995833	75.7783	15.5003	65.538	62.564
738	0.01	2	0.995833	82.4447	14.571	70.6463	67.2411
740	0.01	2	1	74.8512	18.7159	66.3712	63.867
741	0.01	2	0.995833	79.4835	14.4312	68.0071	64.6981
742	0.01	2	1	75.0127	19.1164	66.6822	64.218
745	0.01	2	0.991667	77.6312	15.9094	67.3916	64.4104
747	0.01	2	0.983333	74.9742	23.3473	68.085	66.0179
748	0.01	2	1	74.9824	19.3063	66.7325	64.2902
755	0.01	2	0.995833	76.7598	15.2552	66.2322	63.1796
757	0.01	2	1	75.9685	19.2147	67.5726	65.088
758	0.01	2	1	75.5999	18.5027	66.9423	64.388
764	0.01	2	1	76.015	18.9984	67.5238	65.0132
765	0.01	2	1	76.7251	18.4177	67.9005	65.2979
767	0.01	2	1	75.4897	19.0731	67.0883	64.6035
768	0.01	2	0.995833	76.004	15.7406	65.8791	62.9342
772	0.01	2	0.991667	75.9875	15.9874	66.0102	63.1041
774	0.01	2	1	75.5275	20.187	67.5603	65.1937
776	0.01	2	0.997401	105.014	2.04647	34.9691	24.5994
777	0.01	2	1	77.364	18.4451	68.4783	65.8574
782	0.01	2	0.995833	74.8803	15.9545	65.0296	62.1608
783	0.01	2	0.995833	76.0972	15.3921	65.7467	62.7427
784	0.01	2	1	76.6466	18.7192	67.9647	65.4008
786	0.01	2	0.9875	76.1649	18.9711	67.6454	65.1268
787	0.01	2	0.995833	79.702	14.9447	68.5604	65.3364
789	0.01	2	0.995833	76.4362	15.2713	65.9632	62.9261
790	0.01	2	1	75.2148	19.2791	66.9283	64.4755
793	0.01	2	0.991667	74.9119	17.3593	65.8038	63.131
795	0.01	2	0.995833	77.5547	14.9598	66.7234	63.5889
797	0.01	2	1.00242	128.469	2.74653	56.6188	43.565
798	0.01	2	1	76.2272	19.2662	67.8239	65.3366
800	0.01	2	0.995833	77.5013	15.0999	66.7706	63.6623
801	0.01	2	0.995833	77.5227	15.0436	66.7518	63.6329
805	0.01	2	1	75.7878	20.1075	67.7633	65.3803
808	0.01	2	0.982086	115.61	2.3922	45.1284	33.4016
809	0.01	2	1	75.9413	19.3442	67.6013	65.132
810	0.01	2	0.991667	79.128	16.294	68.9207	65.9422
811	0.01	2	1	74.7673	19.2729	66.5276	64.0887
812	0.01	2	0.991667	77.0112	15.6745	66.7118	63.7174
814	0.01	2	1	75.0519	18.8754	66.6169	64.1242
815	0.01	2	1	74.7688	19.2624	66.5247	64.0846
818	0.01	2	0.995833	80	15.3542	69.0936	65.9292
819	0.01	2	1	76.9998	18.5575	68.2064	65.6114
820	0.01	2	0.995833	75.4292	15.8083	65.4208	62.5087
821	0.01	2	1	76.6492	18.7089	67.9625	65.3973
824	0.01	2	1	76.9261	18.8262	68.2591	65.6985
825	0.01	2	1	75.5233	18.895	67.0436	64.5375
833	0.01	2	0.991667	75.9397	16.176	66.0771	63.2012
834	0.01	2	0.991667	77.1968	16.1367	67.1482	64.2186
835	0.01	2	0.991667	73.693	32.0248	68.6924	67.1656
836	0.01	2	0.991667	76.9896	15.7404	66.7332	63.7501
838	0.01	2	1	76.1249	18.5055	67.4084	64.8367
839	0.01	2	0.989656	114.453	2.20133	41.1774	29.6924
840	0.01	2	0.991667	76.553	17.2002	67.1648	64.4119
844	0.01	2	1	76.1657	18.3291	67.3657	64.7713
847	0.01	2	1	75.4911	19.0656	67.0864	64.6007
850	0.01	2	1	76.9097	18.8871	68.2709	65.7179
851	0.01	2	1	75.3786	18.3647	66.6854	64.1221
853	0.01	2	1	76.2939	18.9752	67.7618	65.2393
855	0.01	2	0.995833	77.5184	15.0549	66.7556	63.6389
858	0.01	2	0.983333	75.1568	19.135	66.8179	64.351
861	0.01	2	0.995833	76.8201	15.0704	66.1644	63.0783
863	0.01	2	0.991667	75.9043	16.3189	66.1268	63.2734
866	0.01	2	1	75.9669	18.0036	67.0408	64.4132
867	0.01	2	1	74.5782	19.093	66.2864	63.8338
868	0.01	2	1	77.285	18.711	68.5272	65.941
869	0.01	2	1.00164	122.141	2.2495	44.916	32.6159
870	0.01	2	1	76.9178	18.857	68.2651	65.7083
874	0.01	2	0.995833	79.9973	15.3591	69.0946	65.931
875	0.01	2	0.995833	77.5353	15.0104	66.7406	63.6156
877	0.01	2	0.995833	77.1613	15.0611	66.4521	63.3509
879	0.01	2	1	75.3049	18.765	66.7945	64.2808
882	0.01	2	1	75.6918	18.0529	66.8209	64.209
884	0.01	2	0.98228	115.818	2.3781	44.9581	33.2163
885	0.01	2	1	77.9549	18.8757	69.1937	66.6047
886	0.01	2	0.995833	74.8603	16.0641	65.0748	62.2232
887	0.01	2	0.995833	78.0294	14.7256	66.9714	63.7764
888	0.01	2	0.995833	75.327	16.2825	65.6037	62.7666
889	0.01	2	0.983333	75.2041	18.8586	66.7448	64.2452
893	0.01	2	0.989483	119.155	2.4885	48.2367	36.1204
895	0.01	2	0.995833	77.4205	15.3168	66.8419	63.7732
896	0.01	2	0.991667	78.9265	15.728	68.4044	65.3442
897	0.01	2	0.9875	77.011	16.9088	67.4144	64.6047
898	0.01	2	1	73.7869	18.9372	65.5195	63.0758
899	0.01	2	0.995833	75.125	16.0029	65.2699	62.399
901	0.01	2	1	76.3722	18.645	67.689	65.1255
904	0.01	2	1	75.0132	20.5414	67.2294	64.9143
907	0.01	2	0.995833	73.7342	19.7861	65.8073	63.4563
911	0.01	2	0.995833	75.8283	15.3029	65.4585	62.4507
913	0.01	2	0.991667	76.9189	15.9589	66.8026	63.8564
914	0.01	2	1	75.5506	18.7534	67.0075	64.4842
917	0.01	2	0.979167	77.116	14.8945	66.3022	63.1742
918	0.01	2	0.983333	74.8827	22.4661	67.7453	65.6091
919	0.01	2	1.00631	128.29	2.15755	45.208	32.3833
921	0.01	2	1	77.2618	18.7906	68.5415	65.9655
925	0.01	2	1	84.0191	9.13179	65.668	60.6904
927	0.01	2	1.0029	126.069	2.66631	54.2081	41.3825
928	0.01	2	1	75.8058	18.7455	67.2304	64.6977
930	0.01	2	0.995833	77.4799	15.1568	66.7895	63.6917
931	0.01	2	0.995833	77.2231	14.8885	66.3903	63.2569
932	0.01	2	0.991667	77.0718	16.521	67.2573	64.3898
933	0.01	2	1	74.4145	18.7376	65.9932	63.5061
934	0.01	2	1	74.2549	18.343	65.6818	63.1542
936	0.01	2	1	77.0077	18.5294	68.2008	65.6022
937	0.01	2	1	76.6231	18.8115	67.9839	65.4316
946	0.01	2	1	76.8488	19.1166	68.3145	65.79
947	0.01	2	1	76.9178	18.857	68.2651	65.7083
948	0.01	2	0.999686	129.434	2.42959	51.2614	38.1171
949	0.01	2	0.995833	78.3304	14.9581	67.3896	64.2234
950	0.01	2	1	77.2911	18.6904	68.5234	65.9346
953	0.01	2	0.995833	77.1571	15.0729	66.4563	63.3571
956	0.01	2	0.980456	141.512	2.89212	64.993	50.6727
957	0.01	2	0.995833	77.5267	15.0331	66.7482	63.6274
958	0.01	2	1	74.2228	18.6039	65.7664	63.2704
962	0.01	2	0.995833	76.8198	15.0713	66.1647	63.0789
963	0.01	2	1	76.6617	18.6606	67.9524	65.381
965	0.01	2	1	75.068	18.7784	66.5902	64.0859
967	0.01	2	1	76.663	18.6555	67.9513	65.3793
968	0.01	2	1	74.6686	18.4573	66.0979	63.5697
969	0.01	2	0.995833	76.7323	15.3412	66.2632	63.2258
970	0.01	2	1.00107	124.687	2.29641	46.7988	34.2059
973	0.01	2	0.995833	76.6864	15.4868	66.315	63.3032
975	0.01	2	1	75.846	18.5546	67.1831	64.6266
977	0.01	2	1	76.6324	17.6282	67.4484	64.7497
981	0.01	2	0.991667	79.1302	15.2988	68.3061	65.1667
982	0.01	2	1	76.7451	19.5209	68.3889	65.913
985	0.01	2	0.995833	75.6114	16.1987	65.8043	62.9441
986	0.01	2	1	77.2563	18.8095	68.5449	65.9713
987	0.01	2	0.991667	75.2962	17.9184	66.4095	63.7945
988	0.01	2	0.995833	76.1286	15.2779	65.702	62.6782
989	0.01	2	0.995833	82.1396	13.988	69.9332	66.4255
991	0.01	2	1	75.2934	18.8291	66.8116	64.3056
993	0.01	2	0.995833	76.1354	15.254	65.6926	62.6646
994	0.01	2	0.995833	78.0408	14.6989	66.9626	63.7623
997	0.01	2	1	75.2934	18.8291	66.8116	64.3056
998	0.01	2	0.995833	78.029	14.7264	66.9717	63.7768
999	0.01	2	0.995833	76.3983	15.3988	66.011	62.9963
		467
1002	0.02	1	0.988671	117.322	3.38894	60.3938	48.8367	55.4491	44.1794	0.00618557	0.0123711
1004	0.02	1	0.978047	87.4	3.40576	45.1388	36.5392
1006	0.02	1	0.989565	123.716	3.03256	58.9048	46.4583
1008	0.02	1	0.986347	112.32	2.38103	43.6511	32.2627
1010	0.02	1	0.999746	124.832	2.56117	51.8484	39.1449
1012	0.02	1	1.00049	129.569	2.39656	50.664	37.5193
1017	0.02	1	0.977873	105.554	2.15647	37.1767	26.6259
1018	0.02	1	1.00108	120.272	2.42458	47.5415	35.3294
1019	0.02	1	0.99482	98.679	3.10703	47.8269	37.9364
1020	0.02	1	0.999136	107.68	2.39458	42.0723	31.149
1022	0.02	1	0.994504	121.963	2.87263	55.7196	43.3693
1023	0.02	1	1.00019	91.3686	3.04934	43.6812	34.4965
1025	0.02	1	0.990022	121.781	2.92585	56.4352	44.1269
1027	0.02	1	0.993606	118.299	3.07691	56.9313	45.0557
1029	0.02	1	1.00661	112.822	2.0231	37.0949	25.9891
1031	0.02	1	1.00068	94.5534	2.45991	37.8771	28.2678
1032	0.02	1	0.986987	115.22	2.74105	50.6965	38.9877
1033	0.02	1	0.994424	106.411	3.04326	50.7975	40.0975
1036	0.02	1	1.00022	102.687	2.36674	39.6803	29.2744
1038	0.02	1	0.997232	115.868	2.15388	40.7582	29.1792
1039	0.02	1	0.992443	114.142	2.5808	47.7261	36.1097
1040	0.02	1	0.998573	113.068	2.31351	42.7463	31.3164
1044	0.02	1	0.994751	91.6879	3.28984	46.2635	37.1718
1045	0.02	1	0.994439	89.2598	3.43643	46.372	37.6084
1047	0.02	1	1.00572	115.412	2.05409	38.5884	27.1809
1048	0.02	1	0.994794	96.1088	3.17067	47.2633	37.6641
1049	0.02	1	0.994439	91.0804	3.38556	46.8545	37.8802
1052	0.02	1	1.00019	91.3762	3.04825	43.6733	34.4873
1054	0.02	1	1.00179	117.928	2.36863	45.6045	33.6531
1055	0.02	1	0.9893	102.662	3.39954	52.9568	42.8512
1056	0.02	1	0.99444	86.0119	3.5341	45.5006	37.1159
1059	0.02	1	1.00019	91.3686	3.04934	43.6812	34.4965
1060	0.02	1	0.998153	119.484	2.97111	56.0232	43.9692
1062	0.02	1	0.994365	111.392	2.09193	37.9899	26.9295
1064	0.02	1	0.995636	112.061	2.32374	42.5474	31.2134
1067	0.02	1	0.992882	111.547	2.55077	46.1648	34.8139
1069	0.02	1	1.00021	104.302	2.77986	46.4213	35.831
1071	0.02	1	0.98185	123.608	2.90751	57.0048	44.5031
1072	0.02	1	0.995676	118.158	2.68864	51.1637	39.1461
1074	0.02	1	0.988228	111.238	2.60406	46.8756	35.5547
1075	0.02	1	0.993964	102.811	2.22575	37.4059	27.0698
1076	0.02	1	0.998656	119.406	2.0228	39.2529	27.4995
1077	0.02	1	0.98544	117.661	2.33523	44.8867	32.9798
1080	0.02	1	0.986274	123.49	2.86828	56.3506	43.8437
1081	0.02	1	1.00479	117.889	2.09399	40.2482	28.54
1082	0.02	1	1.00189	95.9216	2.33826	36.6392	26.9308
1083	0.02	1	0.988968	90.0265	3.88585	50.4502	41.9191
1084	0.02	1	0.99693	109.623	2.18021	39.0511	28.0701
1086	0.02	1	0.994526	100.537	3.13461	49.0388	38.9771
1087	0.02	1	1.00066	97.2114	2.41584	38.2974	28.4293
1089	0.02	1	0.995347	108.957	2.05761	36.4985	25.7243
1097	0.02	1	0.994693	114.067	2.38727	44.4398	32.8715
1104	0.02	1	0.994436	97.5952	3.2229	48.5496	38.8317
1106	0.02	1	0.994424	106.411	3.04326	50.7975	40.0975
1109	0.02	1	0.982741	113.483	2.04504	37.7599	26.5561
1110	0.02	1	1.00009	107.408	2.74672	47.3395	36.4258
1112	0.02	1	0.994435	100.224	3.16463	49.2202	39.2066
1113	0.02	1	1.00021	95.8305	2.94374	44.6173	34.9386
1114	0.02	1	0.989203	94.6353	3.63807	50.9819	41.8298
1115	0.02	1	1.00029	95.9832	2.92715	44.4952	34.7948
1117	0.02	1	0.986482	117.366	2.81082	52.7036	40.7963
1118	0.02	1	0.988802	95.1035	3.81962	52.7627	43.7001
1119	0.02	1	0.991077	117.859	2.74453	51.9116	39.9354
1121	0.02	1	0.998576	104.419	2.13913	36.4672	26.0471
1124	0.02	1	0.999446	112.832	2.77448	50.1392	38.6814
1125	0.02	1	0.988973	91.8172	3.82693	50.9969	42.2528
1126	0.02	1	1.00015	82.9062	3.28986	41.8327	33.6117
1130	0.02	1	0.98712	115.649	2.71694	50.5158	38.7583
1131	0.02	1	0.99227	113.738	2.60419	47.931	36.3557
1132	0.02	1	1.00015	84.3667	3.2439	42.1591	33.7691
1134	0.02	1	0.991266	122.912	2.55298	50.907	38.3995
1136	0.02	1	1.00066	92.0803	2.50729	37.5296	28.1637
1140	0.02	1	0.9893	102.662	3.39954	52.9568	42.8512
1144	0.02	1	0.988802	95.1046	3.81946	52.762	43.6991
1146	0.02	1	0.999949	118.135	2.12012	40.8699	29.1039
1147	0.02	1	0.994709	95.7072	2.59199	40.1689	30.4285
1151	0.02	1	0.97731	99.3776	2.58995	41.6809	31.5669
1153	0.02	1	0.995384	114.714	2.24445	42.0899	30.5417
1154	0.02	1	1.0006	99.241	2.81029	44.5579	34.4893
1155	0.02	1	0.983532	92.8033	3.0014	43.8472	34.4972
1156	0.02	1	1.00171	118.723	2.05647	39.7459	28.0076
1158	0.02	1	0.993964	102.811	2.22575	37.4059	27.0698
1159	0.02	1	0.994647	81.8635	2.91481	37.8264	29.5491
1160	0.02	1	0.996599	109.99	2.26825	40.7835	29.6935
1167	0.02	1	0.996599	109.99	2.26825	40.7835	29.6935
1168	0.02	1	0.988782	102.562	3.63445	55.2182	45.2968
1169	0.02	1	1.00068	108.814	1.94764	34.2679	23.6797
1170	0.02	1	0.99721	112.574	1.91324	34.7228	23.8352
1171	0.02	1	0.992882	111.547	2.55077	46.1648	34.8139
1173	0.02	1	1.00018	89.4115	3.09984	43.2625	34.2975
1175	0.02	1	1.00317	112.914	2.28866	42.2394	30.8407
1176	0.02	1	0.99444	95.2279	3.27798	47.931	38.4811
1179	0.02	1	0.994435	100.224	3.16463	49.2202	39.2066
1183	0.02	1	0.994873	104.757	2.97303	49.142	38.5746
1187	0.02	1	0.987973	110.555	2.64488	47.2133	35.964
1188	0.02	1	1.0006	99.2416	2.81023	44.5575	34.4888
1190	0.02	1	0.993922	115.829	3.0166	54.9335	43.2718
1191	0.02	1	0.988393	118.06	2.56947	49.1748	37.16
1192	0.02	1	0.987734	124.199	2.50968	50.6639	38.0307
1194	0.02	1	0.977772	90.4817	3.38955	46.5829	37.6701
1195	0.02	1	0.997284	131.598	2.23064	47.9858	34.7509
1196	0.02	1	0.989051	79.741	4.22841	46.8327	39.5018
1198	0.02	1	1.00018	89.4115	3.09984	43.2625	34.2975
1203	0.02	1	0.999824	110.268	2.74597	48.5892	37.3847
1208	0.02	1	1.00009	107.408	2.74675	47.3396	36.426
1212	0.02	1	0.988796	97.3293	3.76059	53.5005	44.1802
1213	0.02	1	0.994608	101.25	2.50596	41.2474	30.949
1214	0.02	1	0.988954	85.448	4.05106	49.0288	41.0471
1219	0.02	1	0.988979	93.7804	3.76517	51.5873	42.6103
1221	0.02	1	0.995813	121.378	2.1347	42.2975	30.1904
1223	0.02	1	0.989314	84.6586	2.9731	39.7146	31.1747
1227	0.02	1	1.00023	101.229	2.83208	45.7313	35.4674
1229	0.02	1	0.996017	130.053	2.41647	51.2483	38.0461
1230	0.02	1	0.991458	130.507	2.44118	51.9142	38.6568
1232	0.02	1	0.994436	97.5952	3.2229	48.5496	38.8317
1233	0.02	1	1.00066	92.0803	2.50729	37.5296	28.1637
1234	0.02	1	1.0001	100.856	2.14313	35.2921	25.2237
1235	0.02	1	0.99485	108.182	2.9166	50.011	39.0733
1236	0.02	1	0.98768	131.058	2.4345	52.0017	38.6907
1239	0.02	1	1.00023	101.229	2.83208	45.7313	35.4674
1241	0.02	1	0.988411	131.607	1.9972	42.6512	29.7442
1243	0.02	1	0.989144	106.172	2.55898	44.0646	33.2602
1244	0.02	1	1.00023	101.229	2.83208	45.7313	35.4674
1245	0.02	1	0.988821	87.974	4.03498	50.3665	42.1372
1247	0.02	1	0.995676	118.158	2.68864	51.1637	39.1461
1250	0.02	1	0.996333	116.206	2.61034	49.071	37.2447
1253	0.02	1	0.999745	105.263	2.37172	40.757	30.0879
1255	0.02	1	0.994848	123.7	2.19372	44.3465	31.9414
1257	0.02	1	1.00021	95.8305	2.94374	44.6173	34.9386
1260	0.02	1	1.00572	115.412	2.05409	38.5884	27.1809
1261	0.02	1	0.99227	113.738	2.60419	47.931	36.3557
1262	0.02	1	0.994686	84.8385	3.50501	44.6434	36.3552
1265	0.02	1	0.997562	107.845	2.22136	39.1593	28.3206
1267	0.02	1	1.00009	107.408	2.74672	47.3395	36.4258
1268	0.02	1	0.978795	93.1647	2.55653	38.6337	29.1531
1270	0.02	1	0.982853	113.395	2.33728	43.2962	31.8198
1280	0.02	1	0.99774	112.124	2.48135	45.2723	33.8724
1282	0.02	1	0.999305	120.727	2.15608	42.5125	30.4455
1284	0.02	1	0.994663	127.409	2.67137	54.872	41.9108
1285	0.02	1	0.98162	108.83	2.44776	43.3986	32.3415
1286	0.02	1	0.994794	96.1088	3.17067	47.2633	37.6641
1288	0.02	1	0.995384	114.714	2.24445	42.0899	30.5417
1289	0.02	1	1.00179	117.928	2.36863	45.6045	33.6531
1290	0.02	1	0.989475	97.4577	2.66589	41.8999	31.9851
1291	0.02	1	1.0025	115.497	2.32236	43.8265	32.1458
1292	0.02	1	0.986579	117.713	2.79171	52.5705	40.622
1293	0.02	1	0.994689	111.373	2.89839	51.2374	39.9694
1297	0.02	1	0.998573	113.068	2.31351	42.7463	31.3164
1300	0.02	1	0.998579	117.378	2.89081	53.89	42.0113
1302	0.02	1	0.994436	97.5952	3.2229	48.5496	38.8317
1304	0.02	1	0.98893	99.8122	2.01869	32.7375	22.9184
1306	0.02	1	0.999355	103.287	2.15731	36.3929	26.0679
1309	0.02	1	0.991253	136.873	2.40728	53.7443	39.8537
1311	0.02	1	1.00202	109.868	2.13218	38.2388	27.2826
1314	0.02	1	0.985633	117.9	2.32106	44.7144	32.7914
1316	0.02	1	0.998833	114.133	1.99725	36.9895	25.7961
1317	0.02	1	0.995303	100.967	2.16916	35.7789	25.6748
1319	0.02	1	0.9893	102.663	3.39943	52.9563	42.8505
1321	0.02	1	1.00479	117.889	2.09399	40.2482	28.54
1323	0.02	1	0.994433	103.152	3.10412	49.9608	39.6205
1325	0.02	1	0.997026	114.2	2.54112	47.1048	35.4847
1326	0.02	1	0.99102	121.713	2.15957	42.9322	30.7627
1327	0.02	1	1.00017	87.6045	3.14901	42.8714	34.1109
1328	0.02	1	0.990228	101.586	2.51395	41.5026	31.169
1331	0.02	1	0.9947	86.3575	3.4537	45.0113	36.5431
1334	0.02	1	0.999349	116.991	2.259	43.2034	31.4145
1335	0.02	1	1.00018	89.4115	3.09984	43.2625	34.2975
1337	0.02	1	0.994436	97.5952	3.2229	48.5496	38.8317
1339	0.02	1	0.985143	123.474	3.09188	59.6324	47.2469
1343	0.02	1	0.988828	85.1625	4.1333	49.408	41.511
1344	0.02	1	0.993743	119.368	2.34993	45.8133	33.7255
1345	0.02	1	1.0003	93.6636	2.97694	43.9818	34.5351
1346	0.02	1	0.989158	90.6035	3.77594	49.9248	41.2595
1347	0.02	1	0.995818	122.743	2.52067	50.266	37.7792
1348	0.02	1	0.997452	121.683	2.08062	41.2575	29.1911
1353	0.02	1	0.994365	111.392	2.09194	37.99	26.9296
1355	0.02	1	0.992882	111.547	2.55077	46.1648	34.8139
1356	0.02	1	0.994715	87.9931	3.40088	45.402	36.7411
1357	0.02	1	0.972141	92.5724	3.87918	51.8253	43.048
1359	0.02	1	1.00009	107.408	2.74672	47.3395	36.4258
1362	0.02	1	1.00039	122.564	2.48892	49.6241	37.1611
1363	0.02	1	0.998464	119.223	2.3177	45.1524	33.0977
1364	0.02	1	0.998579	117.377	2.89084	53.8901	42.0115
1366	0.02	1	1.00572	115.412	2.05409	38.5884	27.1809
1369	0.02	1	0.993255	105.238	2.2446	38.6157	28.0214
1370	0.02	1	1.00022	102.687	2.36674	39.6803	29.2744
1372	0.02	1	0.994433	103.152	3.10412	49.9608	39.6205
1374	0.02	1	0.979751	119.66	2.45205	47.7942	35.6355
1380	0.02	1	0.994444	95.2365	3.27689	47.9244	38.473
1384	0.02	1	0.9787	101.493	2.42204	40.0797	29.7751
1385	0.02	1	1.00066	92.0803	2.50729	37.5296	28.1637
1387	0.02	1	0.997562	107.845	2.22135	39.1591	28.3204
1388	0.02	1	0.989344	106.141	3.30826	53.7607	43.2483
1391	0.02	1	0.994454	97.647	3.2172	48.5152	38.7889
1393	0.02	1	1.00209	124.965	2.25599	46.0866	33.4967
1394	0.02	1	0.994438	93.0582	3.33319	47.3746	38.173
1395	0.02	1	1.00023	101.229	2.83208	45.7313	35.4674
1396	0.02	1	0.989203	94.6341	3.63825	50.9827	41.831
1401	0.02	1	0.988986	95.9441	3.70075	52.2313	42.9988
1403	0.02	1	1.00202	109.868	2.13218	38.2388	27.2826
1404	0.02	1	0.99774	112.125	2.48133	45.2722	33.8722
1406	0.02	1	0.994709	95.7072	2.59199	40.1689	30.4285
1408	0.02	1	0.994849	101.548	3.04068	48.4459	38.2336
1409	0.02	1	1.00021	95.8305	2.94374	44.6173	34.9386
1415	0.02	1	0.989169	102.825	2.25853	37.9644	27.6032
1417	0.02	1	1.00019	91.3686	3.04934	43.6812	34.4965
1421	0.02	1	0.986518	128.774	2.67406	55.5068	42.4071
1422	0.02	1	0.997026	114.201	2.54109	47.1045	35.4844
1423	0.02	1	0.988853	91.7695	2.85965	41.7769	32.48
1427	0.02	1	0.998454	109.958	2.43198	43.5878	32.4205
1428	0.02	1	0.987776	133.442	2.48843	54.0192	40.4501
1429	0.02	1	0.978773	105.919	2.8321	47.8507	37.1111
1430	0.02	1	0.983143	88.3079	3.18376	43.5541	34.7406
1431	0.02	1	1.00786	118.153	1.72911	32.1534	21.2046
1434	0.02	1	0.993606	118.3	3.07686	56.931	45.0553
1435	0.02	1	0.994439	91.0797	3.38567	46.8552	37.8811
1437	0.02	1	1.00019	91.3762	3.04825	43.6733	34.4873
1438	0.02	1	0.983006	105.327	2.8389	47.6735	36.9963
1441	0.02	1	0.989002	101.041	3.56196	53.718	43.8889
1443	0.02	1	1.00066	97.2118	2.4158	38.2971	28.4289
1448	0.02	1	0.995502	96.6582	2.50038	39.2978	29.4673
1450	0.02	1	1.00016	85.9283	3.19698	42.5045	33.9351
1451	0.02	1	0.99102	121.713	2.15957	42.9322	30.7627
1452	0.02	1	1.00332	104.294	2.11543	35.9966	25.6143
1456	0.02	1	0.99482	98.678	3.10713	47.8276	37.9372
1457	0.02	1	0.989203	94.6341	3.63825	50.9827	41.831
1464	0.02	1	0.996333	116.206	2.61034	49.071	37.2447
1466	0.02	1	0.994435	100.224	3.16463	49.2202	39.2066
1468	0.02	1	0.999136	107.68	2.39458	42.0723	31.149
1470	0.02	1	0.988958	86.8593	3.99788	49.4716	41.32
1471	0.02	1	0.999745	105.263	2.37172	40.757	30.0879
1473	0.02	1	0.994433	103.152	3.10412	49.9608	39.6205
1475	0.02	1	0.994437	95.2196	3.27902	47.9372	38.4888
1479	0.02	1	0.995297	102.305	2.42722	40.4807	30.0921
1482	0.02	1	1.00066	97.2118	2.4158	38.2971	28.4289
1483	0.02	1	0.98879	99.802	3.69864	54.3127	44.7073
1490	0.02	1	1.00479	117.889	2.09399	40.2482	28.54
1491	0.02	1	0.987677	113.502	2.65386	48.6114	37.063
1497	0.02	1	0.994439	93.0592	3.33305	47.3738	38.172
1498	0.02	1	0.988915	91.8508	2.84911	41.6922	32.384
1502	0.02	1	0.983124	92.1624	3.08885	44.4785	35.2324
1504	0.02	1	1.00021	104.302	2.77986	46.4213	35.831
1506	0.02	1	0.988807	93.083	3.87635	52.089	43.2612
1510	0.02	1	0.988986	95.9429	3.70091	52.232	42.9998
1512	0.02	1	0.994694	90.9402	2.68852	39.3766	30.1273
1513	0.02	1	0.984318	111.303	2.17063	39.4691	28.3293
1514	0.02	1	0.978455	113.834	2.34719	43.6408	32.1147
1516	0.02	1	0.999018	115.178	2.82443	51.9211	40.2402
1517	0.02	1	0.98413	105.002	2.6729	45.2434	34.5618
1521	0.02	1	1.00128	90.601	2.22826	33.0012	23.8909
1522	0.02	1	0.994439	89.2598	3.43643	46.372	37.6084
1527	0.02	1	0.988831	83.8928	4.18055	48.9719	41.2257
1528	0.02	1	0.994424	106.411	3.04326	50.7975	40.0975
1534	0.02	1	0.986483	117.367	2.81076	52.7033	40.7958
1535	0.02	1	0.995303	100.967	2.16916	35.7789	25.6748
1536	0.02	1	1.00771	112.382	1.78892	31.9433	21.3613
1537	0.02	1	0.995636	112.061	2.32374	42.5474	31.2134
1538	0.02	1	0.999489	129.208	2.1242	44.7919	31.9176
1540	0.02	1	0.989475	97.4577	2.66589	41.8999	31.9851
1541	0.02	1	0.988817	89.5414	3.98373	50.8974	42.4837
1543	0.02	1	0.98847	111.831	2.56902	46.5731	35.1923
1544	0.02	1	0.986276	106.397	2.10179	36.4701	25.894
1545	0.02	1	0.9893	102.663	3.39943	52.9563	42.8505
1549	0.02	1	0.994439	89.2598	3.43643	46.372	37.6084
1550	0.02	1	0.99444	95.2279	3.27798	47.931	38.4811
1551	0.02	1	1.00029	95.9831	2.92715	44.4952	34.7948
1558	0.02	1	0.998573	113.068	2.31351	42.7463	31.3164
1559	0.02	1	0.994848	101.548	3.04073	48.4463	38.234
1561	0.02	1	0.988808	93.0841	3.87618	52.0883	43.2602
1562	0.02	1	1.00066	87.7484	2.5955	36.8718	27.9414
1565	0.02	1	0.999824	110.269	2.74595	48.589	37.3844
1567	0.02	1	1.00022	98.3967	2.8884	45.146	35.1874
1569	0.02	1	0.988788	102.087	2.66541	43.8834	33.4976
1573	0.02	1	0.997712	127.869	2.30581	48.1849	35.2641
1576	0.02	1	1.00021	104.302	2.77986	46.4213	35.831
1577	0.02	1	1.00179	117.928	2.36863	45.6045	33.6531
1579	0.02	1	0.994439	91.08	3.38563	46.8549	37.8807
1580	0.02	1	1.00257	134.54	2.11716	46.4764	33.0806
1582	0.02	1	0.992443	114.142	2.5808	47.7261	36.1097
1584	0.02	1	0.986987	115.22	2.74105	50.6965	38.9877
1588	0.02	1	1.00189	95.9213	2.33828	36.6394	26.9311
1589	0.02	1	0.989268	99.6718	3.48128	52.2199	42.4655
1591	0.02	1	1.00009	107.408	2.74672	47.3395	36.4258
1592	0.02	1	0.999446	112.832	2.77448	50.1392	38.6814
1593	0.02	1	0.994504	121.962	2.87265	55.7197	43.3694
1594	0.02	1	0.995384	114.714	2.24445	42.0899	30.5417
1595	0.02	1	0.998576	104.419	2.13912	36.467	26.047
1603	0.02	1	1.00029	95.9832	2.92715	44.4952	34.7948
1605	0.02	1	0.994794	96.1088	3.17067	47.2633	37.6641
1608	0.02	1	0.977767	102.458	3.1067	49.6547	39.3852
1611	0.02	1	0.994948	93.5135	2.60869	39.4669	29.95
1614	0.02	1	0.989475	97.4577	2.66589	41.8999	31.9851
1616	0.02	1	0.998454	109.959	2.43195	43.5876	32.4203
1617	0.02	1	0.983134	98.157	2.45903	39.3078	29.3324
1622	0.02	1	0.99482	98.678	3.10713	47.8276	37.9372
1626	0.02	1	0.995559	96.8833	2.4852	39.1734	29.3224
1629	0.02	1	0.997936	115.72	2.34525	44.3285	32.6126
1631	0.02	1	0.988979	93.7794	3.76533	51.5881	42.6112
1632	0.02	1	0.988656	105.082	2.63291	44.7024	34.0092
1634	0.02	1	0.993255	105.238	2.2446	38.6157	28.0214
1635	0.02	1	0.995813	121.378	2.1347	42.2975	30.1904
1636	0.02	1	1.00209	124.965	2.25599	46.0866	33.4967
1638	0.02	1	0.994693	114.067	2.38729	44.4399	32.8717
1639	0.02	1	0.989879	113.932	2.43364	45.1914	33.6201
1640	0.02	1	0.994608	101.25	2.50596	41.2474	30.949
1643	0.02	1	1.00021	104.302	2.77986	46.4213	35.831
1646	0.02	1	0.997616	121.419	2.38343	47.2323	34.9202
1650	0.02	1	0.983124	94.3638	3.03697	44.9777	35.4862
1653	0.02	1	1.00025	114.705	2.20779	41.3916	29.8754
1654	0.02	1	0.994447	95.2461	3.2757	47.9172	38.4642
1656	0.02	1	1.00373	110.03	2.27557	40.9286	29.8296
1657	0.02	1	1.00108	120.272	2.42458	47.5415	35.3294
1658	0.02	1	0.991603	126.149	2.55987	52.3719	39.5345
1660	0.02	1	0.994771	93.7916	3.23153	46.7445	37.4102
1665	0.02	1	0.988973	91.8174	3.82689	50.9967	42.2525
1668	0.02	1	0.9947	86.3574	3.45373	45.0115	36.5433
1669	0.02	1	0.998464	119.223	2.3177	45.1524	33.0977
1673	0.02	1	0.999305	120.727	2.15608	42.5125	30.4455
1675	0.02	1	0.994441	81.9002	3.67248	44.3776	36.4788
1678	0.02	1	0.998493	105.614	2.18394	37.6894	27.1066
1682	0.02	1	0.989023	107.582	3.40606	55.5652	44.9801
1683	0.02	1	0.995636	112.061	2.32373	42.5473	31.2133
1685	0.02	1	0.988773	105.683	3.5666	56.2319	45.9549
1686	0.02	1	0.999824	110.269	2.74595	48.589	37.3844
1688	0.02	1	0.986675	118.032	2.77408	52.4439	40.4578
1690	0.02	1	0.995676	118.158	2.68862	51.1636	39.1459
1691	0.02	1	0.987515	107.524	2.03149	35.5157	24.9192
1692	0.02	1	0.994689	137.142	2.66347	58.9162	44.9638
1697	0.02	1	0.998493	105.614	2.18394	37.6894	27.1066
1698	0.02	1	0.99008	114.21	2.41617	45	33.4062
1701	0.02	1	0.995303	100.967	2.16916	35.7789	25.6748
1702	0.02	1	1.00373	110.03	2.27558	40.9288	29.8298
1705	0.02	1	0.983407	100.166	2.86283	45.6392	35.4928
1707	0.02	1	0.994197	113.062	2.98516	53.2016	41.8023
1708	0.02	1	0.982244	101.926	2.18565	36.4026	26.1879
1710	0.02	1	0.997562	107.845	2.22137	39.1594	28.3207
1714	0.02	1	0.994368	109.863	2.99501	51.8243	40.7525
1717	0.02	1	0.977196	102.277	2.5538	42.3726	31.9649
1719	0.02	1	0.994435	100.224	3.16463	49.2202	39.2066
1722	0.02	1	0.99485	108.182	2.9166	50.011	39.0733
1723	0.02	1	0.994689	111.373	2.89839	51.2374	39.9694
1725	0.02	1	0.993112	112.039	2.52161	45.8976	34.4997
1727	0.02	1	0.994197	113.062	2.98516	53.2016	41.8023
1728	0.02	1	0.988796	97.3294	3.76056	53.5004	44.1801
1730	0.02	1	0.988273	117.856	2.58185	49.2966	37.3022
1732	0.02	1	1.0006	87.7079	2.60154	36.929	28.0028
1735	0.02	1	0.987493	112.965	2.68483	48.857	37.367
1737	0.02	1	0.969995	117.316	2.7705	52.0714	40.157
1738	0.02	1	0.998579	117.377	2.89086	53.8902	42.0117
1739	0.02	1	1.00661	112.823	2.02309	37.0948	25.9889
1742	0.02	1	0.985967	114.906	2.30542	43.2931	31.6824
1743	0.02	1	0.994529	100.262	2.22223	36.4202	26.343
1745	0.02	1	0.990174	125.298	2.93779	58.2468	45.5889
1746	0.02	1	1.00019	91.3686	3.04934	43.6812	34.4965
1748	0.02	1	0.992882	111.548	2.55074	46.1645	34.8136
1749	0.02	1	1.00179	117.928	2.36863	45.6045	33.6531
1750	0.02	1	0.998153	119.483	2.97114	56.0234	43.9695
1751	0.02	1	1.00116	112.342	2.16495	39.7294	28.4914
1754	0.02	1	0.988817	89.5415	3.98371	50.8973	42.4836
1755	0.02	1	1.00022	98.3967	2.8884	45.146	35.1874
1757	0.02	1	0.988379	107.938	2.62577	45.8108	34.8266
1758	0.02	1	1.00021	104.302	2.77986	46.4213	35.831
1760	0.02	1	0.990942	98.4016	2.2059	35.4775	25.5996
1761	0.02	1	0.977297	115.363	3.00156	54.5084	42.8856
1762	0.02	1	0.994379	104.08	2.48512	42.0821	31.4994
1764	0.02	1	0.999446	112.833	2.77445	50.139	38.6811
1766	0.02	1	0.984848	109.209	2.22295	39.6833	28.7062
1767	0.02	1	0.998104	107.453	2.13201	37.3953	26.68
1768	0.02	1	0.997101	119.161	2.07032	40.1856	28.3839
1769	0.02	1	0.993922	115.83	3.01655	54.9332	43.2714
1773	0.02	1	0.988802	95.1046	3.81946	52.762	43.6991
1777	0.02	1	0.997936	115.72	2.34525	44.3285	32.6126
1778	0.02	1	1.00189	95.9216	2.33826	36.6392	26.9308
1779	0.02	1	1.0002	93.4989	2.99736	44.1312	34.7095
1780	0.02	1	0.980953	120.829	2.37158	46.7813	34.5346
1782	0.02	1	0.999824	110.269	2.74595	48.589	37.3844
1784	0.02	1	0.994368	109.864	2.99494	51.8239	40.7519
1785	0.02	1	1.00021	95.8305	2.94374	44.6173	34.9386
1788	0.02	1	0.972177	95.6979	2.7654	42.4123	32.6924
1789	0.02	1	0.999136	107.68	2.39458	42.0723	31.149
1792	0.02	1	1.00022	98.3967	2.8884	45.146	35.1874
1794	0.02	1	0.994751	91.6868	3.29001	46.2646	37.1731
1799	0.02	1	0.991792	116.167	2.65016	49.6942	37.8743
1801	0.02	1	0.994437	95.2196	3.27902	47.9372	38.4888
1811	0.02	1	1.00009	107.408	2.74672	47.3395	36.4258
1813	0.02	1	0.9947	86.3577	3.45366	45.0111	36.5428
1815	0.02	1	0.997026	114.201	2.54111	47.1046	35.4846
1816	0.02	1	0.989879	113.932	2.43363	45.1913	33.62
1817	0.02	1	0.989846	84.9994	2.89695	39.0889	30.4889
1818	0.02	1	0.993339	121.011	3.13626	59.0479	46.9382
1819	0.02	1	1.00317	112.914	2.28866	42.2394	30.8407
1820	0.02	1	0.999745	105.263	2.37174	40.7572	30.0882
1821	0.02	1	0.999446	112.832	2.77448	50.1392	38.6814
1822	0.02	1	0.99308	102.588	2.06467	34.494	24.3406
1826	0.02	1	1.00029	95.9831	2.92715	44.4952	34.7948
1827	0.02	1	0.981353	121.264	2.04727	40.3974	28.4219
1833	0.02	1	0.994903	98.9175	3.08299	47.6726	37.7457
1835	0.02	1	0.993928	126	2.25901	46.5307	33.834
1836	0.02	1	0.988821	87.974	4.03498	50.3665	42.1372
1837	0.02	1	0.986098	111.972	2.40281	43.8902	32.5284
1841	0.02	1	0.9888	127.631	3.28432	64.3259	51.6655
1844	0.02	1	0.994437	95.2196	3.27902	47.9372	38.4888
1849	0.02	1	0.9916	109.761	2.31937	41.598	30.4991
1852	0.02	1	0.988831	83.8929	4.18055	48.9718	41.2256
1853	0.02	1	1.00021	95.8305	2.94374	44.6173	34.9386
1854	0.02	1	0.994439	93.0592	3.33305	47.3738	38.172
1855	0.02	1	1.00022	102.687	2.36674	39.6803	29.2744
1856	0.02	1	0.99482	98.678	3.10713	47.8276	37.9372
1857	0.02	1	0.988796	97.3311	3.76034	53.4995	44.1788
1859	0.02	1	0.994435	100.224	3.16463	49.2202	39.2066
1862	0.02	1	0.996072	125.773	2.53571	51.7802	38.9832
1863	0.02	1	0.996246	106.398	2.03422	35.196	24.7066
1866	0.02	1	0.988763	109.242	3.49514	57.3808	46.7007
1867	0.02	1	0.990228	101.586	2.51395	41.5026	31.169
1868	0.02	1	0.999745	105.263	2.37174	40.7572	30.0882
1869	0.02	1	0.999144	127.1	2.64134	54.217	41.2838
1870	0.02	1	0.994848	101.548	3.04073	48.4463	38.234
1871	0.02	1	0.993017	123.126	3.24076	61.4862	49.2395
1872	0.02	1	0.988986	95.9441	3.70075	52.2313	42.9988
1873	0.02	1	0.991792	116.167	2.65016	49.6942	37.8743
1874	0.02	1	1.0002	93.4989	2.99736	44.1312	34.7095
1875	0.02	1	0.988813	91.2381	3.93084	51.4691	42.8566
1880	0.02	1	0.999446	112.832	2.77448	50.1392	38.6814
1884	0.02	1	0.996191	112.25	2.20579	40.4684	29.2005
1886	0.02	1	0.989094	84.4056	4.01727	48.2049	40.297
1889	0.02	1	0.982618	111.442	2.81096	50.0457	38.7394
1890	0.02	1	1.00009	107.408	2.74675	47.3396	36.426
1891	0.02	1	0.986614	109.399	2.3776	42.4579	31.3671
1894	0.02	1	0.994558	117.075	2.29301	43.8779	32.0561
1895	0.02	1	0.99485	108.182	2.91664	50.0113	39.0736
1897	0.02	1	0.989139	88.8579	3.83999	49.452	40.999
1899	0.02	1	0.980869	114.394	2.48014	46.1681	34.5377
1900	0.02	1	0.990115	93.2273	2.67714	40.2235	30.7402
1902	0.02	1	0.988379	107.938	2.62577	45.8108	34.8266
1904	0.02	1	0.989478	100.32	2.61394	42.4128	32.2033
1907	0.02	1	0.99774	112.124	2.48135	45.2723	33.8724
1912	0.02	1	0.980495	113.725	2.52015	46.5641	34.9949
1913	0.02	1	0.994732	89.7625	3.34638	45.8186	36.9507
1915	0.02	1	1.00022	93.5334	2.99306	44.0999	34.6729
1916	0.02	1	0.994608	101.25	2.50596	41.2474	30.949
1917	0.02	1	0.993985	106.751	2.4875	43.1995	32.3447
1918	0.02	1	0.997392	123.561	3.17052	60.7616	48.4204
1920	0.02	1	1.00202	109.868	2.13218	38.2388	27.2826
1921	0.02	1	0.985852	111.597	2.42593	44.1355	32.8037
1922	0.02	1	0.994436	97.5952	3.2229	48.5496	38.8317
1925	0.02	1	0.988796	97.3304	3.76044	53.4999	44.1794
1926	0.02	1	0.988796	97.3304	3.76044	53.4999	44.1794
1927	0.02	1	0.985251	117.402	2.35002	45.0609	33.172
1930	0.02	1	0.98914	88.8594	3.83966	49.4504	40.997
1932	0.02	1	0.989012	104.091	3.4864	54.5869	44.4038
1933	0.02	1	0.997755	121.535	3.06431	58.3128	46.1047
1936	0.02	1	0.983512	88.7515	3.10447	42.9897	34.093
1937	0.02	1	0.988796	97.3294	3.76056	53.5004	44.1801
1938	0.02	1	0.99471	95.7075	2.59195	40.1685	30.4281
1940	0.02	1	1.00022	118.318	2.10751	40.6741	28.9057
1941	0.02	1	1.00279	116.356	2.00958	37.9715	26.5396
1943	0.02	1	0.98921	116.157	2.4889	47.03	35.2185
1944	0.02	1	0.994782	111.692	2.07139	37.688	26.6245
1948	0.02	1	0.988979	93.7796	3.7653	51.5879	42.6111
1952	0.02	1	0.998464	119.223	2.3177	45.1524	33.0977
1954	0.02	1	0.972027	104.314	2.62925	44.3234	33.7081
1956	0.02	1	0.993255	105.238	2.2446	38.6157	28.0214
1957	0.02	1	1.00018	89.4158	3.09914	43.2575	34.2917
[truncated: 18,556 more rows]
